# Supplementary material for: Genome-wide association study of coronary artery calcified atherosclerotic plaque in African Americans with type 2 diabetes
Source: BMC Genet. 2017 Dec 8;18:105. doi: 10.1186/s12863-017-0572-9 (PMC5723099; doi:10.1186/s12863-017-0572-9)
Supplement: Supplementary file 1 — Meta-analysis of 130 HU CAC scores in AA-DHS and JHS. (XLSX 230 kb) [file 12863_2017_572_MOESM1_ESM.xlsx]

## Sheet: Sup Table 2 01_14_2017
SNP	Chromosome	Position	Alleles	Outcome	MOI	Gene	CAC 130 in AADHS			CAC 130 in JHS			Meta-analysis
	Chromosome	Position	Alleles	Outcome	MOI		Estimate	Stder	P-value	Estimate	Stder	P-value	Direction	Pvalue
rs35827976	1	4631085	C/G	CAC>=10 vs. CAC<10	Dominant		0.304	0.077	8.3e-05	0.16903	0.147	0.25	++	5.853e-05
rs28447432	1	5851480	C/G	CAC>=10 vs. CAC<10	Additive		0.122	0.029	2.4e-05	0.00715	0.065	0.91	++	9.65e-05
rs28729698	1	5851566	A/C	CAC>=10 vs. CAC<10	Dominant		0.159	0.036	1.2e-05	0.02757	0.079	0.73	++	3.797e-05
rs7414924	1	5853260	A/G	CAC>=10 vs. CAC<10	Additive		0.122	0.029	2.4e-05	0.0104	0.065	0.87	++	8.598e-05
rs28431259	1	5856041	A/T	CAC>=10 vs. CAC<10	Additive		0.122	0.029	2.1e-05	0.01205	0.065	0.85	++	7.428e-05
rs7551419	1	5857043	A/G	CAC>=10 vs. CAC<10	Additive		0.122	0.029	2.1e-05	0.0127	0.065	0.84	++	7.256e-05
rs7541037	1	5857446	T/C	CAC>=10 vs. CAC<10	Additive		0.122	0.029	2.1e-05	0.01298	0.065	0.84	++	7.202e-05
rs7554312	1	5857660	A/G	CAC>=10 vs. CAC<10	Additive		0.116	0.028	2.6e-05	0.01947	0.061	0.75	++	7.301e-05
rs11808235	1	10492441	T/C	CAC>=10 vs. CAC<10	Dominant	APITD1	-0.243	0.064	0.00016	-0.25445	0.153	0.096	--	3.61e-05
rs284266	1	10657467	A/G	CAC>=10 vs. CAC<10	Recessive	PEX14	-0.258	0.057	7.4e-06	0.02676	0.123	0.83	-+	7.238e-05
rs12759261	1	17399804	C/G	CAC>=10 vs. CAC<10	Dominant	PADI2	-0.156	0.041	0.00016	-0.1193	0.078	0.13	--	5.108e-05
rs917293	1	44249916	A/G	CAC>=10 vs. CAC<10	Recessive	ST3GAL3	0.226	0.069	0.001	0.27018	0.121	0.026	++	7.706e-05
rs6691988	1	44254402	A/G	CAC>=10 vs. CAC<10	Recessive	ST3GAL3	0.268	0.067	5.8e-05	0.26645	0.121	0.028	++	4.59e-06
rs1354261	1	44256682	A/C	CAC>=10 vs. CAC<10	Recessive	ST3GAL3	0.254	0.066	0.00011	0.27422	0.117	0.019	++	6.182e-06
rs246778	1	44272761	T/C	CAC>=10 vs. CAC<10	Recessive	ST3GAL3	0.253	0.07	0.00033	0.23835	0.116	0.04	++	3.524e-05
rs12040333	1	44314041	A/G	CAC>=10 vs. CAC<10	Dominant	ST3GAL3	-0.179	0.038	3.2e-06	-0.11066	0.066	0.092	--	1.099e-06
rs3791090	1	44327445	A/T	CAC>=10 vs. CAC<10	Dominant	ST3GAL3	-0.146	0.038	0.00015	-0.10552	0.066	0.11	--	4.565e-05
rs2486011	1	44381246	T/C	CAC>=10 vs. CAC<10	Dominant	ST3GAL3	-0.156	0.037	2.2e-05	-0.06025	0.065	0.36	--	3.356e-05
rs72891772	1	44761711	A/G	CAC>=10 vs. CAC<10	Dominant	ERI3	-0.124	0.037	0.00082	-0.20226	0.064	0.0016	--	7.432e-06
rs6673792	1	44766397	T/C	CAC>=10 vs. CAC<10	Dominant	ERI3	-0.104	0.037	0.0048	-0.18935	0.063	0.0028	--	8.123e-05
rs72891775	1	44767432	T/C	CAC>=10 vs. CAC<10	Dominant	ERI3	-0.104	0.037	0.005	-0.18928	0.063	0.0028	--	8.572e-05
rs11211538	1	47940080	A/T	CAC>=10 vs. CAC<10	Additive		0.109	0.03	0.00036	0.09428	0.052	0.072	++	6.726e-05
rs6657719	1	64869116	C/G	CAC>=10 vs. CAC<10	Recessive		0.169	0.046	0.00025	0.11804	0.083	0.15	++	9.95e-05
rs2801578	1	66332655	A/T	CAC>=10 vs. CAC<10	Dominant	PDE4B	-0.147	0.04	0.00024	-0.13249	0.074	0.074	--	4.473e-05
rs7516933	1	67915834	A/G	CAC>=10 vs. CAC<10	Additive		-0.154	0.046	0.00083	-0.15052	0.07	0.031	--	6.836e-05
rs2477748	1	68082690	T/C	CAC>=10 vs. CAC<10	Additive		-0.174	0.049	0.00044	-0.14218	0.076	0.063	--	7.382e-05
rs1926885	1	79206367	T/C	CAC>=10 vs. CAC<10	Additive		-0.114	0.028	3.7e-05	-0.03413	0.046	0.46	--	8.798e-05
rs76560428	1	86917038	A/G	CAC>=10 vs. CAC<10	Dominant	CLCA2	-0.255	0.071	0.00034	-0.22661	0.109	0.038	--	3.539e-05
rs6576834	1	86917562	A/C	CAC>=10 vs. CAC<10	Additive	CLCA2	-0.118	0.03	0.00011	-0.05773	0.059	0.33	--	9.9e-05
rs11799844	1	86921305	A/G	CAC>=10 vs. CAC<10	Dominant	CLCA2	-0.266	0.07	0.00014	-0.22587	0.11	0.039	--	1.561e-05
rs11801235	1	86924218	A/T	CAC>=10 vs. CAC<10	Dominant		-0.273	0.069	7.3e-05	-0.22506	0.11	0.041	--	8.667e-06
rs149725802	1	86925497	T/C	CAC>=10 vs. CAC<10	Dominant		-0.275	0.069	6.2e-05	-0.22468	0.11	0.041	--	7.443e-06
rs6703202	1	91079277	A/C	CAC>=10 vs. CAC<10	Dominant		-0.117	0.041	0.0038	-0.19733	0.07	0.0051	--	9.398e-05
rs17394161	1	94588040	A/T	CAC>=10 vs. CAC<10	Additive		0.223	0.057	0.0001	0.11645	0.114	0.31	++	8.649e-05
rs41279716	1	109813510	A/T	CAC>=10 vs. CAC<10	Dominant	CELSR2	0.162	0.048	0.00067	0.1906	0.089	0.033	++	6.148e-05
rs114512465	1	113870867	T/C	CAC>=10 vs. CAC<10	Additive		-0.152	0.052	0.0033	-0.30492	0.098	0.0018	--	4.94e-05
rs1105735	1	116402048	A/G	CAC>=10 vs. CAC<10	Additive		-0.085	0.026	0.0012	-0.12912	0.048	0.0071	--	3.646e-05
rs1798116	1	116402522	A/G	CAC>=10 vs. CAC<10	Additive		-0.084	0.026	0.0014	-0.13063	0.048	0.0067	--	3.98e-05
rs2094738	1	153500831	A/G	CAC>=10 vs. CAC<10	Recessive		-0.222	0.051	1.6e-05	-0.0232	0.117	0.84	--	5.643e-05
rs140509796	1	160478906	A/G	CAC>=10 vs. CAC<10	Dominant	SLAMF6	0.106	0.042	0.012	0.23026	0.069	0.00086	++	9.936e-05
rs6697237	1	160600213	T/C	CAC>=10 vs. CAC<10	Additive	SLAMF1	0.216	0.059	0.00029	0.18631	0.114	0.1	++	7.212e-05
rs76385239	1	160823308	T/C	CAC>=10 vs. CAC<10	Recessive	CD244	-0.236	0.066	0.00034	-0.8215	0.374	0.028	--	9.339e-05
rs2247345	1	170225557	A/G	CAC>=10 vs. CAC<10	Dominant		0.156	0.039	5.2e-05	0.07929	0.071	0.26	++	4.365e-05
rs2998162	1	170234232	T/C	CAC>=10 vs. CAC<10	Dominant		0.158	0.037	2.5e-05	0.05409	0.069	0.43	++	4.509e-05
rs2254979	1	170242675	T/C	CAC>=10 vs. CAC<10	Dominant	LOC284688	0.148	0.037	4.9e-05	0.04763	0.068	0.48	++	9.313e-05
rs2998168	1	170244928	A/C	CAC>=10 vs. CAC<10	Dominant	LOC284688	0.15	0.036	4.1e-05	0.04862	0.068	0.47	++	7.787e-05
rs56355761	1	170885744	C/G	CAC>=10 vs. CAC<10	Dominant		-0.132	0.039	0.00079	-0.13633	0.069	0.048	--	9.867e-05
rs4553253	1	170886197	A/G	CAC>=10 vs. CAC<10	Dominant		-0.137	0.04	0.00056	-0.13627	0.069	0.048	--	7.002e-05
rs4468222	1	170886200	A/G	CAC>=10 vs. CAC<10	Dominant		-0.133	0.039	0.00073	-0.13627	0.069	0.048	--	9.166e-05
rs3962043	1	170886275	A/G	CAC>=10 vs. CAC<10	Dominant		-0.133	0.039	0.00072	-0.1363	0.069	0.048	--	9.061e-05
rs3980708	1	170886456	A/T	CAC>=10 vs. CAC<10	Dominant		-0.133	0.039	0.00071	-0.1363	0.069	0.048	--	8.842e-05
rs2206558	1	170889403	A/G	CAC>=10 vs. CAC<10	Dominant		-0.126	0.039	0.0013	-0.14966	0.068	0.028	--	9.849e-05
rs2223608	1	170889824	A/G	CAC>=10 vs. CAC<10	Dominant		-0.126	0.039	0.0013	-0.14939	0.068	0.028	--	9.998e-05
rs2206561	1	170894291	A/G	CAC>=10 vs. CAC<10	Dominant		-0.134	0.039	0.00068	-0.13685	0.069	0.047	--	8.43e-05
rs74969749	1	172192873	A/C	CAC>=10 vs. CAC<10	Additive	DNM3	-0.17	0.047	0.00026	-0.17594	0.1	0.079	--	5.134e-05
rs79682908	1	172260533	A/G	CAC>=10 vs. CAC<10	Additive	DNM3	-0.232	0.066	0.00042	-0.23472	0.132	0.075	--	7.759e-05
rs78668234	1	172264287	C/G	CAC>=10 vs. CAC<10	Additive	DNM3	-0.182	0.059	0.0019	-0.27967	0.112	0.013	--	9.524e-05
rs1281274	1	181942012	T/G	CAC>=10 vs. CAC<10	Additive		-0.127	0.033	0.0001	-0.06517	0.057	0.26	--	8.386e-05
rs114831528	1	181945077	A/G	CAC>=10 vs. CAC<10	Additive		-0.139	0.052	0.0079	-0.26126	0.083	0.0017	--	9.093e-05
rs75172965	1	181954252	T/C	CAC>=10 vs. CAC<10	Additive		-0.137	0.051	0.0077	-0.25953	0.083	0.0017	--	8.994e-05
rs11802851	1	184225810	A/G	CAC>=10 vs. CAC<10	Recessive		0.209	0.054	0.00012	0.1215	0.107	0.26	++	8.016e-05
rs651103	1	201764737	A/C	CAC>=10 vs. CAC<10	Recessive	NAV1	-0.24	0.061	8.3e-05	-0.19648	0.11	0.074	--	1.663e-05
rs9633344	1	202566200	T/C	CAC>=10 vs. CAC<10	Dominant	SYT2	0.136	0.04	0.00071	0.14528	0.068	0.032	++	6.213e-05
rs6686334	1	203263087	A/G	CAC>=10 vs. CAC<10	Recessive		-0.167	0.043	9.3e-05	-0.10151	0.081	0.21	--	5.303e-05
rs12121285	1	203982765	A/G	CAC>=10 vs. CAC<10	Dominant		-0.147	0.042	0.0004	0.13916	0.084	0.099	-+	9.526e-05
rs73065664	1	203982776	T/C	CAC>=10 vs. CAC<10	Additive		0.11	0.029	0.00016	0.08923	0.066	0.17	++	6.455e-05
rs7518313	1	205606850	T/C	CAC>=10 vs. CAC<10	Dominant	ELK4	0.167	0.041	4.4e-05	0.09695	0.076	0.2	++	2.638e-05
rs11581303	1	205608153	A/G	CAC>=10 vs. CAC<10	Dominant	ELK4	0.171	0.038	8.7e-06	0.04135	0.068	0.54	++	3.037e-05
rs966256	1	207565574	C/G	CAC>=10 vs. CAC<10	Dominant		-0.166	0.037	8.8e-06	-0.0016	0.069	0.98	--	9.061e-05
rs72757621	1	207566428	T/G	CAC>=10 vs. CAC<10	Dominant		-0.167	0.037	7.9e-06	-0.0016	0.069	0.98	--	8.242e-05
rs12137433	1	207567956	A/T	CAC>=10 vs. CAC<10	Dominant		-0.167	0.037	7.9e-06	-0.00162	0.069	0.98	--	8.235e-05
rs72757625	1	207568341	T/C	CAC>=10 vs. CAC<10	Dominant		-0.167	0.037	7.9e-06	-0.0019	0.069	0.98	--	8.164e-05
rs1272623	1	208410635	T/G	CAC>=10 vs. CAC<10	Additive	PLXNA2	0.096	0.025	0.00015	0.06075	0.053	0.26	++	9.307e-05
rs10863776	1	209728865	A/C	CAC>=10 vs. CAC<10	Recessive		-0.174	0.046	0.00016	-0.14246	0.099	0.15	--	5.6e-05
rs978413	1	210491310	A/G	CAC>=10 vs. CAC<10	Recessive		0.252	0.065	0.00011	0.13196	0.133	0.32	++	9.365e-05
rs139478871	1	210506743	C/G	CAC>=10 vs. CAC<10	Dominant	HHAT	-0.256	0.087	0.0032	-0.52888	0.151	0.00044	--	1.65e-05
rs139009470	1	210518944	T/G	CAC>=10 vs. CAC<10	Dominant	HHAT	-0.265	0.088	0.0027	-0.51308	0.151	0.00066	--	1.597e-05
rs57669385	1	210540040	A/T	CAC>=10 vs. CAC<10	Dominant	HHAT	-0.222	0.071	0.0019	-0.47126	0.139	0.00067	--	1.551e-05
rs9431224	1	220261297	A/G	CAC>=10 vs. CAC<10	Dominant	BPNT1	-0.137	0.041	0.00079	0.1571	0.076	0.039	-+	8.405e-05
rs2670455	1	227403823	A/C	CAC>=10 vs. CAC<10	Dominant	CDC42BPA	0.185	0.042	9.2e-06	0.07361	0.075	0.32	++	1.342e-05
rs10916122	1	227513033	T/C	CAC>=10 vs. CAC<10	Recessive		-0.28	0.069	5.3e-05	-0.16181	0.316	0.61	--	4.958e-05
rs75721539	1	227513325	A/G	CAC>=10 vs. CAC<10	Recessive		-0.268	0.069	0.00011	-0.16212	0.316	0.61	--	9.928e-05
rs6682120	1	227513405	A/C	CAC>=10 vs. CAC<10	Recessive		-0.27	0.069	9.2e-05	-0.16212	0.316	0.61	--	8.499e-05
rs6684784	1	227513482	T/C	CAC>=10 vs. CAC<10	Recessive		-0.271	0.069	8.8e-05	-0.16667	0.317	0.6	--	8.029e-05
rs116804109	1	229465345	T/C	CAC>=10 vs. CAC<10	Dominant	C1orf96	0.345	0.094	0.00026	0.37899	0.18	0.035	++	2.547e-05
rs61828378	1	230887224	A/G	CAC>=10 vs. CAC<10	Dominant	CAPN9	-0.186	0.042	9.2e-06	-0.09909	0.09	0.27	--	7.222e-06
rs142610828	1	237566109	T/G	CAC>=10 vs. CAC<10	Additive	RYR2	0.241	0.066	0.00028	0.22979	0.122	0.06	++	4.367e-05
rs78053841	1	237662787	A/G	CAC>=10 vs. CAC<10	Additive	RYR2	0.275	0.073	0.00016	0.22896	0.126	0.07	++	3.046e-05
rs73121310	1	244452641	A/C	CAC>=10 vs. CAC<10	Additive		-0.214	0.057	0.00018	-0.2199	0.112	0.049	--	2.33e-05
rs664883	1	244453655	A/G	CAC>=10 vs. CAC<10	Additive		0.131	0.031	1.9e-05	0.01375	0.073	0.85	++	6.014e-05
rs78375193	1	247119039	A/C	CAC>=10 vs. CAC<10	Dominant	ZNF670-ZNF695	-0.219	0.06	0.00026	-0.21324	0.134	0.11	--	6.914e-05
rs80195757	1	247121190	T/C	CAC>=10 vs. CAC<10	Dominant	ZNF670-ZNF695	-0.217	0.06	0.0003	-0.19927	0.131	0.13	--	8.84e-05
rs59525684	1	247238815	T/C	CAC>=10 vs. CAC<10	Recessive	ZNF670	0.232	0.052	8.5e-06	0.06087	0.082	0.46	++	3.255e-05
rs60964324	1	247912068	A/G	CAC>=10 vs. CAC<10	Dominant		-0.149	0.037	5.7e-05	-0.07135	0.068	0.29	--	5.428e-05
rs7602243	2	3677777	A/G	CAC>=10 vs. CAC<10	Dominant	COLEC11	-0.135	0.036	0.00022	-0.1398	0.069	0.043	--	2.54e-05
rs76114572	2	5166510	A/G	CAC>=10 vs. CAC<10	Dominant		-0.357	0.087	3.9e-05	-0.25468	0.17	0.13	--	1.385e-05
rs77419689	2	5166563	C/G	CAC>=10 vs. CAC<10	Dominant		-0.357	0.087	3.9e-05	-0.25472	0.17	0.13	--	1.379e-05
rs76609086	2	5167835	C/G	CAC>=10 vs. CAC<10	Dominant		-0.358	0.087	3.5e-05	-0.25463	0.169	0.13	--	1.263e-05
rs76681776	2	9282926	T/G	CAC>=10 vs. CAC<10	Additive		-0.289	0.088	0.0011	-0.50413	0.187	0.007	--	3.968e-05
rs12464125	2	10474367	T/C	CAC>=10 vs. CAC<10	Recessive	HPCAL1	-0.171	0.047	0.00027	-0.15629	0.084	0.064	--	4.475e-05
rs6758955	2	10480637	A/C	CAC>=10 vs. CAC<10	Dominant	HPCAL1	0.142	0.036	9.4e-05	0.14148	0.065	0.03	++	8.006e-06
rs73161277	2	10480883	A/G	CAC>=10 vs. CAC<10	Dominant	HPCAL1	0.137	0.037	0.00017	0.14225	0.066	0.032	++	1.535e-05
rs549213	2	14094791	T/C	CAC>=10 vs. CAC<10	Additive		-0.094	0.037	0.011	-0.22322	0.06	0.0002	--	3.718e-05
rs9712246	2	16215332	C/G	CAC>=10 vs. CAC<10	Additive		-0.111	0.032	0.00051	-0.1097	0.059	0.064	--	8.3e-05
rs6730144	2	17488780	T/C	CAC>=10 vs. CAC<10	Dominant		0.156	0.041	0.00012	0.19499	0.074	0.0082	++	3.415e-06
rs436594	2	17624849	T/C	CAC>=10 vs. CAC<10	Dominant		-0.166	0.037	5.5e-06	-0.05417	0.067	0.42	--	1.187e-05
rs834502	2	17626751	C/G	CAC>=10 vs. CAC<10	Dominant		-0.165	0.037	6.2e-06	-0.05458	0.067	0.42	--	1.311e-05
rs407048	2	17637671	A/G	CAC>=10 vs. CAC<10	Additive		-0.14	0.029	1.6e-06	-0.01987	0.053	0.71	--	1.156e-05
rs378329	2	17645151	A/G	CAC>=10 vs. CAC<10	Dominant		-0.166	0.036	5.2e-06	-0.05579	0.067	0.4	--	1.085e-05
rs4364022	2	17647513	A/G	CAC>=10 vs. CAC<10	Dominant		-0.143	0.037	0.00011	-0.11742	0.068	0.085	--	2.463e-05
rs1715128	2	17649807	A/G	CAC>=10 vs. CAC<10	Dominant		-0.173	0.037	2.7e-06	-0.02339	0.068	0.73	--	1.796e-05
rs1715127	2	17650332	A/G	CAC>=10 vs. CAC<10	Dominant		-0.173	0.037	2.6e-06	-0.02338	0.068	0.73	--	1.787e-05
rs700422	2	17657520	T/C	CAC>=10 vs. CAC<10	Additive		-0.141	0.031	4.1e-06	-0.01026	0.058	0.86	--	3.274e-05
rs377320	2	17675959	A/G	CAC>=10 vs. CAC<10	Additive		-0.141	0.031	4.5e-06	-0.03697	0.057	0.52	--	1.376e-05
rs1625016	2	17681989	A/G	CAC>=10 vs. CAC<10	Dominant		-0.174	0.037	2.2e-06	-0.03206	0.069	0.64	--	1.113e-05
rs441824	2	17694942	T/C	CAC>=10 vs. CAC<10	Dominant	RAD51AP2	-0.175	0.037	2.5e-06	-0.02019	0.071	0.78	--	1.657e-05
rs421302	2	17701543	C/G	CAC>=10 vs. CAC<10	Dominant	RAD51AP2	-0.177	0.037	1.5e-06	-0.01925	0.069	0.78	--	1.24e-05
rs476060	2	17722597	T/C	CAC>=10 vs. CAC<10	Additive	VSNL1	-0.136	0.031	8.7e-06	-0.00726	0.059	0.9	--	6.367e-05
rs391399	2	17741500	A/C	CAC>=10 vs. CAC<10	Additive	VSNL1	-0.151	0.031	1e-06	-0.00744	0.059	0.9	--	1.164e-05
rs2710689	2	17759707	A/T	CAC>=10 vs. CAC<10	Additive	VSNL1	-0.145	0.031	2.1e-06	-0.02826	0.059	0.63	--	9.484e-06
rs3107288	2	17768362	A/G	CAC>=10 vs. CAC<10	Additive	VSNL1	-0.13	0.029	6.1e-06	-0.04138	0.053	0.43	--	1.382e-05
rs2680833	2	17769675	A/G	CAC>=10 vs. CAC<10	Additive	VSNL1	-0.172	0.038	4.6e-06	-0.04686	0.071	0.51	--	1.299e-05
rs2710692	2	17775161	A/C	CAC>=10 vs. CAC<10	Additive	VSNL1	-0.174	0.031	1.4e-08	-0.03206	0.057	0.57	--	1.493e-07
rs2710694	2	17776003	A/G	CAC>=10 vs. CAC<10	Additive	VSNL1	-0.162	0.03	7.9e-08	-0.0374	0.055	0.49	--	4.891e-07
rs2680830	2	17778084	A/G	CAC>=10 vs. CAC<10	Additive	VSNL1	-0.176	0.031	8.3e-09	-0.03492	0.057	0.54	--	8.013e-08
rs2555079	2	17780081	C/G	CAC>=10 vs. CAC<10	Additive	VSNL1	-0.105	0.027	0.00011	-0.05248	0.047	0.27	--	8.986e-05
rs2555082	2	17784603	T/G	CAC>=10 vs. CAC<10	Additive	VSNL1	-0.132	0.029	5.4e-06	-0.04944	0.052	0.35	--	9.223e-06
rs2555083	2	17785123	T/C	CAC>=10 vs. CAC<10	Additive	VSNL1	-0.169	0.032	1.1e-07	-0.04191	0.057	0.46	--	5.748e-07
rs7559470	2	17788428	T/C	CAC>=10 vs. CAC<10	Additive	VSNL1	-0.132	0.029	5.9e-06	-0.04967	0.052	0.34	--	9.772e-06
rs2555086	2	17792830	T/C	CAC>=10 vs. CAC<10	Additive	VSNL1	-0.132	0.029	5.8e-06	-0.05167	0.053	0.33	--	8.934e-06
rs2710686	2	17800557	C/G	CAC>=10 vs. CAC<10	Additive	VSNL1	-0.173	0.031	1.5e-08	-0.02161	0.056	0.7	--	2.529e-07
rs2555098	2	17803707	T/G	CAC>=10 vs. CAC<10	Additive	VSNL1	-0.169	0.032	8.2e-08	-0.02275	0.057	0.69	--	1.044e-06
rs75678046	2	17808184	C/G	CAC>=10 vs. CAC<10	Additive	VSNL1	-0.177	0.031	1.3e-08	-0.03835	0.055	0.49	--	1.179e-07
rs11679389	2	18708240	A/G	CAC>=10 vs. CAC<10	Dominant		-0.139	0.037	0.00018	-0.15371	0.066	0.02	--	1.086e-05
rs11679390	2	18708250	A/G	CAC>=10 vs. CAC<10	Dominant		-0.131	0.038	0.00052	-0.15835	0.066	0.016	--	2.575e-05
rs34173438	2	18709342	T/C	CAC>=10 vs. CAC<10	Dominant		-0.144	0.041	0.00048	-0.1324	0.072	0.067	--	8.111e-05
rs112841786	2	22844918	T/C	CAC>=10 vs. CAC<10	Additive		-0.199	0.069	0.004	-0.32746	0.108	0.0025	--	5.139e-05
rs114518415	2	25007278	T/C	CAC>=10 vs. CAC<10	Additive		0.463	0.122	0.00015	0.33358	0.225	0.14	++	5.354e-05
rs114495854	2	25008196	C/G	CAC>=10 vs. CAC<10	Additive		0.463	0.122	0.00015	0.33353	0.225	0.14	++	5.259e-05
rs72864388	2	33123525	T/C	CAC>=10 vs. CAC<10	Dominant	LINC00486	-0.359	0.113	0.0015	-0.4037	0.167	0.016	--	6.654e-05
rs6544310	2	40346502	T/C	CAC>=10 vs. CAC<10	Recessive	LOC100128590	0.186	0.056	0.00097	0.24364	0.1	0.015	++	4.723e-05
rs10186486	2	51368539	A/G	CAC>=10 vs. CAC<10	Recessive		-0.141	0.049	0.0041	-0.26389	0.091	0.0038	--	9.561e-05
rs7568308	2	61051498	A/T	CAC>=10 vs. CAC<10	Dominant		-0.138	0.041	0.00072	-0.18929	0.073	0.0094	--	2.457e-05
rs891534	2	68052163	C/G	CAC>=10 vs. CAC<10	Dominant		-0.157	0.048	0.001	-0.18648	0.081	0.021	--	6.431e-05
rs151128763	2	69281529	C/G	CAC>=10 vs. CAC<10	Additive	ANTXR1	0.335	0.092	0.00026	0.2914	0.165	0.077	++	5.116e-05
rs17656058	2	71038565	T/C	CAC>=10 vs. CAC<10	Additive	CLEC4F	-0.174	0.05	0.00054	-0.15785	0.077	0.041	--	5.908e-05
rs10204090	2	71050231	T/C	CAC>=10 vs. CAC<10	Dominant		-0.194	0.051	0.00015	-0.11429	0.085	0.18	--	8.143e-05
rs72836209	2	71055719	C/G	CAC>=10 vs. CAC<10	Dominant		-0.19	0.055	0.00049	-0.15835	0.09	0.078	--	9.837e-05
rs17718987	2	71060936	C/G	CAC>=10 vs. CAC<10	Dominant	CD207	-0.193	0.052	0.00023	-0.19186	0.087	0.027	--	1.704e-05
rs112703677	2	74095049	C/G	CAC>=10 vs. CAC<10	Recessive		-0.286	0.081	0.0004	-0.5732	0.25	0.022	--	4.579e-05
rs3107863	2	74137329	A/G	CAC>=10 vs. CAC<10	Dominant	ACTG2	0.133	0.04	0.00086	0.16101	0.074	0.029	++	7.285e-05
rs56053575	2	76550348	A/C	CAC>=10 vs. CAC<10	Dominant		0.137	0.04	0.00072	0.1495	0.07	0.032	++	6.347e-05
rs149233846	2	76578029	A/G	CAC>=10 vs. CAC<10	Additive		-0.189	0.049	0.00011	-0.15912	0.085	0.06	--	1.767e-05
rs116558755	2	76705786	A/T	CAC>=10 vs. CAC<10	Dominant		-0.452	0.133	0.00069	-0.43008	0.182	0.018	--	3.607e-05
rs12714005	2	80741449	T/C	CAC>=10 vs. CAC<10	Recessive	CTNNA2	-0.161	0.056	0.0039	-0.32392	0.092	0.00043	--	1.732e-05
rs7599093	2	80743370	T/C	CAC>=10 vs. CAC<10	Recessive	CTNNA2	-0.145	0.059	0.014	-0.37219	0.095	9.3e-05	--	3.336e-05
rs13409724	2	80752502	T/C	CAC>=10 vs. CAC<10	Recessive	CTNNA2	-0.178	0.059	0.0024	-0.29279	0.096	0.0023	--	2.976e-05
rs17340143	2	80756301	T/C	CAC>=10 vs. CAC<10	Recessive	CTNNA2	-0.129	0.045	0.0039	-0.23659	0.08	0.0033	--	7.878e-05
rs2164044	2	80756735	A/G	CAC>=10 vs. CAC<10	Recessive	CTNNA2	-0.146	0.045	0.0011	-0.19852	0.083	0.017	--	6.212e-05
rs7558519	2	80757130	T/C	CAC>=10 vs. CAC<10	Recessive	CTNNA2	-0.144	0.044	0.0012	-0.19732	0.084	0.018	--	7.057e-05
rs142460654	2	85650283	T/C	CAC>=10 vs. CAC<10	Dominant	SH2D6	0.199	0.054	0.00027	0.14368	0.097	0.14	++	9.378e-05
rs10176095	2	85967723	A/G	CAC>=10 vs. CAC<10	Additive		-0.106	0.031	0.00065	-0.12824	0.048	0.0079	--	1.682e-05
rs13431188	2	85970955	A/C	CAC>=10 vs. CAC<10	Additive		-0.114	0.032	0.0003	-0.11885	0.048	0.014	--	1.248e-05
rs2118400	2	85977114	A/G	CAC>=10 vs. CAC<10	Additive		-0.112	0.032	0.00039	-0.10838	0.049	0.026	--	2.793e-05
rs10175441	2	85980014	A/G	CAC>=10 vs. CAC<10	Additive		-0.118	0.032	0.00023	-0.09333	0.052	0.073	--	4.612e-05
rs1257054	2	97742529	T/C	CAC>=10 vs. CAC<10	Additive		0.089	0.028	0.0015	0.10759	0.047	0.021	++	8.977e-05
rs62154962	2	105484195	A/C	CAC>=10 vs. CAC<10	Additive	AK095498	-0.101	0.028	0.00032	-0.08125	0.052	0.12	--	9.13e-05
rs6753085	2	106046707	T/C	CAC>=10 vs. CAC<10	Additive	FHL2	-0.092	0.026	0.00035	-0.07866	0.047	0.097	--	8.272e-05
rs17042721	2	113790127	A/C	CAC>=10 vs. CAC<10	Dominant	IL36B	0.183	0.046	6.8e-05	0.15642	0.084	0.064	++	1.165e-05
rs34200521	2	113790878	T/G	CAC>=10 vs. CAC<10	Dominant	IL36B	0.184	0.046	6.6e-05	0.15672	0.084	0.063	++	1.117e-05
rs11883847	2	113792171	T/C	CAC>=10 vs. CAC<10	Dominant	IL36B	0.183	0.046	6.8e-05	0.15674	0.084	0.063	++	1.153e-05
rs2862774	2	113797677	A/C	CAC>=10 vs. CAC<10	Dominant	IL36B	0.16	0.038	2.8e-05	0.13336	0.071	0.06	++	4.737e-06
rs72959252	2	121807636	A/C	CAC>=10 vs. CAC<10	Additive		0.28	0.074	0.00014	0.31344	0.309	0.31	++	8.134e-05
rs17319464	2	124926513	T/C	CAC>=10 vs. CAC<10	Dominant	CNTNAP5	-0.256	0.08	0.0013	-0.89424	0.293	0.0022	--	9.544e-05
rs12612255	2	129904740	A/G	CAC>=10 vs. CAC<10	Recessive		-0.212	0.054	8.7e-05	-0.14506	0.085	0.088	--	2.355e-05
rs10496722	2	134973781	C/G	CAC>=10 vs. CAC<10	Dominant		-0.11	0.043	0.011	-0.33723	0.079	2.2e-05	--	1.999e-05
rs12987785	2	134976644	A/G	CAC>=10 vs. CAC<10	Dominant		-0.1	0.042	0.018	-0.32944	0.079	2.8e-05	--	4.832e-05
rs12989489	2	134976725	T/C	CAC>=10 vs. CAC<10	Dominant		-0.1	0.042	0.018	-0.33288	0.079	2.4e-05	--	4.572e-05
rs3100697	2	138735671	C/G	CAC>=10 vs. CAC<10	Dominant	HNMT	-0.13	0.04	0.0014	-0.1714	0.074	0.021	--	8.793e-05
rs12986848	2	140739894	T/C	CAC>=10 vs. CAC<10	Dominant		0.092	0.036	0.012	0.25007	0.069	0.00032	++	9.676e-05
rs36029981	2	140766048	A/G	CAC>=10 vs. CAC<10	Dominant		0.116	0.037	0.0014	0.22397	0.065	0.00053	++	7.538e-06
rs35344240	2	140768144	A/C	CAC>=10 vs. CAC<10	Dominant		0.121	0.036	0.00088	0.21068	0.065	0.0011	++	6.733e-06
rs12162312	2	140768891	A/G	CAC>=10 vs. CAC<10	Dominant		0.12	0.036	0.00098	0.21008	0.065	0.0012	++	8.21e-06
rs13017784	2	140769971	T/C	CAC>=10 vs. CAC<10	Dominant		0.118	0.037	0.0013	0.22171	0.065	0.00059	++	7.067e-06
rs12623054	2	140773446	T/C	CAC>=10 vs. CAC<10	Dominant		0.127	0.036	0.00048	0.20365	0.064	0.0016	++	4.336e-06
rs6716037	2	140793611	A/T	CAC>=10 vs. CAC<10	Dominant		0.124	0.036	0.00057	0.14893	0.064	0.02	++	3.509e-05
rs9646667	2	140806642	A/G	CAC>=10 vs. CAC<10	Dominant		0.132	0.036	0.00027	0.1749	0.063	0.0057	++	5.685e-06
rs34711335	2	140810474	A/G	CAC>=10 vs. CAC<10	Dominant		0.128	0.036	0.00039	0.17401	0.063	0.006	++	8.968e-06
rs7567000	2	142775272	T/C	CAC>=10 vs. CAC<10	Recessive	LRP1B	-0.352	0.091	0.00012	-0.20684	0.16	0.2	--	6.767e-05
rs10178444	2	155858534	C/G	CAC>=10 vs. CAC<10	Recessive		-0.281	0.077	0.00026	-0.20532	0.122	0.093	--	6.842e-05
rs4622664	2	160305385	T/C	CAC>=10 vs. CAC<10	Additive	BAZ2B	0.105	0.03	0.00039	0.08243	0.049	0.092	++	9.465e-05
rs7594416	2	160309190	T/C	CAC>=10 vs. CAC<10	Additive	BAZ2B	0.102	0.03	0.00059	0.0982	0.049	0.047	++	7.172e-05
rs11682068	2	174935806	A/G	CAC>=10 vs. CAC<10	Recessive		-0.192	0.057	0.00073	-0.23896	0.094	0.011	--	2.648e-05
rs11682078	2	174935842	A/G	CAC>=10 vs. CAC<10	Recessive		-0.194	0.057	0.00066	-0.23986	0.094	0.011	--	2.331e-05
rs10930632	2	174941439	A/G	CAC>=10 vs. CAC<10	Recessive	OLA1	-0.19	0.057	0.00087	-0.23973	0.094	0.011	--	3.096e-05
rs11694601	2	174949358	A/G	CAC>=10 vs. CAC<10	Recessive	OLA1	-0.194	0.056	0.00056	-0.23828	0.094	0.011	--	2.049e-05
rs6433462	2	174957262	T/C	CAC>=10 vs. CAC<10	Recessive	OLA1	-0.201	0.047	1.9e-05	-0.12462	0.084	0.14	--	8.438e-06
rs12476833	2	174960254	T/C	CAC>=10 vs. CAC<10	Additive	OLA1	-0.096	0.026	0.00022	-0.07278	0.047	0.12	--	6.82e-05
rs2044469	2	174961488	A/G	CAC>=10 vs. CAC<10	Recessive	OLA1	-0.255	0.075	0.00066	-0.24041	0.118	0.041	--	7.21e-05
rs75107833	2	174965611	A/G	CAC>=10 vs. CAC<10	Recessive	OLA1	-0.336	0.086	9.6e-05	-0.41057	0.149	0.0057	--	1.931e-06
rs57679676	2	174971459	A/G	CAC>=10 vs. CAC<10	Recessive	OLA1	-0.263	0.061	1.8e-05	-0.20854	0.123	0.09	--	4.392e-06
rs59556168	2	174971471	A/G	CAC>=10 vs. CAC<10	Recessive	OLA1	-0.263	0.061	1.8e-05	-0.20854	0.123	0.09	--	4.392e-06
rs935396	2	174972689	A/T	CAC>=10 vs. CAC<10	Recessive	OLA1	-0.211	0.051	3.1e-05	-0.13273	0.09	0.14	--	1.33e-05
rs1867860	2	174973021	T/C	CAC>=10 vs. CAC<10	Recessive	OLA1	-0.211	0.051	3.1e-05	-0.1327	0.09	0.14	--	1.333e-05
rs10930638	2	174974596	A/G	CAC>=10 vs. CAC<10	Recessive	OLA1	-0.211	0.051	3e-05	-0.13263	0.09	0.14	--	1.33e-05
rs935397	2	174976397	A/T	CAC>=10 vs. CAC<10	Recessive	OLA1	-0.196	0.051	0.0001	-0.12764	0.091	0.16	--	4.539e-05
rs10930641	2	175000711	A/G	CAC>=10 vs. CAC<10	Recessive	OLA1	-0.203	0.052	8.7e-05	-0.15094	0.095	0.11	--	2.62e-05
rs11684977	2	175000793	T/G	CAC>=10 vs. CAC<10	Recessive	OLA1	-0.203	0.052	8.9e-05	-0.15078	0.095	0.11	--	2.667e-05
rs12614741	2	175007689	T/C	CAC>=10 vs. CAC<10	Recessive	OLA1	-0.244	0.071	0.00056	-0.2488	0.134	0.063	--	8.849e-05
rs2119137	2	175017714	A/G	CAC>=10 vs. CAC<10	Recessive	OLA1	-0.247	0.066	0.0002	-0.18275	0.127	0.15	--	7.42e-05
rs1371597	2	175089169	A/C	CAC>=10 vs. CAC<10	Recessive	OLA1	-0.194	0.047	3.6e-05	-0.07392	0.086	0.39	--	5.404e-05
rs62186969	2	176783823	A/T	CAC>=10 vs. CAC<10	Dominant		-0.316	0.1	0.0016	-0.47421	0.197	0.016	--	9.126e-05
rs62186970	2	176783828	T/C	CAC>=10 vs. CAC<10	Dominant		-0.316	0.1	0.0016	-0.47421	0.197	0.016	--	9.115e-05
rs77775520	2	176783924	T/C	CAC>=10 vs. CAC<10	Dominant		-0.316	0.1	0.0016	-0.47349	0.197	0.016	--	9.167e-05
rs62186971	2	176784194	T/G	CAC>=10 vs. CAC<10	Dominant		-0.316	0.1	0.0015	-0.4719	0.197	0.016	--	9.288e-05
rs12475561	2	176784424	A/T	CAC>=10 vs. CAC<10	Dominant		-0.316	0.1	0.0016	-0.47037	0.197	0.017	--	9.646e-05
rs12471300	2	176784482	T/C	CAC>=10 vs. CAC<10	Dominant		-0.315	0.1	0.0016	-0.47003	0.197	0.017	--	9.972e-05
rs7609262	2	181100314	T/C	CAC>=10 vs. CAC<10	Additive		-0.135	0.044	0.002	-0.25197	0.09	0.005	--	6.235e-05
rs6741522	2	185835898	A/G	CAC>=10 vs. CAC<10	Recessive		-0.421	0.099	2.1e-05	-0.12294	0.226	0.59	--	3.805e-05
rs10204843	2	187814063	A/T	CAC>=10 vs. CAC<10	Additive		-0.104	0.037	0.0054	-0.19885	0.058	0.00058	--	2.636e-05
rs10188089	2	187816020	T/C	CAC>=10 vs. CAC<10	Additive		-0.098	0.039	0.012	-0.21901	0.06	0.00024	--	4.029e-05
rs72899468	2	187817006	T/C	CAC>=10 vs. CAC<10	Dominant		-0.12	0.037	0.0011	-0.14508	0.064	0.023	--	7.502e-05
rs7593908	2	187818883	A/G	CAC>=10 vs. CAC<10	Dominant		-0.12	0.037	0.0011	-0.14488	0.064	0.023	--	7.548e-05
rs7593919	2	187818934	T/G	CAC>=10 vs. CAC<10	Additive		-0.108	0.035	0.0019	-0.20614	0.057	0.00026	--	5.078e-06
rs78382613	2	187819449	A/G	CAC>=10 vs. CAC<10	Dominant		-0.12	0.037	0.0011	-0.1464	0.064	0.022	--	6.778e-05
rs73983804	2	187820413	A/C	CAC>=10 vs. CAC<10	Additive		-0.098	0.039	0.013	-0.22413	0.06	0.00019	--	3.696e-05
rs72899476	2	187821794	A/G	CAC>=10 vs. CAC<10	Dominant		-0.12	0.037	0.0012	-0.15254	0.064	0.018	--	6.442e-05
rs144592206	2	187822382	A/C	CAC>=10 vs. CAC<10	Additive		-0.119	0.044	0.0072	-0.22865	0.074	0.002	--	9.747e-05
rs72899483	2	187823719	A/G	CAC>=10 vs. CAC<10	Dominant		-0.126	0.037	0.0006	-0.14834	0.064	0.02	--	3.588e-05
rs13427597	2	187826662	T/C	CAC>=10 vs. CAC<10	Additive		-0.089	0.039	0.021	-0.22229	0.059	0.00016	--	6.502e-05
rs13427827	2	187826814	T/C	CAC>=10 vs. CAC<10	Dominant		-0.122	0.037	0.00092	-0.14977	0.064	0.019	--	5.228e-05
rs111491545	2	187827544	A/G	CAC>=10 vs. CAC<10	Dominant		-0.126	0.037	0.00065	-0.14178	0.064	0.026	--	4.83e-05
rs146689300	2	187852788	T/C	CAC>=10 vs. CAC<10	Dominant		-0.095	0.04	0.018	-0.25012	0.066	0.00016	--	7.066e-05
rs7603915	2	187855477	T/C	CAC>=10 vs. CAC<10	Dominant		-0.097	0.039	0.014	-0.24188	0.066	0.00026	--	6.599e-05
rs10165498	2	187864179	T/C	CAC>=10 vs. CAC<10	Dominant		-0.092	0.04	0.021	-0.25911	0.065	7.5e-05	--	5.447e-05
rs80046382	2	187866045	T/C	CAC>=10 vs. CAC<10	Dominant		-0.094	0.04	0.019	-0.25093	0.066	0.00015	--	6.971e-05
rs76645351	2	187866728	A/G	CAC>=10 vs. CAC<10	Dominant		-0.095	0.04	0.018	-0.25067	0.066	0.00015	--	6.741e-05
rs116826174	2	187867234	A/C	CAC>=10 vs. CAC<10	Dominant		-0.094	0.04	0.019	-0.25071	0.066	0.00015	--	6.928e-05
rs6724725	2	187872413	A/G	CAC>=10 vs. CAC<10	Dominant		-0.099	0.04	0.013	-0.25004	0.067	0.00019	--	5.373e-05
rs75404100	2	187873311	A/G	CAC>=10 vs. CAC<10	Dominant		-0.099	0.04	0.013	-0.24886	0.067	0.00021	--	5.675e-05
rs4316902	2	188007364	A/G	CAC>=10 vs. CAC<10	Recessive		0.443	0.105	2.6e-05	0.21115	0.271	0.44	++	2.628e-05
rs13430432	2	188258756	A/G	CAC>=10 vs. CAC<10	Dominant	CALCRL	-0.085	0.04	0.035	-0.26174	0.064	4.5e-05	--	7.657e-05
rs114485213	2	214588734	A/G	CAC>=10 vs. CAC<10	Additive	SPAG16	0.209	0.057	0.00027	0.2077	0.098	0.033	++	2.428e-05
rs79454393	2	217167011	A/G	CAC>=10 vs. CAC<10	Additive	MARCH4	-0.479	0.108	8.3e-06	-0.0341	0.244	0.89	--	3.549e-05
rs736142	2	217698789	A/G	CAC>=10 vs. CAC<10	Dominant		-0.149	0.036	3.9e-05	-0.0396	0.07	0.57	--	9.136e-05
rs1179715	2	217698842	C/G	CAC>=10 vs. CAC<10	Dominant		-0.154	0.036	2.2e-05	-0.03947	0.07	0.57	--	5.733e-05
rs139105985	2	223850617	T/C	CAC>=10 vs. CAC<10	Additive		-0.225	0.08	0.0051	-0.47549	0.144	0.00095	--	5.031e-05
rs116789143	2	223860717	A/G	CAC>=10 vs. CAC<10	Additive		-0.257	0.087	0.003	-0.4793	0.146	0.001	--	2.285e-05
rs145349481	2	223870125	A/C	CAC>=10 vs. CAC<10	Dominant		-0.265	0.082	0.0012	-0.40071	0.139	0.0039	--	2.036e-05
rs56354923	2	225293168	A/G	CAC>=10 vs. CAC<10	Additive		-0.227	0.054	2.8e-05	-0.04774	0.243	0.84	--	3.653e-05
rs75544792	2	225518877	T/C	CAC>=10 vs. CAC<10	Dominant		-0.328	0.085	0.00011	-0.70223	0.342	0.04	--	2.092e-05
rs115380533	2	225536815	T/C	CAC>=10 vs. CAC<10	Dominant		-0.33	0.084	8.8e-05	-0.72228	0.345	0.036	--	1.654e-05
rs76744111	2	225562932	T/C	CAC>=10 vs. CAC<10	Dominant		-0.356	0.095	0.00017	-0.73785	0.343	0.032	--	2.719e-05
rs79674069	2	225563939	A/C	CAC>=10 vs. CAC<10	Dominant		-0.357	0.095	0.00017	-0.73802	0.343	0.032	--	2.7e-05
rs74944074	2	225592584	T/C	CAC>=10 vs. CAC<10	Additive		-0.351	0.096	0.00026	-0.87404	0.329	0.0078	--	2.105e-05
rs114345039	2	225601950	A/G	CAC>=10 vs. CAC<10	Additive		-0.309	0.087	0.0004	-0.7197	0.315	0.022	--	5.751e-05
rs115862578	2	225615954	A/G	CAC>=10 vs. CAC<10	Additive		-0.329	0.089	0.00022	-0.48658	0.313	0.12	--	6.957e-05
rs80176144	2	225623105	T/C	CAC>=10 vs. CAC<10	Additive		-0.399	0.099	5.5e-05	-0.76999	0.346	0.026	--	7.095e-06
rs116534778	2	225625908	C/G	CAC>=10 vs. CAC<10	Additive		-0.396	0.099	6.4e-05	-0.77015	0.346	0.026	--	8.294e-06
rs149907607	2	225628885	A/C	CAC>=10 vs. CAC<10	Additive		-0.388	0.099	8.5e-05	-0.77063	0.346	0.026	--	1.137e-05
rs75245848	2	225634399	T/C	CAC>=10 vs. CAC<10	Additive	DOCK10	-0.357	0.097	0.00022	-0.77154	0.346	0.026	--	3.254e-05
rs78909101	2	225664339	T/C	CAC>=10 vs. CAC<10	Dominant	DOCK10	-0.356	0.096	0.00021	-0.95	0.362	0.0088	--	2.136e-05
rs140620771	2	225680930	A/G	CAC>=10 vs. CAC<10	Additive	DOCK10	-0.361	0.096	0.00017	-0.94254	0.364	0.0096	--	1.729e-05
rs79097749	2	225696104	T/G	CAC>=10 vs. CAC<10	Additive	DOCK10	-0.359	0.095	0.00015	-0.89094	0.366	0.015	--	1.922e-05
rs75680754	2	225699075	T/C	CAC>=10 vs. CAC<10	Additive	DOCK10	-0.359	0.095	0.00015	-0.89094	0.366	0.015	--	1.922e-05
rs79590122	2	225736124	C/G	CAC>=10 vs. CAC<10	Additive	DOCK10	-0.356	0.091	9.4e-05	-0.82055	0.357	0.021	--	1.344e-05
rs74937541	2	225753036	A/G	CAC>=10 vs. CAC<10	Additive	DOCK10	-0.356	0.091	9.5e-05	-0.76886	0.354	0.03	--	1.55e-05
rs74477926	2	225757630	C/G	CAC>=10 vs. CAC<10	Additive	DOCK10	-0.356	0.091	9.8e-05	-0.60255	0.33	0.068	--	2.222e-05
rs79685419	2	225758991	A/C	CAC>=10 vs. CAC<10	Additive	DOCK10	-0.353	0.091	0.00011	-0.5795	0.328	0.077	--	2.588e-05
rs145710321	2	225767603	C/G	CAC>=10 vs. CAC<10	Additive	DOCK10	-0.348	0.091	0.00013	-0.54622	0.324	0.092	--	3.528e-05
rs116527550	2	225814483	A/G	CAC>=10 vs. CAC<10	Additive	DOCK10	-0.299	0.082	0.00025	-0.4323	0.314	0.17	--	9.814e-05
rs78609003	2	225815842	A/G	CAC>=10 vs. CAC<10	Additive	DOCK10	-0.299	0.082	0.00025	-0.46586	0.321	0.15	--	9.23e-05
rs77186138	2	225816403	T/C	CAC>=10 vs. CAC<10	Additive	DOCK10	-0.3	0.082	0.00025	-0.47942	0.323	0.14	--	9.032e-05
rs75948255	2	225817852	T/C	CAC>=10 vs. CAC<10	Additive	DOCK10	-0.3	0.082	0.00026	-0.5115	0.328	0.12	--	8.635e-05
rs191924473	2	225821284	T/C	CAC>=10 vs. CAC<10	Additive	DOCK10	-0.298	0.083	0.00032	-0.55339	0.33	0.094	--	9.647e-05
rs17409402	2	226114211	C/G	CAC>=10 vs. CAC<10	Additive		-0.256	0.061	2.7e-05	0.1559	0.291	0.59	-+	6.498e-05
rs191764065	2	229129733	A/G	CAC>=10 vs. CAC<10	Dominant		-0.185	0.047	8.2e-05	-0.10805	0.087	0.22	--	5.02e-05
rs10153935	2	230000054	A/G	CAC>=10 vs. CAC<10	Dominant	PID1	0.191	0.046	3.8e-05	0.08493	0.076	0.26	++	4.184e-05
rs10198246	2	230002196	A/G	CAC>=10 vs. CAC<10	Dominant	PID1	0.178	0.042	2e-05	0.09046	0.069	0.19	++	1.51e-05
rs9653372	2	230004053	C/G	CAC>=10 vs. CAC<10	Dominant	PID1	0.195	0.046	2.5e-05	0.07901	0.075	0.29	++	3.495e-05
rs11687616	2	230004537	T/C	CAC>=10 vs. CAC<10	Dominant	PID1	0.191	0.046	3.5e-05	0.07873	0.074	0.29	++	4.576e-05
rs10184710	2	230005105	A/G	CAC>=10 vs. CAC<10	Dominant	PID1	0.191	0.046	3.1e-05	0.07698	0.075	0.3	++	4.335e-05
rs2021751	2	230013153	T/C	CAC>=10 vs. CAC<10	Dominant	PID1	0.193	0.046	2.5e-05	0.05416	0.074	0.47	++	7.041e-05
rs10211205	2	236617466	T/C	CAC>=10 vs. CAC<10	Dominant	AGAP1	0.131	0.038	0.00066	0.23222	0.065	0.00034	++	1.938e-06
rs3754671	2	236617582	T/C	CAC>=10 vs. CAC<10	Dominant	AGAP1	0.126	0.041	0.0022	0.19283	0.071	0.007	++	6.39e-05
rs3754670	2	236617595	T/C	CAC>=10 vs. CAC<10	Dominant	AGAP1	0.126	0.041	0.0022	0.19283	0.071	0.007	++	6.39e-05
rs72988226	2	239744975	C/G	CAC>=10 vs. CAC<10	Dominant		0.164	0.041	7.1e-05	0.0814	0.075	0.28	++	6.17e-05
rs7560086	2	242797269	A/G	CAC>=10 vs. CAC<10	Recessive	PDCD1	0.35	0.096	0.00025	0.40461	0.222	0.069	++	4.465e-05
rs17016957	3	2625588	A/G	CAC>=10 vs. CAC<10	Dominant	CNTN4	-0.137	0.045	0.0023	-0.26654	0.076	0.00043	--	1.01e-05
rs73110669	3	2638794	A/G	CAC>=10 vs. CAC<10	Dominant	CNTN4	-0.139	0.045	0.0019	-0.25974	0.078	0.00089	--	1.351e-05
rs115103144	3	2807864	T/C	CAC>=10 vs. CAC<10	Dominant	CNTN4	0.359	0.113	0.0015	0.41912	0.155	0.0069	++	3.16e-05
rs75394984	3	4092654	A/G	CAC>=10 vs. CAC<10	Additive	SUMF1	-0.258	0.069	0.00017	-0.15714	0.116	0.17	--	8.679e-05
rs7633591	3	5920710	C/G	CAC>=10 vs. CAC<10	Additive		0.088	0.029	0.0026	0.14477	0.049	0.0033	++	4.35e-05
rs112957615	3	8636469	A/G	CAC>=10 vs. CAC<10	Additive		-0.246	0.058	2.1e-05	-0.11776	0.12	0.33	--	2.067e-05
rs697973	3	10388902	A/G	CAC>=10 vs. CAC<10	Dominant	ATP2B2	0.138	0.04	0.00065	0.24649	0.084	0.0032	++	1.343e-05
rs73029216	3	12501943	A/G	CAC>=10 vs. CAC<10	Dominant		-0.184	0.042	1.1e-05	-0.08742	0.075	0.25	--	1.026e-05
rs7614565	3	12525837	T/C	CAC>=10 vs. CAC<10	Dominant		-0.191	0.047	5e-05	-0.07432	0.08	0.35	--	7.399e-05
rs76231340	3	12528404	T/G	CAC>=10 vs. CAC<10	Dominant	TSEN2	-0.192	0.048	5.6e-05	-0.07201	0.081	0.37	--	8.733e-05
rs77674902	3	12529601	T/C	CAC>=10 vs. CAC<10	Dominant	TSEN2	-0.192	0.048	5.5e-05	-0.07201	0.081	0.37	--	8.58e-05
rs115508420	3	12532961	A/G	CAC>=10 vs. CAC<10	Dominant	TSEN2	-0.192	0.048	5.4e-05	-0.07201	0.081	0.37	--	8.475e-05
rs138419255	3	12536180	A/G	CAC>=10 vs. CAC<10	Dominant	TSEN2	-0.191	0.048	5.9e-05	-0.06854	0.081	0.4	--	9.939e-05
rs7613355	3	12537754	A/G	CAC>=10 vs. CAC<10	Dominant	TSEN2	-0.192	0.048	5.4e-05	-0.07201	0.081	0.37	--	8.475e-05
rs6772384	3	12539317	A/G	CAC>=10 vs. CAC<10	Dominant	TSEN2	-0.192	0.048	5.5e-05	-0.07201	0.081	0.37	--	8.619e-05
rs116735681	3	12540469	C/G	CAC>=10 vs. CAC<10	Dominant	TSEN2	-0.192	0.048	5.7e-05	-0.07201	0.081	0.37	--	8.909e-05
rs80237133	3	12540752	C/G	CAC>=10 vs. CAC<10	Dominant	TSEN2	-0.191	0.048	5.8e-05	-0.07201	0.081	0.37	--	8.992e-05
rs13076484	3	12695048	A/C	CAC>=10 vs. CAC<10	Dominant	RAF1	-0.123	0.038	0.0011	-0.15011	0.066	0.023	--	7.705e-05
rs35061271	3	14324589	T/C	CAC>=10 vs. CAC<10	Additive		-0.181	0.041	1.3e-05	-0.09609	0.08	0.23	--	9.447e-06
rs7432794	3	18982052	T/C	CAC>=10 vs. CAC<10	Dominant		0.228	0.066	0.00051	0.19972	0.11	0.069	++	8.96e-05
rs35525854	3	18984439	T/C	CAC>=10 vs. CAC<10	Dominant		0.228	0.066	0.00051	0.19954	0.11	0.069	++	9.018e-05
rs34905400	3	18996923	A/G	CAC>=10 vs. CAC<10	Dominant		0.228	0.066	0.00051	0.22776	0.112	0.041	++	5.619e-05
rs13083381	3	19005334	A/T	CAC>=10 vs. CAC<10	Dominant		0.23	0.066	0.0005	0.22879	0.112	0.041	++	5.426e-05
rs4518152	3	19008120	A/G	CAC>=10 vs. CAC<10	Dominant		0.234	0.068	0.00059	0.23127	0.112	0.039	++	6.09e-05
rs11705746	3	24157939	T/C	CAC>=10 vs. CAC<10	Additive		-0.118	0.037	0.0013	-0.14019	0.063	0.026	--	9.355e-05
rs55794154	3	26815406	A/C	CAC>=10 vs. CAC<10	Additive		0.411	0.097	2.1e-05	0.12933	0.249	0.6	++	3.262e-05
rs9877296	3	31527836	A/G	CAC>=10 vs. CAC<10	Additive		-0.111	0.026	2.4e-05	-0.01507	0.054	0.78	--	8.597e-05
rs13075028	3	34004511	T/G	CAC>=10 vs. CAC<10	Recessive		-0.194	0.043	5.2e-06	-0.00061	0.077	0.99	--	6.449e-05
rs4293663	3	34039008	T/C	CAC>=10 vs. CAC<10	Recessive		-0.191	0.046	3.4e-05	-0.05072	0.095	0.59	--	7.493e-05
rs9871398	3	34045675	A/T	CAC>=10 vs. CAC<10	Recessive		-0.18	0.042	1.5e-05	-0.02019	0.078	0.79	--	8.31e-05
rs4550783	3	34046945	T/G	CAC>=10 vs. CAC<10	Recessive		-0.18	0.042	1.6e-05	-0.0204	0.078	0.79	--	8.412e-05
rs9845173	3	34047877	T/G	CAC>=10 vs. CAC<10	Recessive		-0.183	0.042	1.1e-05	-0.0227	0.078	0.77	--	5.837e-05
rs9875057	3	34049668	T/C	CAC>=10 vs. CAC<10	Recessive		-0.178	0.042	2.5e-05	-0.04031	0.082	0.62	--	7.162e-05
rs9817642	3	34049889	A/C	CAC>=10 vs. CAC<10	Recessive		-0.18	0.042	1.6e-05	-0.02459	0.079	0.76	--	7.602e-05
rs9823050	3	34050886	A/C	CAC>=10 vs. CAC<10	Recessive		-0.204	0.044	3e-06	-0.01374	0.086	0.87	--	2.271e-05
rs4678631	3	34056403	A/G	CAC>=10 vs. CAC<10	Recessive		-0.199	0.045	8.3e-06	-0.01425	0.09	0.87	--	4.9e-05
rs9819006	3	34058419	T/C	CAC>=10 vs. CAC<10	Recessive		-0.193	0.045	1.8e-05	-0.03256	0.092	0.72	--	6.342e-05
rs12715234	3	34059329	T/C	CAC>=10 vs. CAC<10	Recessive		-0.211	0.044	1.3e-06	-0.02153	0.086	0.8	--	9.364e-06
rs10440105	3	34062723	A/G	CAC>=10 vs. CAC<10	Recessive		-0.209	0.044	1.8e-06	-0.02198	0.086	0.8	--	1.23e-05
rs79331860	3	37645930	A/G	CAC>=10 vs. CAC<10	Dominant	ITGA9	-0.225	0.061	0.00022	-0.18373	0.105	0.081	--	4.564e-05
rs141343568	3	41533639	T/C	CAC>=10 vs. CAC<10	Dominant	ULK4	-0.173	0.052	0.00082	-0.19437	0.091	0.032	--	7.251e-05
rs6785845	3	48522402	T/G	CAC>=10 vs. CAC<10	Recessive	SHISA5	-0.202	0.057	0.00037	-0.16092	0.098	0.1	--	9.37e-05
rs6786424	3	48522991	T/C	CAC>=10 vs. CAC<10	Recessive	SHISA5	-0.201	0.057	0.0004	-0.16309	0.098	0.097	--	9.736e-05
rs144675895	3	62783004	T/G	CAC>=10 vs. CAC<10	Additive	CADPS	0.352	0.109	0.0012	0.4453	0.199	0.025	++	9.111e-05
rs704406	3	64242735	A/G	CAC>=10 vs. CAC<10	Recessive		-0.261	0.058	6.6e-06	-0.05686	0.113	0.61	--	2.25e-05
rs6445397	3	64295907	C/G	CAC>=10 vs. CAC<10	Dominant		0.165	0.041	6.3e-05	0.10708	0.07	0.13	++	2.406e-05
rs2191952	3	64350260	T/C	CAC>=10 vs. CAC<10	Dominant		0.145	0.038	0.00013	0.08807	0.071	0.21	++	7.376e-05
rs74559336	3	72780501	T/C	CAC>=10 vs. CAC<10	Recessive		0.334	0.071	2.4e-06	-0.1117	0.343	0.74	+-	5.337e-06
rs2046867	3	72781075	A/G	CAC>=10 vs. CAC<10	Recessive		0.328	0.071	3.7e-06	0.0378	0.351	0.91	++	5.163e-06
rs6802796	3	72782740	A/T	CAC>=10 vs. CAC<10	Recessive		0.328	0.071	4e-06	0.05818	0.343	0.87	++	5.437e-06
rs11922963	3	72786336	T/C	CAC>=10 vs. CAC<10	Recessive		0.304	0.077	7.6e-05	0.06278	0.343	0.85	++	9.573e-05
rs62251601	3	72786768	C/G	CAC>=10 vs. CAC<10	Recessive		0.343	0.082	3.1e-05	-0.0295	0.362	0.93	+-	5.293e-05
rs62251635	3	72792045	C/G	CAC>=10 vs. CAC<10	Recessive		0.323	0.077	2.7e-05	0.06638	0.341	0.85	++	3.51e-05
rs11927166	3	72795149	C/G	CAC>=10 vs. CAC<10	Recessive		0.292	0.069	2.4e-05	0.04153	0.322	0.9	++	3.171e-05
rs11928067	3	72796340	T/C	CAC>=10 vs. CAC<10	Recessive		0.335	0.083	5.7e-05	-0.02367	0.359	0.95	+-	9.315e-05
rs62251644	3	72805587	T/C	CAC>=10 vs. CAC<10	Recessive	SHQ1	0.322	0.079	5e-05	-0.05858	0.371	0.87	+-	8.371e-05
rs7636279	3	74325565	A/T	CAC>=10 vs. CAC<10	Additive	CNTN3	-0.151	0.039	0.00013	-0.11011	0.073	0.13	--	4.386e-05
rs79310369	3	75269016	C/G	CAC>=10 vs. CAC<10	Dominant		-0.191	0.044	1.6e-05	-0.03349	0.078	0.67	--	7.036e-05
rs115296775	3	75287978	A/C	CAC>=10 vs. CAC<10	Dominant		-0.144	0.041	0.0005	-0.14665	0.075	0.051	--	6.644e-05
rs114666032	3	75292559	A/T	CAC>=10 vs. CAC<10	Dominant		-0.176	0.045	8.9e-05	-0.08288	0.08	0.3	--	8.677e-05
rs74350687	3	75293119	T/C	CAC>=10 vs. CAC<10	Dominant		-0.176	0.045	8.9e-05	-0.08275	0.08	0.3	--	8.751e-05
rs28479741	3	75294290	A/C	CAC>=10 vs. CAC<10	Dominant		-0.174	0.045	0.00011	-0.09167	0.08	0.25	--	8.098e-05
rs114976118	3	75295130	A/G	CAC>=10 vs. CAC<10	Dominant		-0.176	0.045	9.1e-05	-0.08223	0.08	0.3	--	9.054e-05
rs73842987	3	76165504	A/G	CAC>=10 vs. CAC<10	Additive	ROBO2	-0.218	0.061	0.00035	-0.19138	0.103	0.064	--	5.789e-05
rs57256614	3	76166244	T/C	CAC>=10 vs. CAC<10	Additive	ROBO2	-0.221	0.061	0.0003	-0.18671	0.103	0.071	--	5.549e-05
rs73842993	3	76166902	A/G	CAC>=10 vs. CAC<10	Dominant	ROBO2	-0.222	0.062	0.00031	-0.18541	0.117	0.11	--	8.53e-05
rs73842994	3	76167390	T/C	CAC>=10 vs. CAC<10	Additive	ROBO2	-0.222	0.061	0.00028	-0.1857	0.103	0.072	--	5.353e-05
rs59310657	3	76168932	T/C	CAC>=10 vs. CAC<10	Additive	ROBO2	-0.219	0.061	0.0003	-0.1853	0.103	0.071	--	5.486e-05
rs76440202	3	76175263	C/G	CAC>=10 vs. CAC<10	Dominant	ROBO2	-0.221	0.061	0.00027	-0.1877	0.117	0.11	--	6.969e-05
rs73842999	3	76177900	A/G	CAC>=10 vs. CAC<10	Additive	ROBO2	-0.216	0.059	0.00026	-0.19154	0.103	0.063	--	4.244e-05
rs73843000	3	76183707	C/G	CAC>=10 vs. CAC<10	Dominant	ROBO2	-0.228	0.062	0.00024	-0.1811	0.112	0.11	--	6.297e-05
rs73843001	3	76187038	A/G	CAC>=10 vs. CAC<10	Additive	ROBO2	-0.217	0.06	0.00026	-0.1948	0.102	0.057	--	3.959e-05
rs1487139	3	78812730	A/C	CAC>=10 vs. CAC<10	Recessive	ROBO1	-0.156	0.051	0.0024	-0.23956	0.093	0.01	--	9.348e-05
rs450495	3	85006021	T/C	CAC>=10 vs. CAC<10	Recessive		0.167	0.043	9.1e-05	0.18323	0.073	0.012	++	3.281e-06
rs1390704	3	89072526	A/G	CAC>=10 vs. CAC<10	Recessive		0.277	0.085	0.0011	0.49262	0.197	0.012	++	6.91e-05
rs12714728	3	89073485	T/C	CAC>=10 vs. CAC<10	Recessive		0.291	0.09	0.0013	0.49679	0.198	0.012	++	7.196e-05
rs7641691	3	98790362	T/C	CAC>=10 vs. CAC<10	Dominant		-0.142	0.037	0.0001	-0.12976	0.069	0.058	--	1.562e-05
rs2177505	3	98790385	A/G	CAC>=10 vs. CAC<10	Dominant		-0.142	0.037	0.00011	-0.12926	0.069	0.059	--	1.642e-05
rs1404099	3	98790745	A/G	CAC>=10 vs. CAC<10	Dominant		-0.136	0.037	0.00026	-0.1172	0.068	0.084	--	5.462e-05
rs1404100	3	98790767	A/G	CAC>=10 vs. CAC<10	Dominant		-0.158	0.036	1.3e-05	-0.14275	0.069	0.04	--	1.452e-06
rs6800780	3	100046612	T/G	CAC>=10 vs. CAC<10	Additive		0.119	0.029	3.4e-05	0.08502	0.049	0.085	++	8.595e-06
rs2129202	3	100048318	T/C	CAC>=10 vs. CAC<10	Additive		0.112	0.03	0.00016	0.07925	0.05	0.11	++	5.067e-05
rs72928364	3	100613779	T/C	CAC>=10 vs. CAC<10	Additive	ABI3BP	-0.18	0.036	6.1e-07	-0.06306	0.072	0.38	--	1.245e-06
rs1705902	3	102474283	T/C	CAC>=10 vs. CAC<10	Additive		-0.165	0.049	0.00082	-0.2431	0.089	0.0064	--	2.169e-05
rs1263030	3	102498605	A/T	CAC>=10 vs. CAC<10	Dominant		-0.16	0.046	0.00051	-0.20575	0.084	0.015	--	2.468e-05
rs6769563	3	102500157	A/G	CAC>=10 vs. CAC<10	Dominant		-0.162	0.046	0.00044	-0.21012	0.085	0.014	--	2.003e-05
rs825353	3	102502059	A/G	CAC>=10 vs. CAC<10	Dominant		-0.159	0.047	0.0007	-0.25193	0.088	0.0042	--	1.435e-05
rs825349	3	102503751	A/G	CAC>=10 vs. CAC<10	Additive		-0.139	0.043	0.0014	-0.26422	0.084	0.0016	--	1.728e-05
rs825357	3	102518550	A/T	CAC>=10 vs. CAC<10	Dominant		-0.189	0.066	0.0043	-0.40006	0.128	0.0017	--	6.969e-05
rs56363830	3	103931648	T/C	CAC>=10 vs. CAC<10	Recessive	MIR548A3	-0.378	0.095	7.6e-05	-0.20307	0.154	0.19	--	4.944e-05
rs116577565	3	126099875	A/G	CAC>=10 vs. CAC<10	Additive		0.333	0.085	8.6e-05	0.1974	0.2	0.32	++	6.303e-05
rs2363947	3	126287440	A/G	CAC>=10 vs. CAC<10	Recessive		-0.226	0.079	0.0041	-0.39578	0.13	0.0022	--	5.393e-05
rs9681468	3	136736840	T/G	CAC>=10 vs. CAC<10	Dominant		0.091	0.041	0.028	0.27378	0.07	8.5e-05	++	9.841e-05
rs999038	3	136738889	A/T	CAC>=10 vs. CAC<10	Dominant		0.088	0.042	0.035	0.30228	0.072	2.6e-05	++	8.16e-05
rs1682365	3	136740769	A/G	CAC>=10 vs. CAC<10	Dominant		0.096	0.041	0.018	0.27514	0.07	8.8e-05	++	6.013e-05
rs1682364	3	136741079	C/G	CAC>=10 vs. CAC<10	Dominant		0.099	0.041	0.015	0.26131	0.069	0.00015	++	5.923e-05
rs1654901	3	136741226	A/G	CAC>=10 vs. CAC<10	Dominant		0.097	0.041	0.018	0.27599	0.069	6.7e-05	++	4.724e-05
rs55781515	3	136741389	T/C	CAC>=10 vs. CAC<10	Dominant		0.099	0.041	0.015	0.26133	0.069	0.00015	++	5.923e-05
rs835627	3	136741804	A/C	CAC>=10 vs. CAC<10	Dominant		0.095	0.041	0.02	0.2613	0.069	0.00015	++	8.575e-05
rs361227	3	136742300	A/G	CAC>=10 vs. CAC<10	Dominant		0.099	0.041	0.015	0.26132	0.069	0.00015	++	5.918e-05
rs835628	3	136743266	T/C	CAC>=10 vs. CAC<10	Dominant		0.096	0.041	0.018	0.26052	0.069	0.00016	++	7.6e-05
rs361228	3	136744003	A/G	CAC>=10 vs. CAC<10	Dominant		0.095	0.041	0.02	0.26131	0.069	0.00015	++	8.556e-05
rs361229	3	136744065	A/C	CAC>=10 vs. CAC<10	Dominant		0.095	0.041	0.02	0.26131	0.069	0.00015	++	8.557e-05
rs835630	3	136745740	A/G	CAC>=10 vs. CAC<10	Dominant		0.093	0.041	0.023	0.28574	0.069	3.9e-05	++	5.357e-05
rs835631	3	136746022	A/C	CAC>=10 vs. CAC<10	Dominant		0.091	0.041	0.025	0.27059	0.069	9.4e-05	++	9.098e-05
rs9850024	3	136746221	A/G	CAC>=10 vs. CAC<10	Dominant		0.093	0.041	0.023	0.26946	0.069	0.0001	++	8.519e-05
rs7640951	3	136746678	A/G	CAC>=10 vs. CAC<10	Dominant		0.088	0.041	0.031	0.29339	0.069	2e-05	++	5.597e-05
rs9854795	3	136746889	C/G	CAC>=10 vs. CAC<10	Dominant		0.09	0.041	0.028	0.28574	0.069	3.9e-05	++	6.861e-05
rs9874615	3	136746974	T/C	CAC>=10 vs. CAC<10	Dominant		0.092	0.041	0.023	0.27059	0.069	9.4e-05	++	8.391e-05
rs347966	3	140309351	T/C	CAC>=10 vs. CAC<10	Additive		0.097	0.03	0.0013	0.1354	0.059	0.022	++	9.344e-05
rs151167402	3	145943495	T/G	CAC>=10 vs. CAC<10	Dominant	PLSCR4	-0.194	0.053	0.00024	-0.19879	0.1	0.047	--	2.964e-05
rs12634526	3	149953618	T/C	CAC>=10 vs. CAC<10	Dominant		0.125	0.037	0.00082	0.16533	0.072	0.022	++	5.639e-05
rs73001332	3	150274822	A/G	CAC>=10 vs. CAC<10	Additive	EIF2A	-0.104	0.035	0.0029	-0.1712	0.058	0.0032	--	4.663e-05
rs11924919	3	150276152	T/C	CAC>=10 vs. CAC<10	Additive	EIF2A	-0.099	0.041	0.016	-0.22281	0.062	0.00035	--	6.893e-05
rs11929205	3	150280065	T/C	CAC>=10 vs. CAC<10	Additive	EIF2A	-0.1	0.04	0.012	-0.21788	0.061	0.00036	--	5.171e-05
rs2293150	3	150285664	A/G	CAC>=10 vs. CAC<10	Additive	BC039424	-0.101	0.039	0.0095	-0.19899	0.059	0.0008	--	6.09e-05
rs112121046	3	150287456	T/G	CAC>=10 vs. CAC<10	Additive	BC039424	-0.097	0.039	0.013	-0.19704	0.059	0.00092	--	9.878e-05
rs59885545	3	150298949	A/G	CAC>=10 vs. CAC<10	Additive	BC039424	-0.098	0.039	0.012	-0.19882	0.059	0.00082	--	8.409e-05
rs111544280	3	150306991	A/G	CAC>=10 vs. CAC<10	Additive	BC039424	-0.097	0.039	0.013	-0.19819	0.06	0.00087	--	9.089e-05
rs73001362	3	150307579	T/C	CAC>=10 vs. CAC<10	Additive	BC039424	-0.097	0.039	0.013	-0.19814	0.06	0.00088	--	9.137e-05
rs79063817	3	150308208	T/C	CAC>=10 vs. CAC<10	Additive	BC039424	-0.097	0.039	0.013	-0.19811	0.06	0.00088	--	9.14e-05
rs73001365	3	150310350	C/G	CAC>=10 vs. CAC<10	Additive	BC039424	-0.098	0.039	0.013	-0.1981	0.06	0.00088	--	9.149e-05
rs112963209	3	150311770	T/C	CAC>=10 vs. CAC<10	Additive	BC039424	-0.098	0.039	0.013	-0.19799	0.06	0.00089	--	9.179e-05
rs59733178	3	151344993	A/G	CAC>=10 vs. CAC<10	Additive		-0.294	0.074	6.4e-05	-0.11643	0.17	0.49	--	8.16e-05
rs73001466	3	152747106	A/C	CAC>=10 vs. CAC<10	Additive		0.181	0.048	0.00018	0.14113	0.09	0.12	++	5.286e-05
rs28594429	3	176194572	T/C	CAC>=10 vs. CAC<10	Additive		0.182	0.041	7.2e-06	0.00554	0.078	0.94	++	5.936e-05
rs114543488	3	182878057	T/C	CAC>=10 vs. CAC<10	Dominant	LAMP3	-0.405	0.106	0.00013	-0.3064	0.261	0.24	--	6.803e-05
rs115623605	3	182878815	C/G	CAC>=10 vs. CAC<10	Dominant	LAMP3	-0.405	0.106	0.00013	-0.30817	0.261	0.24	--	6.738e-05
rs4129377	3	185120476	A/G	CAC>=10 vs. CAC<10	Additive	MAP3K13	-0.264	0.081	0.0011	-0.24705	0.114	0.03	--	9.09e-05
rs9879899	3	186381716	T/C	CAC>=10 vs. CAC<10	Additive		0.077	0.026	0.003	0.13657	0.046	0.0029	++	5.138e-05
rs115668102	3	186389111	A/G	CAC>=10 vs. CAC<10	Recessive	HRG	0.341	0.115	0.003	0.43023	0.157	0.0061	++	5.861e-05
rs145406405	3	187185380	T/G	CAC>=10 vs. CAC<10	Additive		0.121	0.029	3.8e-05	0.07227	0.061	0.23	++	2.366e-05
rs149858946	3	187185465	A/C	CAC>=10 vs. CAC<10	Additive		0.104	0.028	0.00015	0.0705	0.053	0.18	++	6.803e-05
rs9817339	3	188341073	T/C	CAC>=10 vs. CAC<10	Dominant	LPP	0.128	0.037	0.0005	0.16953	0.065	0.0092	++	1.623e-05
rs12495383	3	188507780	A/G	CAC>=10 vs. CAC<10	Recessive	LPP	-0.217	0.059	0.00025	-0.19242	0.131	0.14	--	8.173e-05
rs61341630	3	190312104	A/G	CAC>=10 vs. CAC<10	Dominant	IL1RAP	0.198	0.043	3.5e-06	-0.00989	0.085	0.91	+-	4.328e-05
rs79292439	3	192098109	T/C	CAC>=10 vs. CAC<10	Dominant	FGF12	-0.166	0.043	9.7e-05	-0.11071	0.101	0.27	--	5.843e-05
rs2885274	3	197297338	A/G	CAC>=10 vs. CAC<10	Additive	BDH1	-0.1	0.025	7.6e-05	0.06461	0.047	0.17	-+	3.535e-05
rs7611478	3	197299620	T/C	CAC>=10 vs. CAC<10	Additive	BDH1	0.097	0.026	0.00023	0.06959	0.05	0.16	++	9.279e-05
rs7639745	3	197300565	A/G	CAC>=10 vs. CAC<10	Additive		0.096	0.026	0.00023	0.06907	0.05	0.17	++	9.41e-05
rs6786074	3	197301381	C/G	CAC>=10 vs. CAC<10	Additive		-0.094	0.026	0.00025	-0.06824	0.047	0.15	--	9.362e-05
rs6583232	3	197302304	T/C	CAC>=10 vs. CAC<10	Additive		0.099	0.026	0.00016	0.08182	0.05	0.1	++	4.143e-05
rs6583233	3	197302305	A/G	CAC>=10 vs. CAC<10	Additive		0.099	0.026	0.00016	0.08182	0.05	0.1	++	4.143e-05
rs6583234	3	197302359	A/G	CAC>=10 vs. CAC<10	Additive		0.099	0.026	0.00015	0.06915	0.05	0.17	++	6.526e-05
rs6583235	3	197302464	T/C	CAC>=10 vs. CAC<10	Additive		0.097	0.026	0.0002	0.0692	0.05	0.17	++	8.303e-05
rs6583236	3	197302547	A/T	CAC>=10 vs. CAC<10	Additive		0.101	0.026	0.00014	0.07095	0.05	0.16	++	5.547e-05
rs4467476	3	197302942	A/T	CAC>=10 vs. CAC<10	Additive		0.108	0.027	8.1e-05	0.07909	0.052	0.13	++	2.726e-05
rs61144727	4	1621016	A/G	CAC>=10 vs. CAC<10	Dominant		-0.143	0.047	0.0023	-0.23621	0.089	0.0083	--	8.549e-05
rs12511086	4	1621909	C/G	CAC>=10 vs. CAC<10	Dominant		-0.15	0.047	0.0015	-0.23941	0.09	0.0076	--	5.003e-05
rs12501249	4	1622001	T/C	CAC>=10 vs. CAC<10	Dominant		-0.146	0.047	0.002	-0.23566	0.09	0.0087	--	7.458e-05
rs2031726	4	2355554	A/G	CAC>=10 vs. CAC<10	Dominant	ZFYVE28	-0.139	0.041	0.00067	-0.15207	0.074	0.04	--	7.143e-05
rs113081032	4	2525352	A/G	CAC>=10 vs. CAC<10	Additive		-0.141	0.05	0.0051	-0.25658	0.086	0.0027	--	8.282e-05
rs73207309	4	2526256	T/C	CAC>=10 vs. CAC<10	Additive		-0.14	0.05	0.0054	-0.25691	0.086	0.0027	--	8.846e-05
rs77955396	4	3786419	T/C	CAC>=10 vs. CAC<10	Additive		-0.196	0.075	0.0091	-0.39141	0.117	0.00083	--	6.317e-05
rs3756029	4	4293133	A/T	CAC>=10 vs. CAC<10	Additive	ZBTB49	0.085	0.025	0.00066	0.1427	0.047	0.0026	++	9.979e-06
rs6446601	4	4300410	A/C	CAC>=10 vs. CAC<10	Additive	ZBTB49	0.084	0.025	0.0007	0.13429	0.046	0.0033	++	1.182e-05
rs2920203	4	4316533	A/G	CAC>=10 vs. CAC<10	Additive	ZBTB49	-0.06	0.026	0.022	-0.1841	0.046	5.2e-05	--	6.526e-05
rs2980183	4	4319750	T/C	CAC>=10 vs. CAC<10	Additive	ZBTB49	-0.059	0.026	0.024	-0.18558	0.046	4.7e-05	--	6.94e-05
rs2920197	4	4321927	A/G	CAC>=10 vs. CAC<10	Additive	ZBTB49	-0.058	0.026	0.027	-0.1876	0.046	3.9e-05	--	7.52e-05
rs873924	4	4322078	A/G	CAC>=10 vs. CAC<10	Additive	ZBTB49	-0.058	0.026	0.027	-0.18822	0.046	3.7e-05	--	7.266e-05
rs28475757	4	4330001	C/G	CAC>=10 vs. CAC<10	Additive		0.101	0.026	0.00012	0.09936	0.051	0.052	++	1.6e-05
rs7434856	4	4361693	T/G	CAC>=10 vs. CAC<10	Additive	D4S234E	-0.178	0.046	9.1e-05	-0.1649	0.082	0.043	--	1.075e-05
rs7442201	4	4361749	A/G	CAC>=10 vs. CAC<10	Dominant	D4S234E	-0.268	0.055	1.1e-06	-0.19653	0.119	0.098	--	3.152e-07
rs13150005	4	4996458	A/G	CAC>=10 vs. CAC<10	Additive		0.095	0.026	0.00024	0.08038	0.057	0.16	++	8.443e-05
rs28563040	4	4996573	A/G	CAC>=10 vs. CAC<10	Additive		0.095	0.026	0.00024	0.08146	0.057	0.15	++	8.32e-05
rs28545608	4	4996597	A/C	CAC>=10 vs. CAC<10	Additive		0.102	0.026	0.00011	0.0857	0.058	0.14	++	3.525e-05
rs195126	4	5429872	T/C	CAC>=10 vs. CAC<10	Additive	STK32B	-0.114	0.033	0.0005	-0.16338	0.06	0.0061	--	1.229e-05
rs2654501	4	5432416	T/C	CAC>=10 vs. CAC<10	Additive	STK32B	-0.118	0.032	0.00028	-0.16672	0.058	0.0039	--	4.677e-06
rs168987	4	5434857	A/C	CAC>=10 vs. CAC<10	Additive	STK32B	-0.112	0.033	0.00069	-0.15514	0.059	0.0089	--	2.25e-05
rs1004375	4	5438478	A/G	CAC>=10 vs. CAC<10	Additive	STK32B	-0.115	0.029	8.5e-05	-0.10209	0.053	0.054	--	1.235e-05
rs3774830	4	5440083	T/C	CAC>=10 vs. CAC<10	Additive	STK32B	-0.116	0.028	4.6e-05	-0.11231	0.05	0.026	--	3.423e-06
rs74398572	4	5441648	T/C	CAC>=10 vs. CAC<10	Additive	STK32B	-0.103	0.028	0.00022	-0.11696	0.051	0.022	--	1.376e-05
rs11737487	4	5446673	A/G	CAC>=10 vs. CAC<10	Additive	STK32B	-0.101	0.028	0.00037	-0.11749	0.052	0.023	--	2.457e-05
rs2035304	4	5753354	A/G	CAC>=10 vs. CAC<10	Additive	EVC	-0.095	0.028	0.00058	-0.0983	0.053	0.066	--	9.557e-05
rs3887346	4	6000691	T/C	CAC>=10 vs. CAC<10	Dominant		-0.189	0.052	0.00026	-0.17649	0.091	0.053	--	3.611e-05
rs6840685	4	7738730	A/C	CAC>=10 vs. CAC<10	Dominant	SORCS2	-0.109	0.039	0.0052	-0.2204	0.071	0.0018	--	7.663e-05
rs17559779	4	16287238	C/G	CAC>=10 vs. CAC<10	Dominant		0.169	0.059	0.004	0.24801	0.09	0.0059	++	9.161e-05
rs78960156	4	16290080	A/G	CAC>=10 vs. CAC<10	Dominant		0.169	0.059	0.0041	0.24785	0.09	0.006	++	9.402e-05
rs148332714	4	16370232	A/G	CAC>=10 vs. CAC<10	Dominant		0.163	0.057	0.0044	0.25563	0.09	0.0043	++	8.249e-05
rs7685547	4	18878333	A/G	CAC>=10 vs. CAC<10	Dominant		0.122	0.036	0.00083	0.15132	0.065	0.021	++	5.238e-05
rs28439580	4	20708975	C/G	CAC>=10 vs. CAC<10	Recessive	PACRGL	-0.233	0.109	0.033	-0.79002	0.189	2.9e-05	--	8.216e-05
rs1061836	4	20729689	T/C	CAC>=10 vs. CAC<10	Recessive	PACRGL	-0.238	0.11	0.03	-0.78989	0.189	2.9e-05	--	7.075e-05
rs2854038	4	26493209	A/G	CAC>=10 vs. CAC<10	Additive		-0.105	0.028	0.0002	-0.06942	0.045	0.12	--	7.277e-05
rs80183344	4	32770156	A/T	CAC>=10 vs. CAC<10	Dominant		-0.125	0.041	0.0025	-0.20927	0.075	0.0052	--	6.249e-05
rs112500779	4	32771708	T/C	CAC>=10 vs. CAC<10	Dominant		-0.133	0.041	0.0012	-0.18512	0.073	0.012	--	4.83e-05
rs78649645	4	32781705	T/G	CAC>=10 vs. CAC<10	Dominant		-0.131	0.041	0.0015	-0.17567	0.076	0.021	--	9.642e-05
rs76414787	4	33071307	T/C	CAC>=10 vs. CAC<10	Additive		-0.104	0.047	0.028	-0.38955	0.091	2e-05	--	9.101e-05
rs1448287	4	33075785	A/G	CAC>=10 vs. CAC<10	Additive		-0.108	0.048	0.023	-0.41789	0.095	1e-05	--	5.952e-05
rs16988576	4	33076345	T/G	CAC>=10 vs. CAC<10	Dominant		-0.121	0.047	0.01	-0.42131	0.096	1.2e-05	--	2.273e-05
rs7659659	4	33076376	C/G	CAC>=10 vs. CAC<10	Additive		-0.099	0.035	0.0052	-0.21105	0.063	0.00076	--	4.347e-05
rs1511866	4	34831707	T/C	CAC>=10 vs. CAC<10	Recessive		-0.32	0.074	1.5e-05	-0.01648	0.152	0.91	--	8.309e-05
rs10034500	4	34833326	A/G	CAC>=10 vs. CAC<10	Recessive		-0.308	0.069	8.8e-06	0.00872	0.143	0.95	-+	7.02e-05
rs10029210	4	34833462	T/C	CAC>=10 vs. CAC<10	Recessive		-0.308	0.069	8.8e-06	0.00865	0.143	0.95	-+	7.022e-05
rs10004944	4	34837495	A/G	CAC>=10 vs. CAC<10	Recessive		-0.308	0.069	8.8e-06	0.00736	0.143	0.96	-+	7.017e-05
rs115317196	4	41349886	T/C	CAC>=10 vs. CAC<10	Dominant		0.263	0.075	0.00046	0.29685	0.137	0.03	++	3.911e-05
rs13116322	4	56661721	T/G	CAC>=10 vs. CAC<10	Recessive		0.416	0.126	0.001	0.83194	0.317	0.0087	++	5.61e-05
rs1513889	4	76835511	T/C	CAC>=10 vs. CAC<10	Recessive	NAAA	0.294	0.08	0.00023	0.272	0.15	0.069	++	4.07e-05
rs1513888	4	76835658	T/C	CAC>=10 vs. CAC<10	Recessive	NAAA	0.311	0.081	0.00012	0.28599	0.151	0.059	++	1.819e-05
rs6829172	4	76836434	A/G	CAC>=10 vs. CAC<10	Recessive	NAAA	0.347	0.085	4.4e-05	0.30309	0.168	0.071	++	8.086e-06
rs17001208	4	76837026	T/C	CAC>=10 vs. CAC<10	Recessive	NAAA	0.311	0.081	0.00012	0.28599	0.151	0.059	++	1.819e-05
rs17001210	4	76837098	T/C	CAC>=10 vs. CAC<10	Recessive	NAAA	0.311	0.081	0.00012	0.28599	0.151	0.059	++	1.819e-05
rs77010919	4	76837335	A/G	CAC>=10 vs. CAC<10	Recessive	NAAA	0.312	0.081	0.00012	0.28585	0.151	0.059	++	1.81e-05
rs111330011	4	76838040	T/C	CAC>=10 vs. CAC<10	Recessive	NAAA	0.299	0.084	0.00039	0.31157	0.177	0.078	++	7.565e-05
rs184399412	4	76838090	A/G	CAC>=10 vs. CAC<10	Recessive	NAAA	0.317	0.09	0.00044	0.30283	0.173	0.08	++	8.641e-05
rs186653473	4	76838091	C/G	CAC>=10 vs. CAC<10	Recessive	NAAA	0.317	0.09	0.00044	0.30283	0.173	0.08	++	8.641e-05
rs78133114	4	76839312	A/G	CAC>=10 vs. CAC<10	Recessive	NAAA	0.296	0.086	0.00055	0.30476	0.168	0.069	++	9.437e-05
rs76294234	4	84162178	A/G	CAC>=10 vs. CAC<10	Dominant		0.294	0.059	6.2e-07	0.10983	0.139	0.43	++	9.803e-07
rs145960416	4	84176587	A/C	CAC>=10 vs. CAC<10	Dominant		0.237	0.053	8.9e-06	0.0333	0.118	0.78	++	3.15e-05
rs75695154	4	84216726	A/T	CAC>=10 vs. CAC<10	Additive	HPSE	0.33	0.079	2.9e-05	0.04716	0.188	0.8	++	7.759e-05
rs145759925	4	84914351	A/G	CAC>=10 vs. CAC<10	Dominant	AK095285	-0.223	0.098	0.023	-0.43095	0.118	0.00026	--	4.409e-05
rs79001781	4	84918925	A/C	CAC>=10 vs. CAC<10	Dominant	AK095285	-0.227	0.098	0.021	-0.41784	0.119	0.00044	--	5.928e-05
rs78733213	4	84924997	A/G	CAC>=10 vs. CAC<10	Dominant	AK095285	-0.259	0.101	0.01	-0.40783	0.12	0.00068	--	3.259e-05
rs146120525	4	88845314	T/C	CAC>=10 vs. CAC<10	Dominant		-0.183	0.046	6.6e-05	-0.08418	0.084	0.31	--	6.826e-05
rs6858193	4	90829617	A/G	CAC>=10 vs. CAC<10	Dominant	MMRN1	-0.119	0.041	0.0033	-0.20062	0.068	0.0032	--	5.494e-05
rs6857668	4	90829618	A/C	CAC>=10 vs. CAC<10	Dominant	MMRN1	-0.119	0.041	0.0033	-0.20062	0.068	0.0032	--	5.492e-05
rs190163335	4	124753531	A/G	CAC>=10 vs. CAC<10	Dominant	LOC285419	0.329	0.083	6.8e-05	0.26443	0.248	0.29	++	3.837e-05
rs145723170	4	136557320	T/C	CAC>=10 vs. CAC<10	Additive		-0.305	0.1	0.0022	-0.60271	0.198	0.0023	--	4.109e-05
rs145177504	4	143847525	A/C	CAC>=10 vs. CAC<10	Additive		0.281	0.104	0.0067	0.51629	0.158	0.0011	++	4.936e-05
rs145029726	4	143849573	T/C	CAC>=10 vs. CAC<10	Additive		0.306	0.105	0.0035	0.51706	0.158	0.0011	++	2.276e-05
rs146987621	4	143854363	T/C	CAC>=10 vs. CAC<10	Additive		0.308	0.105	0.0034	0.51767	0.159	0.0011	++	2.2e-05
rs72946366	4	145469849	T/C	CAC>=10 vs. CAC<10	Additive		-0.118	0.033	0.00029	-0.10393	0.061	0.089	--	6.511e-05
rs58777219	4	145472531	T/C	CAC>=10 vs. CAC<10	Additive		-0.123	0.033	0.00018	-0.10459	0.062	0.091	--	4.175e-05
rs7671897	4	145485876	A/G	CAC>=10 vs. CAC<10	Additive		-0.119	0.032	0.00024	-0.09385	0.062	0.13	--	7.531e-05
rs60744997	4	145491486	A/C	CAC>=10 vs. CAC<10	Additive		-0.119	0.032	0.00024	-0.09294	0.062	0.13	--	7.747e-05
rs17743530	4	146557594	T/G	CAC>=10 vs. CAC<10	Additive	MMAA	0.319	0.078	4.6e-05	0.16599	0.139	0.23	++	3.512e-05
rs113801868	4	155106000	A/G	CAC>=10 vs. CAC<10	Dominant		-0.125	0.048	0.0088	-0.33967	0.092	0.00022	--	5.586e-05
rs78897306	4	155108616	A/T	CAC>=10 vs. CAC<10	Dominant		-0.128	0.048	0.0074	-0.33046	0.09	0.00026	--	4.578e-05
rs76399691	4	155116947	C/G	CAC>=10 vs. CAC<10	Dominant		-0.128	0.048	0.0078	-0.28774	0.088	0.0011	--	9.419e-05
rs74893270	4	155117186	T/C	CAC>=10 vs. CAC<10	Dominant		-0.128	0.048	0.0078	-0.28774	0.088	0.0011	--	9.48e-05
rs55831925	4	157128304	T/C	CAC>=10 vs. CAC<10	Dominant		-0.104	0.036	0.0045	-0.19835	0.064	0.002	--	6.358e-05
rs116376586	4	162633719	T/C	CAC>=10 vs. CAC<10	Dominant	FSTL5	-0.147	0.051	0.0038	-0.45029	0.114	7.5e-05	--	2.099e-05
rs6852789	4	162636305	A/G	CAC>=10 vs. CAC<10	Dominant	FSTL5	0.136	0.038	0.00033	0.13082	0.066	0.047	++	4.078e-05
rs12500085	4	162637093	C/G	CAC>=10 vs. CAC<10	Dominant	FSTL5	0.147	0.038	0.00011	0.10942	0.065	0.093	++	2.792e-05
rs12500089	4	162637121	T/C	CAC>=10 vs. CAC<10	Dominant	FSTL5	0.147	0.038	0.0001	0.114	0.065	0.078	++	2.195e-05
rs77814986	4	162639124	T/C	CAC>=10 vs. CAC<10	Additive	FSTL5	-0.159	0.059	0.007	-0.39207	0.118	0.00088	--	9.508e-05
rs167991	4	173271546	T/C	CAC>=10 vs. CAC<10	Recessive	GALNTL6	0.146	0.042	0.00061	0.15163	0.082	0.064	++	9.913e-05
rs116185344	4	175938602	T/G	CAC>=10 vs. CAC<10	Dominant		-0.295	0.082	0.00031	-0.42909	0.146	0.0034	--	4.644e-06
rs116682432	4	175940856	A/G	CAC>=10 vs. CAC<10	Dominant		-0.295	0.082	0.00031	-0.42821	0.146	0.0034	--	4.66e-06
rs116074745	4	175949079	A/G	CAC>=10 vs. CAC<10	Dominant		-0.295	0.082	0.00031	-0.42633	0.145	0.0033	--	4.504e-06
rs138741542	4	175949804	T/C	CAC>=10 vs. CAC<10	Dominant		-0.295	0.082	0.00031	-0.42659	0.145	0.0033	--	4.45e-06
rs114375607	4	175954784	T/G	CAC>=10 vs. CAC<10	Additive		-0.29	0.077	0.00017	-0.38583	0.153	0.012	--	7.106e-06
rs116517145	4	175954788	A/G	CAC>=10 vs. CAC<10	Additive		-0.29	0.077	0.00017	-0.38583	0.153	0.012	--	7.106e-06
rs115098824	4	175955279	T/C	CAC>=10 vs. CAC<10	Additive		-0.29	0.077	0.00017	-0.38625	0.153	0.012	--	7.099e-06
rs114566938	4	175956296	A/G	CAC>=10 vs. CAC<10	Additive		-0.29	0.077	0.00017	-0.38785	0.153	0.011	--	7.024e-06
rs115455568	4	175957163	A/T	CAC>=10 vs. CAC<10	Additive		-0.29	0.077	0.00018	-0.38903	0.153	0.011	--	6.987e-06
rs116585931	4	176014389	A/G	CAC>=10 vs. CAC<10	Additive		-0.396	0.134	0.003	-0.44695	0.14	0.0014	--	1.339e-05
rs114317811	4	176025095	T/G	CAC>=10 vs. CAC<10	Additive		-0.278	0.087	0.0014	-0.31962	0.138	0.02	--	7.807e-05
rs75435045	4	176046928	A/G	CAC>=10 vs. CAC<10	Additive		-0.495	0.14	0.00042	-0.39946	0.149	0.0074	--	1.057e-05
rs114581585	4	176086768	T/G	CAC>=10 vs. CAC<10	Additive		-0.152	0.097	0.12	-0.51853	0.118	1.1e-05	--	6.452e-05
rs2459619	4	176186033	T/G	CAC>=10 vs. CAC<10	Dominant		0.183	0.057	0.0014	0.27762	0.111	0.013	++	6.763e-05
rs6552744	4	184993366	T/C	CAC>=10 vs. CAC<10	Recessive		0.311	0.079	7.7e-05	0.18379	0.158	0.24	++	4.983e-05
rs4863103	4	190043188	T/C	CAC>=10 vs. CAC<10	Dominant		0.149	0.039	0.00014	0.13236	0.077	0.084	++	2.867e-05
rs7695418	4	190044666	T/G	CAC>=10 vs. CAC<10	Dominant		0.157	0.038	3.6e-05	0.107	0.076	0.16	++	1.547e-05
rs7734590	5	2138025	T/C	CAC>=10 vs. CAC<10	Dominant		-0.233	0.06	9.3e-05	-0.25859	0.13	0.046	--	1.163e-05
rs1187482	5	4101370	T/C	CAC>=10 vs. CAC<10	Additive		-0.07	0.027	0.0085	-0.17225	0.047	0.00027	--	4.586e-05
rs1187483	5	4101569	T/C	CAC>=10 vs. CAC<10	Additive		-0.085	0.027	0.0014	-0.1446	0.051	0.0043	--	3.108e-05
rs11744300	5	4298660	A/G	CAC>=10 vs. CAC<10	Recessive		-0.163	0.042	9.1e-05	-0.09391	0.078	0.23	--	5.86e-05
rs2442093	5	8415096	A/C	CAC>=10 vs. CAC<10	Dominant	LOC729506	0.161	0.041	0.00011	0.09779	0.079	0.21	++	6.261e-05
rs7732041	5	8512935	T/G	CAC>=10 vs. CAC<10	Dominant		0.136	0.037	0.00021	0.18984	0.067	0.0044	++	3.817e-06
rs143039945	5	21251396	A/G	CAC>=10 vs. CAC<10	Additive		0.255	0.076	0.00075	0.71795	0.289	0.013	++	9.949e-05
rs653195	5	21654136	A/T	CAC>=10 vs. CAC<10	Dominant	BC038535	-0.143	0.039	0.00027	-0.30984	0.16	0.052	--	6.346e-05
rs669125	5	21655399	A/G	CAC>=10 vs. CAC<10	Dominant	BC038535	-0.143	0.039	0.00029	-0.31006	0.16	0.052	--	6.673e-05
rs865425	5	21656896	A/G	CAC>=10 vs. CAC<10	Dominant	BC038535	-0.142	0.039	0.00031	-0.31044	0.16	0.052	--	7.215e-05
rs663970	5	21665641	T/C	CAC>=10 vs. CAC<10	Dominant	BC038535	-0.163	0.037	1.2e-05	-0.10923	0.146	0.45	--	9.202e-06
rs619284	5	21668781	A/G	CAC>=10 vs. CAC<10	Dominant	BC038535	-0.16	0.037	1.9e-05	-0.09053	0.146	0.53	--	1.731e-05
rs553627	5	21684412	T/G	CAC>=10 vs. CAC<10	Dominant	BC038535	-0.14	0.039	0.00033	-0.26035	0.154	0.092	--	9.742e-05
rs10052058	5	25833473	C/G	CAC>=10 vs. CAC<10	Dominant		0.2	0.046	1.1e-05	0.00521	0.193	0.98	++	1.804e-05
rs60757104	5	26668356	A/T	CAC>=10 vs. CAC<10	Dominant		-0.124	0.037	0.00072	-0.15222	0.065	0.02	--	4.287e-05
rs181056592	5	26700251	T/C	CAC>=10 vs. CAC<10	Dominant		-0.155	0.045	0.00057	-0.16852	0.088	0.055	--	8.177e-05
rs12654407	5	31307747	T/C	CAC>=10 vs. CAC<10	Additive	CDH6	-0.196	0.051	0.00011	-0.11264	0.104	0.28	--	7.777e-05
rs256300	5	34612178	C/G	CAC>=10 vs. CAC<10	Dominant		0.101	0.037	0.0069	0.2061	0.063	0.0011	++	6.487e-05
rs72750186	5	44057337	T/C	CAC>=10 vs. CAC<10	Dominant		0.154	0.045	0.00058	0.18412	0.08	0.021	++	3.542e-05
rs55663749	5	44057421	A/G	CAC>=10 vs. CAC<10	Dominant		0.154	0.045	0.00058	0.18412	0.08	0.021	++	3.542e-05
rs55720235	5	44057607	T/C	CAC>=10 vs. CAC<10	Dominant		0.155	0.045	0.00058	0.18281	0.08	0.023	++	3.878e-05
rs146775759	5	44060075	T/G	CAC>=10 vs. CAC<10	Dominant		0.153	0.046	0.00083	0.18374	0.08	0.021	++	5.139e-05
rs143408657	5	44061975	T/C	CAC>=10 vs. CAC<10	Dominant		0.249	0.067	0.0002	0.1803	0.118	0.13	++	6.738e-05
rs143282016	5	44062269	A/G	CAC>=10 vs. CAC<10	Additive		0.158	0.047	0.00084	0.17648	0.076	0.021	++	4.947e-05
rs114145872	5	44063493	T/C	CAC>=10 vs. CAC<10	Dominant		0.247	0.067	0.00021	0.18145	0.115	0.12	++	6.389e-05
rs113484589	5	44065136	A/T	CAC>=10 vs. CAC<10	Dominant		0.16	0.046	0.00047	0.17196	0.08	0.032	++	4.16e-05
rs6859263	5	44066093	A/G	CAC>=10 vs. CAC<10	Dominant		0.16	0.046	0.00048	0.16886	0.08	0.035	++	4.481e-05
rs58649795	5	44068122	A/T	CAC>=10 vs. CAC<10	Dominant		0.153	0.046	0.00087	0.17142	0.08	0.032	++	7.58e-05
rs10461752	5	44068378	A/T	CAC>=10 vs. CAC<10	Dominant		0.15	0.045	0.00096	0.16952	0.079	0.033	++	8.668e-05
rs987756	5	50495914	A/G	CAC>=10 vs. CAC<10	Recessive		-0.237	0.067	0.00039	-0.28947	0.12	0.016	--	1.943e-05
rs9686716	5	59290132	A/G	CAC>=10 vs. CAC<10	Recessive	PDE4D	0.311	0.092	0.0007	0.41391	0.171	0.015	++	3.59e-05
rs6450538	5	59308732	T/C	CAC>=10 vs. CAC<10	Additive	PDE4D	0.123	0.033	0.00018	0.10072	0.058	0.085	++	4.059e-05
rs952110	5	59309162	A/G	CAC>=10 vs. CAC<10	Additive	PDE4D	0.123	0.033	0.00018	0.10072	0.058	0.085	++	4.055e-05
rs115865964	5	61066685	T/C	CAC>=10 vs. CAC<10	Additive		0.283	0.065	1.3e-05	0.10889	0.118	0.36	++	2.03e-05
rs192731157	5	62725698	T/G	CAC>=10 vs. CAC<10	Additive		-0.374	0.127	0.0033	-0.62712	0.198	0.0016	--	2.899e-05
rs185119038	5	62736943	A/G	CAC>=10 vs. CAC<10	Additive		-0.357	0.126	0.0047	-0.62716	0.198	0.0015	--	4.428e-05
rs192544279	5	62738424	T/C	CAC>=10 vs. CAC<10	Additive		-0.357	0.126	0.0047	-0.62716	0.198	0.0015	--	4.412e-05
rs187833715	5	62747997	A/G	CAC>=10 vs. CAC<10	Additive		-0.347	0.129	0.0071	-0.6267	0.195	0.0013	--	5.753e-05
rs188517423	5	62753555	C/G	CAC>=10 vs. CAC<10	Additive		-0.324	0.123	0.0084	-0.53723	0.172	0.0018	--	7.448e-05
rs114817819	5	62755807	T/C	CAC>=10 vs. CAC<10	Additive		-0.325	0.123	0.0084	-0.53869	0.17	0.0015	--	6.303e-05
rs140768859	5	62756033	C/G	CAC>=10 vs. CAC<10	Additive		-0.325	0.123	0.0084	-0.53863	0.169	0.0015	--	6.267e-05
rs149019175	5	62757188	T/G	CAC>=10 vs. CAC<10	Additive		-0.325	0.123	0.0084	-0.53776	0.168	0.0014	--	5.807e-05
rs143813466	5	62757488	T/C	CAC>=10 vs. CAC<10	Additive		-0.325	0.123	0.0084	-0.53738	0.168	0.0013	--	5.692e-05
rs114693304	5	62758077	A/T	CAC>=10 vs. CAC<10	Additive		-0.325	0.123	0.0083	-0.53648	0.167	0.0013	--	5.486e-05
rs143093953	5	62758507	A/G	CAC>=10 vs. CAC<10	Additive		-0.325	0.123	0.0083	-0.53561	0.166	0.0013	--	5.344e-05
rs139878880	5	62760493	T/C	CAC>=10 vs. CAC<10	Additive		-0.326	0.123	0.0082	-0.53043	0.163	0.0012	--	4.767e-05
rs77913871	5	62761123	A/G	CAC>=10 vs. CAC<10	Additive		-0.343	0.119	0.0038	-0.53308	0.162	0.00097	--	1.837e-05
rs181646618	5	62763402	A/G	CAC>=10 vs. CAC<10	Additive		-0.327	0.124	0.0084	-0.53232	0.163	0.0011	--	4.55e-05
rs144922777	5	62766545	A/G	CAC>=10 vs. CAC<10	Additive		-0.33	0.127	0.0093	-0.53478	0.163	0.0011	--	4.909e-05
rs146804465	5	62772557	T/C	CAC>=10 vs. CAC<10	Additive		-0.337	0.128	0.0086	-0.53693	0.164	0.001	--	4.286e-05
rs76487088	5	62778301	A/G	CAC>=10 vs. CAC<10	Additive		-0.326	0.1	0.0011	-0.42927	0.137	0.0018	--	7.307e-06
rs75135300	5	62779604	T/C	CAC>=10 vs. CAC<10	Additive		-0.326	0.1	0.0011	-0.42927	0.137	0.0018	--	7.313e-06
rs76055430	5	62779675	T/C	CAC>=10 vs. CAC<10	Additive		-0.326	0.1	0.0011	-0.42927	0.137	0.0018	--	7.313e-06
rs114044996	5	62780515	T/C	CAC>=10 vs. CAC<10	Additive		-0.328	0.11	0.0029	-0.55614	0.154	0.00032	--	6.31e-06
rs17779271	5	62782034	A/C	CAC>=10 vs. CAC<10	Additive		-0.324	0.099	0.0011	-0.42958	0.137	0.0018	--	7.349e-06
rs115953165	5	62799496	T/C	CAC>=10 vs. CAC<10	Additive		-0.327	0.1	0.001	-0.42941	0.137	0.0018	--	6.902e-06
rs78000322	5	62800474	T/G	CAC>=10 vs. CAC<10	Additive		-0.362	0.111	0.0011	-0.41322	0.162	0.011	--	3.408e-05
rs148136068	5	62804829	A/G	CAC>=10 vs. CAC<10	Additive		-0.337	0.102	0.00097	-0.48414	0.145	0.00084	--	3.814e-06
rs115736701	5	62805202	T/G	CAC>=10 vs. CAC<10	Additive		-0.338	0.102	0.00095	-0.48421	0.145	0.00084	--	3.741e-06
rs77591870	5	62811265	A/C	CAC>=10 vs. CAC<10	Additive		-0.332	0.099	0.00082	-0.4823	0.145	0.00086	--	3.416e-06
rs76611365	5	62812755	A/C	CAC>=10 vs. CAC<10	Additive		-0.33	0.099	0.00083	-0.4811	0.145	0.00087	--	3.528e-06
rs145884480	5	62814933	T/C	CAC>=10 vs. CAC<10	Additive		-0.334	0.1	0.00085	-0.48422	0.145	0.00082	--	3.376e-06
rs78645181	5	62816960	A/T	CAC>=10 vs. CAC<10	Additive		-0.33	0.099	0.00084	-0.4805	0.144	0.00088	--	3.588e-06
rs17779780	5	62828083	A/G	CAC>=10 vs. CAC<10	Additive		-0.327	0.099	0.00092	-0.47694	0.144	0.0009	--	3.99e-06
rs115086730	5	62829732	T/C	CAC>=10 vs. CAC<10	Additive		-0.328	0.099	0.00089	-0.47595	0.144	0.00091	--	3.896e-06
rs78786729	5	62830648	T/C	CAC>=10 vs. CAC<10	Additive		-0.328	0.099	0.00088	-0.47552	0.143	0.00092	--	3.862e-06
rs115056484	5	62835307	A/G	CAC>=10 vs. CAC<10	Additive		-0.329	0.099	0.00087	-0.47354	0.143	0.00094	--	3.866e-06
rs17780073	5	62837574	T/C	CAC>=10 vs. CAC<10	Additive		-0.329	0.099	0.00087	-0.47181	0.143	0.00096	--	3.918e-06
rs77309044	5	62839725	T/C	CAC>=10 vs. CAC<10	Additive		-0.327	0.099	0.00091	-0.46971	0.143	0.00099	--	4.169e-06
rs74910095	5	62840959	A/T	CAC>=10 vs. CAC<10	Additive		-0.302	0.096	0.0017	-0.53778	0.133	5.3e-05	--	9.287e-07
rs75432434	5	62844195	A/G	CAC>=10 vs. CAC<10	Additive		-0.324	0.099	0.001	-0.46856	0.142	0.001	--	4.909e-06
rs75633401	5	62846113	C/G	CAC>=10 vs. CAC<10	Additive		-0.273	0.095	0.0043	-0.4464	0.139	0.0013	--	3.02e-05
rs17175936	5	62846973	T/C	CAC>=10 vs. CAC<10	Additive		-0.272	0.095	0.0044	-0.44742	0.139	0.0013	--	3.023e-05
rs148902218	5	62848092	T/C	CAC>=10 vs. CAC<10	Additive		-0.271	0.095	0.0045	-0.44966	0.139	0.0012	--	2.982e-05
rs17176034	5	62855194	A/C	CAC>=10 vs. CAC<10	Additive		-0.265	0.095	0.0052	-0.46159	0.138	0.00085	--	2.768e-05
rs113597256	5	62861312	A/G	CAC>=10 vs. CAC<10	Additive		-0.265	0.095	0.0052	-0.46863	0.138	0.00065	--	2.274e-05
rs77368160	5	62864462	A/G	CAC>=10 vs. CAC<10	Additive		-0.265	0.095	0.0051	-0.47234	0.137	0.00055	--	1.97e-05
rs1530511	5	62866155	A/T	CAC>=10 vs. CAC<10	Additive		-0.265	0.095	0.0051	-0.47395	0.136	0.0005	--	1.813e-05
rs77827733	5	62867221	T/G	CAC>=10 vs. CAC<10	Additive		-0.266	0.095	0.0051	-0.47539	0.135	0.00044	--	1.635e-05
rs115536358	5	62867844	T/G	CAC>=10 vs. CAC<10	Additive		-0.266	0.095	0.0053	-0.47603	0.135	0.0004	--	1.555e-05
rs79859591	5	62869412	A/C	CAC>=10 vs. CAC<10	Additive		-0.255	0.094	0.0068	-0.47523	0.132	0.00033	--	1.844e-05
rs76569703	5	62869419	A/G	CAC>=10 vs. CAC<10	Additive		-0.255	0.094	0.0068	-0.47523	0.132	0.00033	--	1.849e-05
rs75543665	5	62870357	A/C	CAC>=10 vs. CAC<10	Additive		-0.245	0.093	0.0083	-0.47605	0.133	0.00034	--	2.511e-05
rs79831676	5	62871850	C/G	CAC>=10 vs. CAC<10	Additive		-0.231	0.091	0.011	-0.47177	0.134	0.00041	--	4.286e-05
rs74586746	5	62873941	C/G	CAC>=10 vs. CAC<10	Additive		-0.231	0.091	0.011	-0.47675	0.133	0.00035	--	3.889e-05
rs116061257	5	62875735	A/T	CAC>=10 vs. CAC<10	Additive		-0.234	0.092	0.011	-0.47717	0.134	0.00036	--	3.796e-05
rs76016125	5	62875885	T/C	CAC>=10 vs. CAC<10	Additive		-0.234	0.092	0.011	-0.47839	0.135	0.00038	--	3.942e-05
rs77433027	5	62877148	A/G	CAC>=10 vs. CAC<10	Additive		-0.272	0.096	0.0044	-0.44223	0.134	0.001	--	2.374e-05
rs148907317	5	62877770	A/G	CAC>=10 vs. CAC<10	Additive		-0.273	0.096	0.0044	-0.44341	0.135	0.00099	--	2.312e-05
rs185840959	5	62878272	T/G	CAC>=10 vs. CAC<10	Additive		-0.274	0.096	0.0043	-0.44438	0.135	0.00097	--	2.259e-05
rs149108503	5	62879233	T/C	CAC>=10 vs. CAC<10	Additive		-0.301	0.099	0.0023	-0.4462	0.135	0.00095	--	1.029e-05
rs141172511	5	62880602	T/C	CAC>=10 vs. CAC<10	Additive		-0.302	0.099	0.0023	-0.44872	0.135	0.00091	--	9.74e-06
rs145230258	5	62881568	T/C	CAC>=10 vs. CAC<10	Additive		-0.303	0.099	0.0022	-0.45043	0.136	0.00089	--	9.415e-06
rs140981237	5	62883680	T/C	CAC>=10 vs. CAC<10	Additive		-0.304	0.099	0.0022	-0.45399	0.136	0.00084	--	8.857e-06
rs77928465	5	62884573	A/T	CAC>=10 vs. CAC<10	Additive		-0.306	0.099	0.0021	-0.45549	0.136	0.00082	--	8.205e-06
rs76561485	5	62884684	T/C	CAC>=10 vs. CAC<10	Additive		-0.307	0.099	0.002	-0.45565	0.136	0.00082	--	8.043e-06
rs76884633	5	62888621	T/G	CAC>=10 vs. CAC<10	Additive		-0.312	0.097	0.0013	-0.46154	0.137	0.00075	--	4.911e-06
rs114429664	5	62889168	A/G	CAC>=10 vs. CAC<10	Additive		-0.311	0.095	0.001	-0.41029	0.132	0.0019	--	7.398e-06
rs17781102	5	62890021	T/G	CAC>=10 vs. CAC<10	Additive		-0.311	0.096	0.0013	-0.46323	0.137	0.00073	--	4.637e-06
rs116719193	5	62895155	A/C	CAC>=10 vs. CAC<10	Additive		-0.296	0.094	0.0017	-0.42238	0.135	0.0018	--	1.33e-05
rs17177251	5	62915000	A/G	CAC>=10 vs. CAC<10	Additive		-0.309	0.096	0.0014	-0.4716	0.139	0.00068	--	4.954e-06
rs75848044	5	62918448	T/C	CAC>=10 vs. CAC<10	Additive		-0.309	0.096	0.0014	-0.47152	0.139	0.00068	--	4.964e-06
rs78635400	5	62942004	T/C	CAC>=10 vs. CAC<10	Additive		-0.242	0.084	0.0038	-0.45411	0.138	0.001	--	3.011e-05
rs75925977	5	62948526	T/C	CAC>=10 vs. CAC<10	Additive		-0.225	0.082	0.0063	-0.47568	0.131	0.00028	--	2.153e-05
rs76441360	5	62962779	A/G	CAC>=10 vs. CAC<10	Additive		-0.243	0.084	0.0037	-0.46095	0.14	0.00097	--	2.883e-05
rs75736985	5	62965397	A/G	CAC>=10 vs. CAC<10	Dominant		-0.243	0.084	0.0037	-0.46141	0.14	0.00097	--	2.872e-05
rs115655559	5	65146305	T/G	CAC>=10 vs. CAC<10	Dominant		0.125	0.039	0.0013	0.19515	0.074	0.0079	++	4.292e-05
rs2931415	5	73175732	T/C	CAC>=10 vs. CAC<10	Recessive	RGNEF	0.236	0.067	0.0004	0.20737	0.12	0.083	++	8.287e-05
rs4469184	5	73175921	T/C	CAC>=10 vs. CAC<10	Recessive	RGNEF	0.23	0.064	0.0003	0.18751	0.124	0.13	++	9.409e-05
rs2931411	5	73176674	T/C	CAC>=10 vs. CAC<10	Recessive	RGNEF	0.237	0.064	0.00023	0.18755	0.124	0.13	++	7.21e-05
rs2931410	5	73176883	A/G	CAC>=10 vs. CAC<10	Recessive	RGNEF	0.235	0.064	0.00026	0.18738	0.124	0.13	++	8.034e-05
rs2931409	5	73177096	A/G	CAC>=10 vs. CAC<10	Recessive	RGNEF	0.231	0.063	0.00025	0.18756	0.124	0.13	++	7.857e-05
rs2973582	5	73177355	A/G	CAC>=10 vs. CAC<10	Recessive	RGNEF	0.233	0.064	0.00029	0.18754	0.123	0.13	++	8.997e-05
rs147769446	5	73783516	A/G	CAC>=10 vs. CAC<10	Dominant		-0.341	0.096	0.00038	-0.34217	0.192	0.075	--	7.047e-05
rs904713	5	73950693	T/C	CAC>=10 vs. CAC<10	Recessive	HEXB	-0.213	0.072	0.003	-0.33703	0.123	0.006	--	7.871e-05
rs4704153	5	73951233	A/C	CAC>=10 vs. CAC<10	Recessive	HEXB	-0.228	0.07	0.0011	-0.29338	0.122	0.016	--	5.65e-05
rs4704154	5	73951269	C/G	CAC>=10 vs. CAC<10	Recessive	HEXB	-0.229	0.07	0.001	-0.2936	0.122	0.016	--	5.173e-05
rs4703637	5	73951467	A/C	CAC>=10 vs. CAC<10	Recessive	HEXB	-0.221	0.062	0.00035	-0.31698	0.122	0.0093	--	1.282e-05
rs2314754	5	73952002	T/C	CAC>=10 vs. CAC<10	Recessive	HEXB	-0.214	0.062	0.00053	-0.3155	0.122	0.0096	--	2.017e-05
rs16872160	5	73956787	A/C	CAC>=10 vs. CAC<10	Recessive	HEXB	-0.259	0.075	0.00058	-0.28014	0.125	0.025	--	4.105e-05
rs57938943	5	73956940	T/C	CAC>=10 vs. CAC<10	Recessive	HEXB	-0.267	0.077	0.00049	-0.31162	0.13	0.017	--	2.483e-05
rs1006281	5	73957675	A/T	CAC>=10 vs. CAC<10	Recessive	HEXB	-0.269	0.076	0.00039	-0.28733	0.132	0.029	--	3.151e-05
rs147566290	5	88907308	A/C	CAC>=10 vs. CAC<10	Additive		0.175	0.048	0.00023	0.11205	0.069	0.1	++	7.824e-05
rs144954208	5	88908071	A/T	CAC>=10 vs. CAC<10	Additive		0.177	0.049	0.00028	0.13336	0.073	0.066	++	5.347e-05
rs79870968	5	88908903	T/G	CAC>=10 vs. CAC<10	Additive		0.177	0.049	0.00028	0.13337	0.073	0.066	++	5.233e-05
rs78777907	5	88909459	A/G	CAC>=10 vs. CAC<10	Additive		0.177	0.049	0.00027	0.13337	0.073	0.066	++	5.141e-05
rs17085675	5	95727664	A/T	CAC>=10 vs. CAC<10	Recessive	PCSK1	-0.199	0.049	5.7e-05	-0.06759	0.092	0.46	--	9.869e-05
rs10042737	5	101236501	A/G	CAC>=10 vs. CAC<10	Additive		0.115	0.027	1.8e-05	0.01954	0.047	0.68	++	8.204e-05
rs113001259	5	101297292	A/G	CAC>=10 vs. CAC<10	Recessive		0.233	0.048	1.5e-06	-0.02006	0.08	0.8	+-	6.485e-05
rs4101064	5	101298653	A/G	CAC>=10 vs. CAC<10	Recessive		0.232	0.048	1.5e-06	-0.00279	0.083	0.97	+-	3.522e-05
rs1381975	5	101335255	T/C	CAC>=10 vs. CAC<10	Additive		0.137	0.038	0.00029	0.12296	0.078	0.11	++	7.666e-05
rs61317299	5	101336495	T/C	CAC>=10 vs. CAC<10	Additive		0.137	0.038	0.00029	0.12351	0.078	0.11	++	7.631e-05
rs67017670	5	101336523	T/C	CAC>=10 vs. CAC<10	Additive		0.137	0.038	0.00029	0.12352	0.078	0.11	++	7.632e-05
rs4447957	5	101336630	T/C	CAC>=10 vs. CAC<10	Additive		0.137	0.038	0.00029	0.12355	0.078	0.11	++	7.632e-05
rs28493240	5	101339237	A/C	CAC>=10 vs. CAC<10	Additive		0.137	0.038	0.00028	0.1242	0.078	0.11	++	7.512e-05
rs67675363	5	101341816	T/C	CAC>=10 vs. CAC<10	Additive		0.137	0.038	0.00029	0.12473	0.079	0.11	++	7.597e-05
rs2061714	5	101343235	T/C	CAC>=10 vs. CAC<10	Additive		0.137	0.038	0.00028	0.1249	0.079	0.11	++	7.533e-05
rs9885125	5	101346257	C/G	CAC>=10 vs. CAC<10	Additive		0.136	0.037	0.00027	0.11542	0.073	0.12	++	7.553e-05
rs7701101	5	106635174	A/T	CAC>=10 vs. CAC<10	Recessive		0.378	0.103	0.00023	0.25788	0.164	0.12	++	7.617e-05
rs7724258	5	112434312	T/C	CAC>=10 vs. CAC<10	Recessive	MCC	0.191	0.048	5.9e-05	0.20545	0.211	0.33	++	3.573e-05
rs1975851	5	113796252	A/T	CAC>=10 vs. CAC<10	Recessive	AK097686	0.227	0.06	0.00015	0.50284	0.345	0.15	++	6.688e-05
rs76477131	5	116671035	T/C	CAC>=10 vs. CAC<10	Additive		0.213	0.071	0.0025	0.22714	0.085	0.0074	++	5.389e-05
rs80168674	5	116681642	A/G	CAC>=10 vs. CAC<10	Additive		0.201	0.064	0.0017	0.23055	0.087	0.0079	++	4.157e-05
rs144911162	5	116703771	A/T	CAC>=10 vs. CAC<10	Additive		0.206	0.072	0.0043	0.2288	0.085	0.0071	++	8.977e-05
rs12055033	5	121047915	C/G	CAC>=10 vs. CAC<10	Recessive		-0.426	0.123	0.00052	-0.35758	0.199	0.072	--	9.685e-05
rs4435859	5	124127720	T/C	CAC>=10 vs. CAC<10	Recessive		-0.185	0.05	0.00021	-0.13885	0.088	0.11	--	6.16e-05
rs6898559	5	125892929	A/G	CAC>=10 vs. CAC<10	Additive	ALDH7A1	0.066	0.026	0.01	0.18361	0.044	2.7e-05	++	1.391e-05
rs4835912	5	125895485	A/C	CAC>=10 vs. CAC<10	Additive	ALDH7A1	0.062	0.026	0.017	0.16979	0.045	0.00017	++	8.051e-05
rs17171775	5	137517713	T/C	CAC>=10 vs. CAC<10	Additive	KIF20A	-0.338	0.095	0.00035	-0.28857	0.112	0.0099	--	1.104e-05
rs17234737	5	137545715	T/C	CAC>=10 vs. CAC<10	Additive	CDC23	-0.336	0.094	0.00035	-0.28812	0.112	0.01	--	1.126e-05
rs115799571	5	137596181	T/G	CAC>=10 vs. CAC<10	Additive	GFRA3	-0.324	0.094	0.0006	-0.25263	0.123	0.04	--	7.097e-05
rs115976412	5	137601418	C/G	CAC>=10 vs. CAC<10	Additive	GFRA3	-0.319	0.093	0.00058	-0.24954	0.122	0.041	--	6.984e-05
rs116458728	5	137624243	C/G	CAC>=10 vs. CAC<10	Additive	CDC25C	-0.327	0.095	0.00055	-0.25967	0.123	0.035	--	5.772e-05
rs139296700	5	137637975	T/C	CAC>=10 vs. CAC<10	Additive	CDC25C	-0.321	0.093	0.00054	-0.2532	0.122	0.039	--	6.169e-05
rs11567987	5	137639677	T/C	CAC>=10 vs. CAC<10	Additive	CDC25C	-0.321	0.093	0.00054	-0.25325	0.122	0.039	--	6.158e-05
rs11567958	5	137667182	T/C	CAC>=10 vs. CAC<10	Additive	CDC25C	-0.322	0.093	0.00053	-0.25685	0.123	0.037	--	5.698e-05
rs114297724	5	137697731	A/G	CAC>=10 vs. CAC<10	Additive	KDM3B	-0.324	0.093	0.00051	-0.25942	0.123	0.036	--	5.333e-05
rs116049638	5	137707521	T/C	CAC>=10 vs. CAC<10	Additive	KDM3B	-0.324	0.093	0.00051	-0.25952	0.123	0.036	--	5.288e-05
rs139937917	5	137721071	A/G	CAC>=10 vs. CAC<10	Additive	KDM3B	-0.328	0.093	0.00041	-0.2603	0.124	0.035	--	4.338e-05
rs149495840	5	137777573	A/G	CAC>=10 vs. CAC<10	Additive	REEP2	-0.314	0.091	0.0006	-0.24587	0.127	0.053	--	9.061e-05
rs248007	5	144345049	T/C	CAC>=10 vs. CAC<10	Dominant		-0.162	0.04	5.4e-05	0.07976	0.074	0.28	-+	4.818e-05
rs377179	5	144346033	A/G	CAC>=10 vs. CAC<10	Dominant		-0.164	0.04	4.2e-05	0.08016	0.074	0.28	-+	3.794e-05
rs74295116	5	156912206	T/C	CAC>=10 vs. CAC<10	Additive	ADAM19	0.33	0.094	0.00046	0.43796	0.177	0.013	++	2.064e-05
rs56176059	5	158414823	T/C	CAC>=10 vs. CAC<10	Additive	EBF1	0.116	0.033	0.00055	0.10022	0.055	0.066	++	9.321e-05
rs34366240	5	158425013	A/C	CAC>=10 vs. CAC<10	Additive	EBF1	0.117	0.033	0.00046	0.09872	0.055	0.07	++	8.435e-05
rs57523915	5	158434036	T/G	CAC>=10 vs. CAC<10	Additive	EBF1	0.121	0.034	0.0003	0.10566	0.056	0.059	++	4.671e-05
rs11747844	5	158441176	A/T	CAC>=10 vs. CAC<10	Additive	EBF1	0.123	0.034	0.00032	0.12046	0.056	0.032	++	2.808e-05
rs10515785	5	158443352	T/G	CAC>=10 vs. CAC<10	Additive	EBF1	0.123	0.034	0.00031	0.12573	0.057	0.027	++	2.302e-05
rs73303785	5	159181810	A/C	CAC>=10 vs. CAC<10	Recessive		-0.247	0.059	3.2e-05	-0.31171	0.147	0.033	--	3.231e-06
rs7701824	5	160108333	A/G	CAC>=10 vs. CAC<10	Recessive	ATP10B	-0.196	0.061	0.0014	-0.24251	0.104	0.02	--	8.614e-05
rs10076021	5	169496393	C/G	CAC>=10 vs. CAC<10	Dominant	DOCK2	-0.221	0.06	0.00023	-0.15444	0.101	0.13	--	7.97e-05
rs7729998	5	169529932	T/C	CAC>=10 vs. CAC<10	Additive		0.09	0.031	0.0034	0.17574	0.061	0.0038	++	8.94e-05
rs1055881	5	169673402	A/T	CAC>=10 vs. CAC<10	Recessive	C5orf58	-0.248	0.08	0.0018	-0.41053	0.148	0.0056	--	4.997e-05
rs6872566	5	169872420	A/G	CAC>=10 vs. CAC<10	Dominant	KCNIP1	-0.124	0.038	0.001	-0.16494	0.068	0.016	--	5.277e-05
rs13157254	5	175802166	T/C	CAC>=10 vs. CAC<10	Dominant		-0.183	0.043	2.2e-05	-0.05194	0.085	0.54	--	4.847e-05
rs4489193	6	1934850	A/C	CAC>=10 vs. CAC<10	Dominant	GMDS	-0.302	0.097	0.0018	-0.62556	0.188	0.00085	--	1.67e-05
rs116599166	6	2047659	A/C	CAC>=10 vs. CAC<10	Dominant	GMDS	-0.279	0.08	0.00045	-0.22528	0.123	0.066	--	8.098e-05
rs1629950	6	2238560	T/C	CAC>=10 vs. CAC<10	Dominant	GMDS	0.136	0.04	0.00065	0.1421	0.074	0.056	++	9.282e-05
rs2479015	6	2240607	T/C	CAC>=10 vs. CAC<10	Dominant	GMDS	0.137	0.04	0.00061	0.16035	0.074	0.03	++	5.104e-05
rs1196394	6	2242886	T/C	CAC>=10 vs. CAC<10	Dominant	GMDS	0.138	0.04	0.00058	0.16142	0.074	0.029	++	4.752e-05
rs2479016	6	2245345	A/G	CAC>=10 vs. CAC<10	Dominant	GMDS	0.133	0.04	0.0009	0.16085	0.072	0.025	++	6.656e-05
rs114068063	6	3000433	T/C	CAC>=10 vs. CAC<10	Additive	NQO2	0.196	0.075	0.0088	0.39004	0.116	0.00079	++	5.814e-05
rs1815271	6	5786114	T/C	CAC>=10 vs. CAC<10	Dominant		-0.146	0.039	0.00017	-0.09278	0.075	0.22	--	9.097e-05
rs60232193	6	5787660	T/C	CAC>=10 vs. CAC<10	Dominant		-0.146	0.039	0.00016	-0.11685	0.079	0.14	--	5.121e-05
rs60475061	6	5787678	A/G	CAC>=10 vs. CAC<10	Dominant		-0.146	0.039	0.00015	-0.11696	0.079	0.14	--	5.052e-05
rs55991338	6	5787774	T/C	CAC>=10 vs. CAC<10	Dominant		-0.146	0.038	0.00015	-0.11743	0.079	0.14	--	4.932e-05
rs55864325	6	5787787	A/G	CAC>=10 vs. CAC<10	Dominant		-0.146	0.038	0.00015	-0.11757	0.079	0.14	--	4.9e-05
rs60625891	6	5787910	C/G	CAC>=10 vs. CAC<10	Dominant		-0.15	0.038	7.4e-05	-0.07076	0.078	0.36	--	7.52e-05
rs4960135	6	5787977	A/G	CAC>=10 vs. CAC<10	Dominant		-0.148	0.038	9.3e-05	-0.0855	0.078	0.28	--	6.457e-05
rs4960136	6	5788001	T/C	CAC>=10 vs. CAC<10	Dominant		-0.148	0.038	8.4e-05	-0.10148	0.078	0.19	--	3.985e-05
rs4960137	6	5788014	T/C	CAC>=10 vs. CAC<10	Dominant		-0.143	0.038	0.00014	-0.10164	0.078	0.19	--	6.505e-05
rs9504767	6	6337265	C/G	CAC>=10 vs. CAC<10	Dominant		-0.099	0.038	0.0098	-0.21918	0.064	0.00063	--	7.166e-05
rs72823222	6	6746945	C/G	CAC>=10 vs. CAC<10	Dominant		-0.15	0.046	0.001	-0.20543	0.091	0.025	--	8.163e-05
rs11243169	6	7424510	T/C	CAC>=10 vs. CAC<10	Additive		-0.055	0.027	0.039	-0.21127	0.048	1e-05	--	7.563e-05
rs4959436	6	7425887	T/C	CAC>=10 vs. CAC<10	Additive		-0.06	0.027	0.025	-0.21202	0.048	8.1e-06	--	3.554e-05
rs7750534	6	7427656	T/C	CAC>=10 vs. CAC<10	Additive		-0.066	0.027	0.014	-0.21075	0.048	1.1e-05	--	1.752e-05
rs6903950	6	7429329	A/G	CAC>=10 vs. CAC<10	Additive		-0.071	0.027	0.0082	-0.18998	0.047	6.3e-05	--	1.906e-05
rs942494	6	7437673	A/G	CAC>=10 vs. CAC<10	Additive		-0.068	0.027	0.012	-0.21373	0.048	8.9e-06	--	1.293e-05
rs144447025	6	12097538	T/G	CAC>=10 vs. CAC<10	Additive	HIVEP1	-0.42	0.118	0.00038	-0.44808	0.253	0.076	--	7.111e-05
rs4712269	6	15971966	C/G	CAC>=10 vs. CAC<10	Recessive		0.168	0.043	0.0001	0.09377	0.074	0.2	++	6.522e-05
rs12665071	6	16105982	A/G	CAC>=10 vs. CAC<10	Additive		0.11	0.034	0.0011	0.21863	0.065	0.00079	++	9.247e-06
rs2294263	6	16108934	A/T	CAC>=10 vs. CAC<10	Additive		0.111	0.033	0.00095	0.21917	0.063	0.00051	++	5.44e-06
rs116135993	6	18318475	A/G	CAC>=10 vs. CAC<10	Additive		-0.26	0.071	0.00025	-0.28625	0.156	0.067	--	4.34e-05
rs28791817	6	32624016	A/T	CAC>=10 vs. CAC<10	Dominant		-0.166	0.038	1.4e-05	-0.00027	0.09	1.0e	--	6.306e-05
rs9274267	6	32631612	A/G	CAC>=10 vs. CAC<10	Recessive	HLA-DQB1	0.238	0.049	1.4e-06	-0.22835	0.163	0.16	+-	2.431e-05
rs4492227	6	32635164	T/C	CAC>=10 vs. CAC<10	Recessive		0.236	0.049	1.6e-06	-0.01533	0.116	0.9	+-	1.239e-05
rs3828802	6	32636073	A/G	CAC>=10 vs. CAC<10	Recessive		0.238	0.049	1.4e-06	-0.10314	0.111	0.35	+-	5.478e-05
rs9274666	6	32636543	A/G	CAC>=10 vs. CAC<10	Recessive		0.238	0.049	1.4e-06	-0.07991	0.111	0.47	+-	3.734e-05
rs116687190	6	32652865	T/C	CAC>=10 vs. CAC<10	Dominant		-0.149	0.036	4e-05	-0.02749	0.084	0.74	--	9.405e-05
rs7771788	6	33915771	T/C	CAC>=10 vs. CAC<10	Dominant		0.135	0.038	0.00034	0.11666	0.073	0.11	++	9.081e-05
rs228184	6	38292617	T/C	CAC>=10 vs. CAC<10	Additive	BTBD9	0.082	0.027	0.0024	0.12287	0.047	0.009	++	8.223e-05
rs17401256	6	69744730	A/G	CAC>=10 vs. CAC<10	Additive	BAI3	-0.113	0.09	0.21	-0.53458	0.113	2.1e-06	--	8.413e-05
rs58136138	6	73409096	C/G	CAC>=10 vs. CAC<10	Dominant	KCNQ5	-0.123	0.057	0.031	-0.30656	0.08	0.00014	--	7.496e-05
rs6453931	6	77430072	T/C	CAC>=10 vs. CAC<10	Dominant		-0.141	0.036	0.00011	-0.11019	0.067	0.1	--	2.927e-05
rs7752317	6	77431031	A/G	CAC>=10 vs. CAC<10	Dominant		-0.157	0.036	1.4e-05	-0.11563	0.067	0.086	--	3.582e-06
rs6453932	6	77449339	A/G	CAC>=10 vs. CAC<10	Recessive		0.217	0.045	1.5e-06	-0.02541	0.078	0.75	+-	6.104e-05
rs2814386	6	80334140	A/C	CAC>=10 vs. CAC<10	Recessive		-0.184	0.055	0.00082	-0.20977	0.091	0.022	--	5.094e-05
rs73478361	6	85825579	A/T	CAC>=10 vs. CAC<10	Additive		-0.149	0.056	0.0082	-0.25796	0.081	0.0015	--	6.691e-05
rs141556308	6	85858504	T/C	CAC>=10 vs. CAC<10	Additive		-0.122	0.051	0.016	-0.24794	0.074	0.00078	--	9.924e-05
rs73480231	6	85861241	A/T	CAC>=10 vs. CAC<10	Additive		-0.125	0.051	0.013	-0.25124	0.074	0.00065	--	7.157e-05
rs58193637	6	85902056	C/G	CAC>=10 vs. CAC<10	Additive		-0.145	0.053	0.0062	-0.23887	0.075	0.0014	--	4.449e-05
rs73486244	6	85922992	A/G	CAC>=10 vs. CAC<10	Additive		-0.141	0.053	0.0074	-0.23812	0.075	0.0015	--	5.758e-05
rs73488160	6	85936919	C/G	CAC>=10 vs. CAC<10	Additive		-0.142	0.053	0.0073	-0.23876	0.075	0.0014	--	5.541e-05
rs115395006	6	87312930	A/G	CAC>=10 vs. CAC<10	Additive		-0.092	0.028	0.00099	-0.1321	0.054	0.014	--	4.98e-05
rs6921952	6	99697681	C/G	CAC>=10 vs. CAC<10	Additive		-0.109	0.044	0.012	-0.34972	0.085	3.8e-05	--	4.043e-05
rs190225848	6	99700038	A/G	CAC>=10 vs. CAC<10	Additive		-0.147	0.052	0.0045	-0.54128	0.123	1e-05	--	1.479e-05
rs112060994	6	99700187	C/G	CAC>=10 vs. CAC<10	Additive		-0.144	0.051	0.0048	-0.39686	0.112	0.0004	--	5.525e-05
rs112601564	6	99700191	A/G	CAC>=10 vs. CAC<10	Additive		-0.145	0.051	0.0044	-0.39665	0.112	0.00041	--	5.058e-05
rs111538906	6	99715621	T/C	CAC>=10 vs. CAC<10	Additive		-0.095	0.053	0.073	-0.44398	0.092	1.4e-06	--	7.523e-05
rs183838294	6	102791218	T/C	CAC>=10 vs. CAC<10	Dominant		0.16	0.055	0.0036	0.26162	0.093	0.0051	++	8.528e-05
rs7765437	6	115151068	A/G	CAC>=10 vs. CAC<10	Dominant		0.161	0.036	9.9e-06	0.00545	0.066	0.93	++	9.426e-05
rs111847593	6	115576304	T/C	CAC>=10 vs. CAC<10	Additive		0.228	0.06	0.00013	0.14058	0.112	0.21	++	7.132e-05
rs72980481	6	124603832	A/G	CAC>=10 vs. CAC<10	Dominant	NKAIN2	-0.193	0.054	0.00039	-0.17385	0.099	0.079	--	7.63e-05
rs4896859	6	125591614	A/G	CAC>=10 vs. CAC<10	Recessive		-0.139	0.041	0.00075	-0.25231	0.084	0.0025	--	1.311e-05
rs75156307	6	133421424	A/G	CAC>=10 vs. CAC<10	Recessive	LINC00326	-0.31	0.086	0.00032	-0.2156	0.115	0.06	--	6.113e-05
rs190660355	6	134707192	A/G	CAC>=10 vs. CAC<10	Dominant		0.179	0.061	0.0036	0.27464	0.101	0.0064	++	9.462e-05
rs7754813	6	144205591	A/G	CAC>=10 vs. CAC<10	Additive	C6orf94	0.209	0.054	0.00012	0.11482	0.092	0.21	++	7.752e-05
rs17706306	6	148635881	A/G	CAC>=10 vs. CAC<10	Additive		0.18	0.058	0.002	0.20635	0.087	0.017	++	9.658e-05
rs143581667	6	148673472	A/G	CAC>=10 vs. CAC<10	Dominant	SASH1	0.208	0.053	8.4e-05	0.11047	0.107	0.3	++	6.814e-05
rs115956885	6	148674987	T/C	CAC>=10 vs. CAC<10	Dominant	SASH1	0.206	0.053	9.7e-05	0.10865	0.108	0.31	++	8.03e-05
rs9485368	6	149602423	T/C	CAC>=10 vs. CAC<10	Dominant	TAB2	0.14	0.053	0.0084	0.30214	0.092	0.001	++	8.586e-05
rs9498280	6	149602537	A/G	CAC>=10 vs. CAC<10	Dominant	TAB2	0.149	0.053	0.0052	0.30325	0.092	0.001	++	4.747e-05
rs7758643	6	149603102	T/C	CAC>=10 vs. CAC<10	Dominant	TAB2	0.148	0.053	0.0057	0.30673	0.093	0.00099	++	5.351e-05
rs7738419	6	149603194	A/C	CAC>=10 vs. CAC<10	Dominant	TAB2	0.148	0.053	0.0058	0.30728	0.093	0.00099	++	5.503e-05
rs73607343	6	149603548	T/C	CAC>=10 vs. CAC<10	Dominant	TAB2	0.146	0.053	0.0063	0.2907	0.094	0.0019	++	9.258e-05
rs9384331	6	150601041	T/C	CAC>=10 vs. CAC<10	Dominant		-0.283	0.058	9.1e-07	-0.19162	0.123	0.12	--	3.286e-07
rs75172822	6	151314238	T/C	CAC>=10 vs. CAC<10	Additive	MTHFD1L	-0.261	0.087	0.0028	-0.41778	0.152	0.0062	--	7.727e-05
rs79112577	6	151318031	T/C	CAC>=10 vs. CAC<10	Additive	MTHFD1L	-0.235	0.083	0.0046	-0.40556	0.131	0.002	--	5.149e-05
rs150922485	6	152640998	C/G	CAC>=10 vs. CAC<10	Dominant	SYNE1	-0.401	0.096	2.8e-05	-0.11177	0.139	0.42	--	9.414e-05
rs9384511	6	157219303	A/G	CAC>=10 vs. CAC<10	Additive	ARID1B	-0.142	0.035	4e-05	-0.10887	0.073	0.14	--	1.367e-05
rs744893	6	159202240	C/G	CAC>=10 vs. CAC<10	Dominant	EZR	0.181	0.043	3.3e-05	0.10203	0.087	0.24	++	2.251e-05
rs1441902	6	165612436	A/G	CAC>=10 vs. CAC<10	Recessive		-0.173	0.052	0.00083	-0.19299	0.091	0.034	--	7.61e-05
rs1764053	6	165612858	T/C	CAC>=10 vs. CAC<10	Recessive		-0.173	0.052	0.00083	-0.19302	0.091	0.034	--	7.626e-05
rs7759780	6	165643614	A/T	CAC>=10 vs. CAC<10	Additive		0.1	0.037	0.0064	0.19416	0.059	0.00092	++	4.702e-05
rs60310382	6	167010518	T/C	CAC>=10 vs. CAC<10	Recessive	RPS6KA2	0.514	0.115	7.3e-06	-0.25667	0.469	0.58	+-	2.377e-05
rs6455559	6	167819576	C/G	CAC>=10 vs. CAC<10	Recessive		-0.482	0.112	1.6e-05	0.31136	0.435	0.47	-+	6.231e-05
rs189193400	6	169847395	A/G	CAC>=10 vs. CAC<10	Additive		-0.276	0.09	0.0023	-0.37822	0.127	0.0028	--	2.491e-05
rs147565452	6	169848966	A/G	CAC>=10 vs. CAC<10	Additive		-0.273	0.091	0.0027	-0.40265	0.117	0.00056	--	7.262e-06
rs143618573	6	169887128	T/C	CAC>=10 vs. CAC<10	Additive	WDR27	-0.272	0.091	0.0027	-0.37795	0.125	0.0025	--	2.67e-05
rs138166719	6	169921047	A/T	CAC>=10 vs. CAC<10	Additive	WDR27	-0.269	0.091	0.003	-0.36723	0.123	0.0029	--	3.229e-05
rs138846340	6	169926452	A/C	CAC>=10 vs. CAC<10	Additive	WDR27	-0.269	0.091	0.003	-0.36716	0.123	0.0029	--	3.214e-05
rs112919395	6	170229418	A/G	CAC>=10 vs. CAC<10	Dominant		0.126	0.039	0.0011	0.23667	0.074	0.0014	++	1.276e-05
rs185004830	7	4037593	A/G	CAC>=10 vs. CAC<10	Additive	SDK1	0.393	0.107	0.00023	0.32666	0.181	0.071	++	4.285e-05
rs72577918	7	7928567	A/G	CAC>=10 vs. CAC<10	Recessive		0.139	0.045	0.0023	-0.22525	0.086	0.0091	+-	9.081e-05
rs11982089	7	8486741	A/G	CAC>=10 vs. CAC<10	Dominant	NXPH1	0.169	0.05	0.0008	0.28245	0.102	0.0055	++	2.265e-05
rs17151607	7	8489780	T/C	CAC>=10 vs. CAC<10	Dominant	NXPH1	0.174	0.05	0.00058	0.28252	0.102	0.0055	++	1.588e-05
rs17148947	7	8491534	T/G	CAC>=10 vs. CAC<10	Dominant	NXPH1	0.172	0.05	0.00065	0.27012	0.102	0.0079	++	2.27e-05
rs57556668	7	8491702	T/C	CAC>=10 vs. CAC<10	Dominant	NXPH1	0.172	0.05	0.00065	0.26864	0.102	0.0082	++	2.326e-05
rs10253569	7	11321487	A/G	CAC>=10 vs. CAC<10	Dominant	BC040327	0.13	0.037	0.00041	0.10915	0.064	0.088	++	9.179e-05
rs10253872	7	11321893	T/C	CAC>=10 vs. CAC<10	Dominant	BC040327	0.13	0.037	0.00039	0.10897	0.064	0.089	++	8.817e-05
rs6946787	7	12622668	C/G	CAC>=10 vs. CAC<10	Recessive	SCIN	-0.184	0.059	0.0017	-0.30008	0.097	0.0019	--	1.807e-05
rs73076680	7	20075034	A/G	CAC>=10 vs. CAC<10	Dominant		0.237	0.065	0.00028	0.31421	0.133	0.018	++	1.673e-05
rs73076681	7	20075086	T/C	CAC>=10 vs. CAC<10	Dominant		0.237	0.065	0.00028	0.31412	0.133	0.018	++	1.678e-05
rs73076685	7	20075537	A/G	CAC>=10 vs. CAC<10	Dominant		0.214	0.058	0.00023	0.28125	0.112	0.012	++	9.612e-06
rs7802083	7	24883058	T/C	CAC>=10 vs. CAC<10	Additive	OSBPL3	-0.127	0.04	0.0015	-0.16011	0.065	0.014	--	6.51e-05
rs17214144	7	24885747	T/C	CAC>=10 vs. CAC<10	Additive	OSBPL3	-0.129	0.039	0.00095	-0.16746	0.061	0.0062	--	2.053e-05
rs6975171	7	32452519	A/G	CAC>=10 vs. CAC<10	Dominant		-0.222	0.056	8.5e-05	-0.09856	0.105	0.35	--	9.352e-05
rs2249833	7	37411342	A/T	CAC>=10 vs. CAC<10	Dominant	ELMO1	0.163	0.055	0.0031	0.28994	0.104	0.0053	++	8.909e-05
rs113249989	7	44146783	T/G	CAC>=10 vs. CAC<10	Dominant	AEBP1	0.205	0.061	0.00077	0.33784	0.122	0.0055	++	2.148e-05
rs114041063	7	45911551	A/T	CAC>=10 vs. CAC<10	Dominant		-0.42	0.1	2.5e-05	-0.11133	0.141	0.43	--	9.757e-05
rs150185994	7	45948136	T/C	CAC>=10 vs. CAC<10	Additive		-0.449	0.098	4.6e-06	-0.15433	0.156	0.32	--	1.042e-05
rs17172825	7	47184108	A/G	CAC>=10 vs. CAC<10	Dominant		-0.107	0.037	0.0041	-0.1967	0.063	0.0018	--	4.917e-05
rs7796083	7	47184487	A/G	CAC>=10 vs. CAC<10	Dominant		-0.107	0.037	0.0041	-0.1975	0.063	0.0017	--	4.81e-05
rs62447894	7	47194731	A/T	CAC>=10 vs. CAC<10	Dominant		-0.124	0.037	0.00081	-0.13665	0.067	0.043	--	9.241e-05
rs10241019	7	47197420	T/C	CAC>=10 vs. CAC<10	Dominant		-0.124	0.037	0.00081	-0.1379	0.068	0.041	--	8.883e-05
rs10254709	7	47197433	A/G	CAC>=10 vs. CAC<10	Dominant		-0.124	0.037	0.00081	-0.13792	0.068	0.041	--	8.878e-05
rs73334527	7	47197485	A/G	CAC>=10 vs. CAC<10	Dominant		-0.124	0.037	0.00081	-0.13793	0.068	0.041	--	8.878e-05
rs10226146	7	47197819	A/G	CAC>=10 vs. CAC<10	Dominant		-0.124	0.037	0.0008	-0.13763	0.068	0.042	--	8.946e-05
rs9791998	7	47200060	T/C	CAC>=10 vs. CAC<10	Dominant		-0.125	0.037	0.00078	-0.13833	0.068	0.042	--	8.793e-05
rs139462387	7	47203437	T/C	CAC>=10 vs. CAC<10	Dominant		-0.125	0.037	0.00077	-0.14324	0.069	0.037	--	7.782e-05
rs7786596	7	48857113	T/C	CAC>=10 vs. CAC<10	Dominant		-0.181	0.042	1.7e-05	-0.07229	0.088	0.41	--	2.336e-05
rs1987457	7	48861993	T/C	CAC>=10 vs. CAC<10	Dominant		-0.185	0.042	1.3e-05	-0.07074	0.088	0.42	--	1.93e-05
rs142120400	7	48862527	T/C	CAC>=10 vs. CAC<10	Additive		-0.235	0.061	0.00013	-0.14858	0.116	0.2	--	6.978e-05
rs7801377	7	48863417	A/C	CAC>=10 vs. CAC<10	Dominant		-0.191	0.043	7.8e-06	-0.07048	0.088	0.42	--	1.228e-05
rs115779246	7	48864263	A/G	CAC>=10 vs. CAC<10	Additive		-0.239	0.064	0.00018	-0.20582	0.121	0.089	--	3.989e-05
rs12113812	7	48868995	T/C	CAC>=10 vs. CAC<10	Additive		-0.246	0.063	8.6e-05	-0.20582	0.121	0.089	--	1.969e-05
rs114692471	7	48871527	T/C	CAC>=10 vs. CAC<10	Additive		-0.235	0.062	0.00015	-0.2003	0.121	0.098	--	3.679e-05
rs115223152	7	48872114	A/G	CAC>=10 vs. CAC<10	Additive		-0.23	0.062	0.00019	-0.19803	0.121	0.1	--	4.83e-05
rs5014012	7	71069010	T/C	CAC>=10 vs. CAC<10	Additive	WBSCR17	0.361	0.077	2.7e-06	0.00863	0.143	0.95	++	3.159e-05
rs17151199	7	78256279	T/C	CAC>=10 vs. CAC<10	Additive	MAGI2	-0.177	0.052	0.00065	-0.17242	0.083	0.037	--	6.488e-05
rs80319489	7	78267691	T/G	CAC>=10 vs. CAC<10	Additive	MAGI2	-0.183	0.063	0.0039	-0.23918	0.085	0.0048	--	6.316e-05
rs75218634	7	78272229	T/G	CAC>=10 vs. CAC<10	Additive	MAGI2	-0.176	0.059	0.0027	-0.23544	0.084	0.005	--	4.779e-05
rs74467760	7	78274756	A/T	CAC>=10 vs. CAC<10	Dominant	MAGI2	-0.17	0.047	0.0003	-0.1735	0.088	0.048	--	3.73e-05
rs116142496	7	78277749	A/T	CAC>=10 vs. CAC<10	Additive	MAGI2	-0.172	0.058	0.0029	-0.2268	0.085	0.0074	--	7.14e-05
rs76502308	7	78283518	C/G	CAC>=10 vs. CAC<10	Dominant	MAGI2	-0.174	0.047	0.0002	-0.15161	0.084	0.069	--	3.511e-05
rs146982184	7	78289493	T/C	CAC>=10 vs. CAC<10	Dominant	MAGI2	-0.221	0.051	1.7e-05	-0.17087	0.104	0.099	--	4.544e-06
rs74490102	7	78292085	T/G	CAC>=10 vs. CAC<10	Additive	MAGI2	-0.156	0.04	0.0001	-0.16254	0.072	0.024	--	6.776e-06
rs113805659	7	78292791	C/G	CAC>=10 vs. CAC<10	Additive	MAGI2	-0.185	0.042	1.3e-05	-0.2112	0.078	0.0069	--	2.951e-07
rs146773206	7	78298299	T/C	CAC>=10 vs. CAC<10	Additive	MAGI2	-0.148	0.042	0.00051	-0.17703	0.079	0.024	--	3.616e-05
rs321978	7	78304299	A/G	CAC>=10 vs. CAC<10	Additive	MAGI2	-0.097	0.028	0.00061	-0.13048	0.051	0.011	--	2.324e-05
rs2368084	7	82204358	A/G	CAC>=10 vs. CAC<10	Recessive		0.185	0.048	0.00012	0.10724	0.083	0.2	++	7.204e-05
rs7799260	7	82563516	C/G	CAC>=10 vs. CAC<10	Recessive	PCLO	-0.203	0.064	0.0015	-0.49228	0.139	0.00039	--	1.285e-05
rs6467918	7	82569695	A/G	CAC>=10 vs. CAC<10	Recessive	PCLO	-0.204	0.064	0.0015	-0.49511	0.142	0.00047	--	1.465e-05
rs144876606	7	83151017	T/C	CAC>=10 vs. CAC<10	Dominant	SEMA3E	-0.271	0.076	0.00038	-0.23219	0.129	0.071	--	7.011e-05
rs11973271	7	83154425	T/C	CAC>=10 vs. CAC<10	Dominant	SEMA3E	-0.271	0.076	0.00038	-0.23099	0.129	0.073	--	7.159e-05
rs74669722	7	86316267	A/G	CAC>=10 vs. CAC<10	Additive	GRM3	-0.306	0.095	0.0012	-0.6297	0.221	0.0044	--	4.227e-05
rs11971986	7	89343354	A/G	CAC>=10 vs. CAC<10	Additive		-0.09	0.028	0.0013	-0.13698	0.055	0.012	--	6.384e-05
rs74861100	7	94554550	A/T	CAC>=10 vs. CAC<10	Dominant	PPP1R9A	0.224	0.048	3.6e-06	-0.00711	0.082	0.93	+-	7.717e-05
rs115189141	7	94582902	A/G	CAC>=10 vs. CAC<10	Dominant	PPP1R9A	0.236	0.048	1e-06	-0.00839	0.082	0.92	+-	3.168e-05
rs112987393	7	94586965	A/G	CAC>=10 vs. CAC<10	Dominant	PPP1R9A	0.236	0.048	1e-06	-0.00839	0.082	0.92	+-	3.152e-05
rs112003917	7	94599806	T/C	CAC>=10 vs. CAC<10	Dominant	PPP1R9A	0.221	0.053	2.9e-05	0.05934	0.087	0.49	++	8.597e-05
rs75849808	7	94601559	A/T	CAC>=10 vs. CAC<10	Dominant	PPP1R9A	0.238	0.048	7.4e-07	-0.00844	0.082	0.92	+-	2.427e-05
rs76228672	7	94605311	A/T	CAC>=10 vs. CAC<10	Dominant	PPP1R9A	0.221	0.053	2.9e-05	0.05934	0.087	0.49	++	8.597e-05
rs149356235	7	94611586	A/T	CAC>=10 vs. CAC<10	Dominant	PPP1R9A	0.227	0.048	2.3e-06	0.00906	0.084	0.91	++	3.258e-05
rs113239000	7	94616331	T/C	CAC>=10 vs. CAC<10	Dominant	PPP1R9A	0.224	0.047	1.8e-06	0.03939	0.079	0.62	++	1.3e-05
rs17166566	7	94629775	A/G	CAC>=10 vs. CAC<10	Dominant	PPP1R9A	0.238	0.048	7.4e-07	-0.00852	0.082	0.92	+-	2.432e-05
rs113174145	7	94630533	A/T	CAC>=10 vs. CAC<10	Dominant	PPP1R9A	0.221	0.053	2.9e-05	0.05925	0.087	0.49	++	8.616e-05
rs76597197	7	94630719	A/G	CAC>=10 vs. CAC<10	Dominant	PPP1R9A	0.22	0.053	3.1e-05	0.0597	0.087	0.49	++	8.965e-05
rs113693661	7	94637638	A/G	CAC>=10 vs. CAC<10	Dominant	PPP1R9A	0.221	0.053	2.9e-05	0.05978	0.087	0.49	++	8.5e-05
rs112928586	7	94639274	A/G	CAC>=10 vs. CAC<10	Dominant	PPP1R9A	0.221	0.053	2.9e-05	0.05978	0.087	0.49	++	8.5e-05
rs111426408	7	94644769	A/G	CAC>=10 vs. CAC<10	Dominant	PPP1R9A	0.221	0.053	2.9e-05	0.06004	0.087	0.49	++	8.435e-05
rs11974780	7	94648492	A/G	CAC>=10 vs. CAC<10	Dominant	PPP1R9A	0.238	0.048	7.5e-07	-0.00773	0.082	0.93	+-	2.402e-05
rs138937460	7	94650684	C/G	CAC>=10 vs. CAC<10	Dominant	PPP1R9A	0.219	0.048	5.2e-06	-0.00843	0.083	0.92	+-	9.891e-05
rs114430859	7	94658290	A/G	CAC>=10 vs. CAC<10	Dominant	PPP1R9A	0.217	0.053	3.8e-05	0.07403	0.085	0.38	++	7.515e-05
rs60028278	7	103545213	T/C	CAC>=10 vs. CAC<10	Recessive	RELN	-0.54	0.118	4.5e-06	0.05061	0.235	0.83	-+	6.15e-05
rs4107711	7	103545552	T/C	CAC>=10 vs. CAC<10	Recessive	RELN	-0.552	0.119	3.6e-06	0.04314	0.237	0.86	-+	4.907e-05
rs111458069	7	111230075	C/G	CAC>=10 vs. CAC<10	Dominant		-0.17	0.065	0.0089	-0.33404	0.097	0.00061	--	4.512e-05
rs11768210	7	122191313	A/C	CAC>=10 vs. CAC<10	Dominant	CADPS2	0.124	0.038	0.0011	0.15248	0.066	0.021	++	6.551e-05
rs2190100	7	124368581	A/G	CAC>=10 vs. CAC<10	Dominant		-0.141	0.036	0.00011	-0.09959	0.069	0.15	--	4.152e-05
rs7789643	7	129935361	A/G	CAC>=10 vs. CAC<10	Additive	CPA4	0.088	0.035	0.012	0.22247	0.063	0.00044	++	9.585e-05
rs74853714	7	129957371	T/C	CAC>=10 vs. CAC<10	Additive	CPA4	0.109	0.035	0.0018	0.18463	0.067	0.0061	++	5.629e-05
rs79630080	7	135092519	A/G	CAC>=10 vs. CAC<10	Dominant	CNOT4	-0.184	0.053	0.00052	-0.16929	0.09	0.06	--	8.007e-05
rs79637965	7	150419503	A/G	CAC>=10 vs. CAC<10	Dominant	GIMAP1	-0.271	0.085	0.0015	-0.43901	0.182	0.016	--	9.524e-05
rs78636160	7	150420911	T/C	CAC>=10 vs. CAC<10	Dominant	GIMAP1	-0.271	0.085	0.0015	-0.43852	0.182	0.016	--	9.499e-05
rs145554103	7	150424165	A/T	CAC>=10 vs. CAC<10	Dominant	GIMAP1-GIMAP5	-0.271	0.085	0.0015	-0.43842	0.182	0.016	--	9.468e-05
rs116014287	7	150428150	A/G	CAC>=10 vs. CAC<10	Dominant	GIMAP1-GIMAP5	-0.271	0.085	0.0015	-0.43823	0.182	0.016	--	9.402e-05
rs78270120	7	150436658	T/C	CAC>=10 vs. CAC<10	Additive	GIMAP1-GIMAP5	-0.292	0.086	0.00065	-0.6415	0.184	0.0005	--	5.106e-06
rs78221208	7	150437485	T/C	CAC>=10 vs. CAC<10	Additive	GIMAP1-GIMAP5	-0.292	0.086	0.00065	-0.6579	0.186	0.0004	--	4.654e-06
rs61751050	7	150440040	A/G	CAC>=10 vs. CAC<10	Additive	GIMAP1-GIMAP5	-0.292	0.086	0.00065	-0.67454	0.187	0.00031	--	4.21e-06
rs116522569	7	150449036	T/C	CAC>=10 vs. CAC<10	Additive	NM_001162367	-0.292	0.088	0.00083	-0.68807	0.201	0.00063	--	9.5e-06
rs10240481	7	152218067	T/C	CAC>=10 vs. CAC<10	Additive		0.128	0.033	0.0001	0.06719	0.066	0.31	++	8.667e-05
rs12536607	7	153451627	A/C	CAC>=10 vs. CAC<10	Additive		-0.102	0.026	0.00011	0.06917	0.051	0.18	-+	5.094e-05
rs2079822	7	153488264	T/C	CAC>=10 vs. CAC<10	Dominant		0.178	0.038	2.1e-06	-0.00267	0.076	0.97	+-	2.271e-05
rs2622099	7	153494367	A/G	CAC>=10 vs. CAC<10	Dominant		0.171	0.037	4.5e-06	0.00816	0.077	0.92	++	3.07e-05
rs28416153	7	157603880	A/G	CAC>=10 vs. CAC<10	Additive	PTPRN2	-0.106	0.028	0.00018	-0.08211	0.055	0.14	--	6.097e-05
rs112627486	7	157887415	A/G	CAC>=10 vs. CAC<10	Dominant	PTPRN2	0.24	0.074	0.0012	0.36068	0.124	0.0036	++	1.885e-05
rs4909103	7	157933021	T/C	CAC>=10 vs. CAC<10	Recessive	PTPRN2	0.192	0.059	0.0011	0.33622	0.105	0.0013	++	1.015e-05
rs4909105	7	157933842	T/C	CAC>=10 vs. CAC<10	Recessive	PTPRN2	0.185	0.057	0.0011	0.34667	0.111	0.0018	++	1.542e-05
rs10253547	7	157936187	A/G	CAC>=10 vs. CAC<10	Recessive	PTPRN2	0.17	0.057	0.0028	0.35868	0.114	0.0017	++	4.618e-05
rs10257376	7	157936992	C/G	CAC>=10 vs. CAC<10	Recessive	PTPRN2	0.157	0.056	0.0051	0.35723	0.114	0.0017	++	9.778e-05
rs4272321	7	157951835	A/G	CAC>=10 vs. CAC<10	Recessive	PTPRN2	0.262	0.053	9.5e-07	0.13304	0.105	0.21	++	7.66e-07
rs4735940	8	784476	A/G	CAC>=10 vs. CAC<10	Additive	BC022082	-0.317	0.095	0.00082	-0.39847	0.162	0.014	--	3.627e-05
rs1036687	8	2036752	A/G	CAC>=10 vs. CAC<10	Dominant	MYOM2	0.1	0.039	0.011	-0.24332	0.069	0.00045	+-	8.309e-05
rs7842030	8	2036756	C/G	CAC>=10 vs. CAC<10	Dominant	MYOM2	0.1	0.039	0.011	-0.24332	0.069	0.00045	+-	8.291e-05
rs73497480	8	3323760	C/G	CAC>=10 vs. CAC<10	Dominant	CSMD1	-0.351	0.083	2.6e-05	-0.15812	0.12	0.19	--	2.612e-05
rs73499643	8	3336504	T/C	CAC>=10 vs. CAC<10	Additive	CSMD1	-0.38	0.089	2.1e-05	-0.12945	0.115	0.26	--	5.057e-05
rs73499673	8	3342508	C/G	CAC>=10 vs. CAC<10	Additive	CSMD1	-0.371	0.089	3e-05	-0.12957	0.115	0.26	--	6.614e-05
rs7011287	8	10058262	T/C	CAC>=10 vs. CAC<10	Additive	MSRA	0.143	0.049	0.0032	0.22375	0.084	0.0074	++	9.918e-05
rs17151312	8	10060552	A/C	CAC>=10 vs. CAC<10	Additive	MSRA	0.163	0.051	0.0013	0.22263	0.084	0.0078	++	3.654e-05
rs6985739	8	10062119	A/G	CAC>=10 vs. CAC<10	Additive	MSRA	0.168	0.051	0.001	0.22147	0.084	0.0082	++	2.835e-05
rs112032253	8	10062352	T/C	CAC>=10 vs. CAC<10	Dominant	MSRA	0.213	0.059	0.00031	0.30172	0.11	0.0062	++	7.682e-06
rs4841311	8	10149821	A/G	CAC>=10 vs. CAC<10	Additive	MSRA	0.072	0.028	0.0099	0.17198	0.049	0.00039	++	6.25e-05
rs4840474	8	10150141	C/G	CAC>=10 vs. CAC<10	Additive	MSRA	0.099	0.032	0.0022	0.16551	0.06	0.0057	++	6.221e-05
rs6601429	8	10160240	C/G	CAC>=10 vs. CAC<10	Dominant	MSRA	0.162	0.048	0.00078	0.19634	0.084	0.019	++	4.453e-05
rs4240643	8	10161634	T/C	CAC>=10 vs. CAC<10	Dominant	MSRA	0.17	0.048	0.00038	0.19373	0.084	0.02	++	2.262e-05
rs2898281	8	11358521	T/C	CAC>=10 vs. CAC<10	Dominant	BLK	-0.121	0.043	0.0054	-0.27866	0.081	0.00055	--	4.346e-05
rs13254180	8	14468256	T/C	CAC>=10 vs. CAC<10	Recessive	SGCZ	0.234	0.069	0.00075	0.28824	0.119	0.015	++	3.596e-05
rs11203643	8	14469076	T/C	CAC>=10 vs. CAC<10	Recessive	SGCZ	0.234	0.069	0.00075	0.267	0.119	0.024	++	5.227e-05
rs8180890	8	14469651	A/T	CAC>=10 vs. CAC<10	Recessive	SGCZ	0.221	0.069	0.0013	0.26659	0.118	0.024	++	9.12e-05
rs8180903	8	14470219	A/G	CAC>=10 vs. CAC<10	Recessive	SGCZ	0.218	0.068	0.0012	0.27429	0.114	0.016	++	6.238e-05
rs7009853	8	14471291	T/G	CAC>=10 vs. CAC<10	Recessive	SGCZ	0.232	0.07	0.00089	0.23634	0.117	0.043	++	9.938e-05
rs11993407	8	14480136	A/G	CAC>=10 vs. CAC<10	Recessive	SGCZ	0.168	0.055	0.0022	0.2694	0.096	0.005	++	5.144e-05
rs7461463	8	14480215	T/C	CAC>=10 vs. CAC<10	Recessive	SGCZ	0.166	0.055	0.0025	0.26902	0.096	0.005	++	5.973e-05
rs1397286	8	14481233	T/C	CAC>=10 vs. CAC<10	Recessive	SGCZ	0.171	0.058	0.0033	0.30038	0.106	0.0045	++	8.011e-05
rs7004259	8	14482665	T/C	CAC>=10 vs. CAC<10	Recessive	SGCZ	0.171	0.057	0.0028	0.31929	0.113	0.0049	++	8.313e-05
rs28535487	8	14483103	T/G	CAC>=10 vs. CAC<10	Recessive	SGCZ	0.203	0.064	0.0014	0.3161	0.118	0.0073	++	4.272e-05
rs28624754	8	14483224	A/G	CAC>=10 vs. CAC<10	Recessive	SGCZ	0.247	0.071	0.00047	0.248	0.14	0.077	++	8.827e-05
rs28649806	8	14483317	T/C	CAC>=10 vs. CAC<10	Recessive	SGCZ	0.205	0.063	0.0012	0.30757	0.116	0.0078	++	3.793e-05
rs28539611	8	14670522	T/G	CAC>=10 vs. CAC<10	Recessive	SGCZ	0.312	0.086	0.00029	0.31148	0.176	0.078	++	5.548e-05
rs10888113	8	15892817	C/G	CAC>=10 vs. CAC<10	Recessive		-0.183	0.046	6.5e-05	0.11675	0.078	0.13	-+	2.655e-05
rs2276473	8	17728689	A/C	CAC>=10 vs. CAC<10	Recessive	FGL1	0.157	0.045	0.00044	0.14838	0.076	0.051	++	5.862e-05
rs11993372	8	17988059	T/C	CAC>=10 vs. CAC<10	Additive		-0.093	0.026	0.0003	-0.09502	0.052	0.069	--	5.207e-05
rs2106045	8	17990696	A/T	CAC>=10 vs. CAC<10	Additive		-0.101	0.026	0.00012	-0.14377	0.055	0.009	--	4.304e-06
rs2739700	8	17990967	T/C	CAC>=10 vs. CAC<10	Additive		-0.085	0.026	0.00082	-0.112	0.054	0.038	--	9.224e-05
rs2739702	8	17991047	T/C	CAC>=10 vs. CAC<10	Additive		-0.09	0.026	0.0004	-0.10518	0.053	0.049	--	5.281e-05
rs12547745	8	18523743	A/T	CAC>=10 vs. CAC<10	Additive	PSD3	-0.192	0.046	2.7e-05	-0.09193	0.078	0.24	--	2.463e-05
rs78278858	8	22398776	T/C	CAC>=10 vs. CAC<10	Dominant	AK125860	0.155	0.038	4.4e-05	0.07729	0.072	0.28	++	3.845e-05
rs57886469	8	34560312	A/G	CAC>=10 vs. CAC<10	Additive		0.121	0.032	0.00014	0.07644	0.058	0.19	++	7.116e-05
rs6996330	8	35819623	T/C	CAC>=10 vs. CAC<10	Recessive		0.297	0.077	0.00011	0.20246	0.238	0.4	++	7.778e-05
rs6983120	8	36138034	A/G	CAC>=10 vs. CAC<10	Dominant		0.122	0.037	0.00086	0.13029	0.064	0.041	++	9.338e-05
rs16885021	8	36295222	A/G	CAC>=10 vs. CAC<10	Additive		0.095	0.028	0.00058	0.09731	0.048	0.045	++	6.769e-05
rs16885049	8	36314309	T/C	CAC>=10 vs. CAC<10	Additive		0.1	0.028	0.00034	0.09202	0.049	0.059	++	5.13e-05
rs7014017	8	36315801	A/G	CAC>=10 vs. CAC<10	Additive		0.1	0.028	0.00034	0.09266	0.049	0.057	++	4.967e-05
rs16885070	8	36331511	T/G	CAC>=10 vs. CAC<10	Additive		0.104	0.028	0.00018	0.08991	0.049	0.065	++	3.029e-05
rs73585302	8	36332597	T/C	CAC>=10 vs. CAC<10	Additive		0.1	0.028	0.00033	0.09114	0.049	0.061	++	5.206e-05
rs2000448	8	36332976	T/C	CAC>=10 vs. CAC<10	Additive		0.1	0.028	0.00033	0.09114	0.049	0.061	++	5.192e-05
rs2843847	8	36388197	A/T	CAC>=10 vs. CAC<10	Dominant		0.14	0.037	0.00017	0.08782	0.067	0.19	++	8.873e-05
rs4545116	8	47371645	T/C	CAC>=10 vs. CAC<10	Dominant		0.121	0.037	0.00094	0.16305	0.071	0.021	++	6.445e-05
rs9694434	8	47373036	A/G	CAC>=10 vs. CAC<10	Dominant		0.132	0.036	0.00024	0.12842	0.069	0.063	++	3.826e-05
rs7293727	8	47387741	T/C	CAC>=10 vs. CAC<10	Dominant		0.127	0.036	0.00046	0.1246	0.069	0.073	++	8.193e-05
rs78616159	8	47411647	T/G	CAC>=10 vs. CAC<10	Dominant		0.132	0.036	0.00024	0.12579	0.069	0.068	++	4.138e-05
rs8188626	8	47414058	T/C	CAC>=10 vs. CAC<10	Dominant		0.132	0.036	0.00024	0.12628	0.069	0.068	++	4.173e-05
rs7835474	8	47422987	A/G	CAC>=10 vs. CAC<10	Dominant		0.138	0.036	0.00013	0.11782	0.071	0.095	++	2.974e-05
rs59660932	8	47426533	C/G	CAC>=10 vs. CAC<10	Dominant		0.132	0.036	0.00024	0.12432	0.07	0.076	++	4.548e-05
rs75076999	8	47428175	T/G	CAC>=10 vs. CAC<10	Dominant		0.132	0.036	0.00025	0.12448	0.07	0.076	++	4.79e-05
rs56925934	8	47429208	A/G	CAC>=10 vs. CAC<10	Dominant		0.132	0.036	0.00024	0.12383	0.07	0.077	++	4.619e-05
rs4471054	8	47430576	A/T	CAC>=10 vs. CAC<10	Dominant		0.133	0.036	0.00023	0.12375	0.07	0.078	++	4.428e-05
rs77897464	8	47431553	A/C	CAC>=10 vs. CAC<10	Dominant		0.132	0.036	0.00024	0.12371	0.07	0.078	++	4.642e-05
rs4428683	8	47431959	T/G	CAC>=10 vs. CAC<10	Dominant		0.132	0.036	0.00024	0.12369	0.07	0.078	++	4.647e-05
rs4319105	8	47433283	T/C	CAC>=10 vs. CAC<10	Dominant		0.132	0.036	0.00024	0.12361	0.07	0.078	++	4.659e-05
rs4631477	8	47433416	T/C	CAC>=10 vs. CAC<10	Dominant		0.132	0.036	0.00024	0.12357	0.07	0.078	++	4.665e-05
rs4873016	8	47433916	A/T	CAC>=10 vs. CAC<10	Dominant		0.132	0.036	0.00024	0.12347	0.07	0.079	++	4.64e-05
rs28771792	8	47434785	T/C	CAC>=10 vs. CAC<10	Dominant		0.132	0.036	0.00024	0.12355	0.07	0.078	++	4.668e-05
rs7824523	8	47436058	A/C	CAC>=10 vs. CAC<10	Dominant		0.132	0.036	0.00024	0.12349	0.07	0.078	++	4.68e-05
rs11998284	8	47436779	A/T	CAC>=10 vs. CAC<10	Dominant		0.132	0.036	0.00024	0.12345	0.07	0.079	++	4.683e-05
rs7836497	8	47440570	A/G	CAC>=10 vs. CAC<10	Dominant		0.132	0.036	0.00024	0.12325	0.07	0.079	++	4.714e-05
rs77605123	8	47450142	T/G	CAC>=10 vs. CAC<10	Dominant		0.132	0.036	0.00024	0.12276	0.07	0.081	++	4.791e-05
rs58605241	8	47453902	A/G	CAC>=10 vs. CAC<10	Dominant		0.132	0.036	0.00024	0.12248	0.07	0.082	++	4.908e-05
rs4873010	8	47456113	T/C	CAC>=10 vs. CAC<10	Dominant		0.132	0.036	0.00024	0.12234	0.07	0.082	++	4.919e-05
rs73675676	8	47457600	A/G	CAC>=10 vs. CAC<10	Dominant		0.132	0.036	0.00024	0.12227	0.07	0.082	++	4.918e-05
rs7845760	8	47460414	A/G	CAC>=10 vs. CAC<10	Dominant		0.128	0.036	0.00039	0.12002	0.07	0.089	++	8.378e-05
rs11991212	8	47464638	A/T	CAC>=10 vs. CAC<10	Dominant		0.142	0.036	7.9e-05	0.12551	0.069	0.069	++	1.413e-05
rs56680680	8	47464878	A/C	CAC>=10 vs. CAC<10	Dominant		0.142	0.036	7.9e-05	0.12551	0.069	0.069	++	1.413e-05
rs76085341	8	47467051	A/G	CAC>=10 vs. CAC<10	Dominant		0.142	0.036	7.9e-05	0.12555	0.069	0.069	++	1.412e-05
rs75597065	8	47468534	T/C	CAC>=10 vs. CAC<10	Dominant		0.142	0.036	7.7e-05	0.12557	0.069	0.069	++	1.381e-05
rs73675685	8	47471345	T/G	CAC>=10 vs. CAC<10	Dominant		0.142	0.036	7.9e-05	0.12561	0.069	0.069	++	1.409e-05
rs60706544	8	47479739	A/G	CAC>=10 vs. CAC<10	Dominant		0.142	0.036	8.3e-05	0.12563	0.069	0.069	++	1.474e-05
rs7826022	8	47480957	T/C	CAC>=10 vs. CAC<10	Dominant		0.142	0.036	7.9e-05	0.12573	0.069	0.068	++	1.406e-05
rs4490845	8	47483814	A/G	CAC>=10 vs. CAC<10	Dominant		0.143	0.036	7.3e-05	0.12205	0.07	0.079	++	1.505e-05
rs4474039	8	47483872	T/C	CAC>=10 vs. CAC<10	Dominant		0.147	0.036	4.4e-05	0.12205	0.07	0.08	++	9.209e-06
rs7008539	8	47490997	C/G	CAC>=10 vs. CAC<10	Dominant		0.142	0.036	8.4e-05	0.12749	0.069	0.064	++	1.42e-05
rs57645459	8	47499244	T/C	CAC>=10 vs. CAC<10	Dominant		0.142	0.036	8.7e-05	0.12605	0.069	0.067	++	1.53e-05
rs6998062	8	47507269	A/T	CAC>=10 vs. CAC<10	Dominant		0.14	0.036	0.0001	0.12605	0.069	0.067	++	1.756e-05
rs9773686	8	47515314	T/G	CAC>=10 vs. CAC<10	Dominant		0.149	0.036	4.1e-05	0.12569	0.069	0.068	++	7.534e-06
rs9772436	8	47515865	A/G	CAC>=10 vs. CAC<10	Dominant		0.149	0.036	3.9e-05	0.12565	0.069	0.068	++	7.255e-06
rs7820474	8	47516910	A/T	CAC>=10 vs. CAC<10	Dominant		0.149	0.036	3.9e-05	0.12605	0.069	0.067	++	7.041e-06
rs6999856	8	47518685	T/C	CAC>=10 vs. CAC<10	Dominant		0.149	0.036	3.9e-05	0.12605	0.069	0.067	++	7.049e-06
rs72503984	8	47546476	C/G	CAC>=10 vs. CAC<10	Dominant		0.141	0.036	0.0001	0.09868	0.07	0.16	++	4.018e-05
rs4872664	8	47554019	A/G	CAC>=10 vs. CAC<10	Dominant		0.14	0.036	0.00011	0.09867	0.07	0.16	++	4.224e-05
rs4872996	8	47567844	A/G	CAC>=10 vs. CAC<10	Dominant		0.138	0.036	0.00014	0.10077	0.07	0.15	++	5.045e-05
rs79347724	8	47580877	A/G	CAC>=10 vs. CAC<10	Dominant		0.139	0.036	0.00013	0.09966	0.07	0.16	++	5.008e-05
rs77121589	8	47598596	A/T	CAC>=10 vs. CAC<10	Dominant		0.135	0.037	0.00022	0.09605	0.071	0.17	++	9.326e-05
rs8178184	8	48743967	T/C	CAC>=10 vs. CAC<10	Dominant	PRKDC	-0.186	0.06	0.0021	-0.28089	0.11	0.011	--	8.38e-05
rs192447250	8	48872096	A/G	CAC>=10 vs. CAC<10	Dominant	PRKDC	-0.254	0.072	0.00042	-0.2711	0.125	0.03	--	3.401e-05
rs28412019	8	54868498	A/G	CAC>=10 vs. CAC<10	Recessive	RGS20	-0.173	0.044	6.7e-05	0.07631	0.074	0.3	-+	7.536e-05
rs7845907	8	54886567	A/T	CAC>=10 vs. CAC<10	Additive	TCEA1	-0.101	0.026	9.1e-05	0.04576	0.047	0.33	-+	9.78e-05
rs7824579	8	54886568	A/C	CAC>=10 vs. CAC<10	Additive	TCEA1	-0.101	0.026	9.1e-05	0.04576	0.047	0.33	-+	9.778e-05
rs7018089	8	54896568	A/G	CAC>=10 vs. CAC<10	Recessive	TCEA1	-0.179	0.043	2.9e-05	0.08676	0.073	0.23	-+	2.598e-05
rs68090662	8	57463978	T/G	CAC>=10 vs. CAC<10	Additive	AX747062	-0.132	0.037	0.00038	-0.10498	0.058	0.07	--	7.182e-05
rs67482206	8	57467602	A/G	CAC>=10 vs. CAC<10	Additive	LOC100507632	-0.13	0.037	0.00044	-0.12382	0.057	0.031	--	3.717e-05
rs4738520	8	57475266	T/C	CAC>=10 vs. CAC<10	Additive		-0.128	0.037	0.00056	-0.10722	0.058	0.063	--	9.388e-05
rs13278227	8	63201840	C/G	CAC>=10 vs. CAC<10	Dominant	NKAIN3	0.154	0.041	0.00016	0.11174	0.073	0.13	++	5.288e-05
rs80036747	8	68730725	T/G	CAC>=10 vs. CAC<10	Additive		0.249	0.082	0.0023	0.36053	0.138	0.0092	++	7.993e-05
rs72659250	8	68731149	A/T	CAC>=10 vs. CAC<10	Additive		0.285	0.089	0.0014	0.37902	0.149	0.011	++	5.194e-05
rs16938405	8	73735329	A/G	CAC>=10 vs. CAC<10	Additive	KCNB2	-0.151	0.036	3.1e-05	-0.04751	0.062	0.45	--	6.698e-05
rs76253263	8	73738030	T/C	CAC>=10 vs. CAC<10	Additive	KCNB2	-0.201	0.051	7.7e-05	-0.13466	0.091	0.14	--	2.981e-05
rs10957621	8	73739218	A/G	CAC>=10 vs. CAC<10	Additive	KCNB2	-0.145	0.038	0.00012	-0.08698	0.071	0.22	--	6.878e-05
rs76618637	8	73766795	T/C	CAC>=10 vs. CAC<10	Additive	KCNB2	-0.193	0.051	0.00016	-0.13447	0.091	0.14	--	5.865e-05
rs75854438	8	73781182	A/T	CAC>=10 vs. CAC<10	Additive	KCNB2	-0.186	0.05	0.0002	-0.12514	0.094	0.19	--	9.547e-05
rs115659727	8	74145097	A/G	CAC>=10 vs. CAC<10	Dominant		-0.226	0.053	1.9e-05	-0.00221	0.121	0.99	--	8.483e-05
rs78574501	8	74326853	A/G	CAC>=10 vs. CAC<10	Additive		-0.26	0.066	7.2e-05	-0.15591	0.131	0.23	--	4.449e-05
rs16938652	8	74341527	A/G	CAC>=10 vs. CAC<10	Additive	LOC100128126	-0.253	0.07	0.0003	-0.2105	0.137	0.12	--	8.916e-05
rs75921657	8	77045049	T/C	CAC>=10 vs. CAC<10	Additive		-0.195	0.057	0.00062	-0.36842	0.128	0.004	--	1.705e-05
rs10504612	8	77074512	T/C	CAC>=10 vs. CAC<10	Additive		-0.196	0.053	0.0002	-0.3225	0.122	0.0081	--	8.105e-06
rs3955298	8	77097515	A/G	CAC>=10 vs. CAC<10	Additive		-0.203	0.053	0.00012	-0.32276	0.122	0.008	--	4.612e-06
rs74843881	8	77106134	A/G	CAC>=10 vs. CAC<10	Additive		-0.203	0.053	0.00012	-0.32284	0.122	0.0079	--	4.582e-06
rs11992094	8	82425101	T/G	CAC>=10 vs. CAC<10	Dominant		0.123	0.037	0.00075	0.14035	0.067	0.036	++	7.371e-05
rs10504739	8	82427054	A/C	CAC>=10 vs. CAC<10	Dominant		0.126	0.042	0.0025	0.18426	0.07	0.0085	++	7.902e-05
rs11992766	8	82431004	T/C	CAC>=10 vs. CAC<10	Dominant		0.128	0.042	0.0023	0.19348	0.071	0.0063	++	5.9e-05
rs114693724	8	88052599	T/C	CAC>=10 vs. CAC<10	Dominant	CNBD1	0.17	0.049	0.00046	0.17693	0.093	0.058	++	6.824e-05
rs115348138	8	89891872	A/G	CAC>=10 vs. CAC<10	Additive		0.198	0.056	0.0004	0.26109	0.121	0.03	++	3.784e-05
rs7006028	8	103513235	A/G	CAC>=10 vs. CAC<10	Dominant		0.161	0.04	6.3e-05	-0.05929	0.077	0.44	+-	9.412e-05
rs80236384	8	117166039	A/G	CAC>=10 vs. CAC<10	Additive		0.178	0.047	0.00016	0.10542	0.087	0.22	++	9.644e-05
rs57337873	8	119892385	A/G	CAC>=10 vs. CAC<10	Dominant		-0.125	0.041	0.0026	-0.18337	0.071	0.0094	--	9.298e-05
rs78739330	8	119922350	A/G	CAC>=10 vs. CAC<10	Additive		-0.124	0.039	0.0014	-0.16852	0.064	0.009	--	4.489e-05
rs73319666	8	119931024	A/C	CAC>=10 vs. CAC<10	Dominant		-0.152	0.044	0.00056	-0.24397	0.077	0.0015	--	4.824e-06
rs7815440	8	119936030	A/T	CAC>=10 vs. CAC<10	Additive	TNFRSF11B	-0.118	0.039	0.0023	-0.17089	0.065	0.0083	--	7.167e-05
rs1564861	8	119965909	A/C	CAC>=10 vs. CAC<10	Additive		-0.083	0.025	0.001	-0.09598	0.045	0.033	--	9.207e-05
rs4355805	8	120016374	A/G	CAC>=10 vs. CAC<10	Dominant		-0.152	0.037	5.1e-05	-0.0908	0.066	0.17	--	2.613e-05
rs4397431	8	120018413	A/G	CAC>=10 vs. CAC<10	Dominant		-0.151	0.037	5.3e-05	-0.08899	0.066	0.18	--	2.906e-05
rs10955919	8	120020918	C/G	CAC>=10 vs. CAC<10	Dominant		-0.155	0.038	3.7e-05	-0.09504	0.066	0.15	--	1.732e-05
rs4546691	8	120025004	A/G	CAC>=10 vs. CAC<10	Dominant		-0.156	0.038	3.2e-05	-0.08226	0.066	0.21	--	2.316e-05
rs12114617	8	120027998	A/G	CAC>=10 vs. CAC<10	Dominant		-0.164	0.06	0.0065	-0.31276	0.099	0.0015	--	7.084e-05
rs6469802	8	120029323	T/C	CAC>=10 vs. CAC<10	Dominant		-0.149	0.038	7.1e-05	-0.08983	0.066	0.17	--	3.653e-05
rs7016585	8	120030098	A/C	CAC>=10 vs. CAC<10	Dominant		-0.147	0.037	8.4e-05	-0.08979	0.066	0.17	--	4.229e-05
rs10086835	8	120040181	T/C	CAC>=10 vs. CAC<10	Dominant		-0.142	0.037	0.00014	-0.08991	0.066	0.17	--	6.887e-05
rs79233289	8	120041650	A/G	CAC>=10 vs. CAC<10	Dominant		-0.142	0.037	0.00015	-0.08979	0.066	0.17	--	6.966e-05
rs12056346	8	120042191	T/C	CAC>=10 vs. CAC<10	Dominant		-0.142	0.037	0.00015	-0.08979	0.066	0.17	--	6.966e-05
rs6984675	8	120045227	T/G	CAC>=10 vs. CAC<10	Dominant		-0.142	0.037	0.00014	-0.08955	0.066	0.17	--	6.91e-05
rs7017881	8	120047857	A/G	CAC>=10 vs. CAC<10	Dominant		-0.141	0.037	0.00017	-0.08979	0.066	0.17	--	8.152e-05
rs59811240	8	125722028	A/C	CAC>=10 vs. CAC<10	Additive	MTSS1	-0.214	0.075	0.0044	-0.52092	0.119	1.2e-05	--	2.058e-06
rs75629841	8	125726376	T/G	CAC>=10 vs. CAC<10	Additive	MTSS1	-0.193	0.073	0.008	-0.51509	0.117	1e-05	--	4.571e-06
rs2630509	8	130426284	T/C	CAC>=10 vs. CAC<10	Recessive		-0.227	0.053	2.2e-05	-0.04195	0.093	0.65	--	9.538e-05
rs7835450	8	131649645	T/C	CAC>=10 vs. CAC<10	Recessive		-0.328	0.093	0.00041	-0.28358	0.172	0.1	--	9.851e-05
rs11997421	8	135022784	C/G	CAC>=10 vs. CAC<10	Dominant		0.267	0.066	5.3e-05	0.19477	0.119	0.1	++	1.501e-05
rs56388522	8	135093035	A/T	CAC>=10 vs. CAC<10	Dominant		0.175	0.046	0.00014	0.12369	0.086	0.15	++	5.498e-05
rs56060303	8	136782250	A/G	CAC>=10 vs. CAC<10	Recessive		-0.356	0.126	0.0048	-0.93971	0.258	0.00027	--	3.553e-05
rs74928730	8	137344745	A/C	CAC>=10 vs. CAC<10	Additive		0.173	0.068	0.011	0.35338	0.107	0.00092	++	8.357e-05
rs78208539	8	140544895	T/G	CAC>=10 vs. CAC<10	Dominant		-0.291	0.079	0.00025	-0.27274	0.158	0.085	--	5.253e-05
rs115184440	8	140555067	C/G	CAC>=10 vs. CAC<10	Dominant		-0.283	0.078	0.00027	-0.26993	0.158	0.088	--	5.85e-05
rs7027694	9	353393	A/C	CAC>=10 vs. CAC<10	Dominant	DOCK8	0.16	0.041	8.7e-05	0.09081	0.069	0.19	++	5.19e-05
rs114738453	9	2414131	T/C	CAC>=10 vs. CAC<10	Dominant		-0.206	0.069	0.0029	-0.46891	0.144	0.0012	--	4.317e-05
rs74725720	9	2414268	T/C	CAC>=10 vs. CAC<10	Dominant		-0.206	0.069	0.0029	-0.46883	0.144	0.0012	--	4.341e-05
rs78584643	9	2414362	T/G	CAC>=10 vs. CAC<10	Dominant		-0.206	0.069	0.0029	-0.46907	0.144	0.0012	--	4.358e-05
rs145864729	9	2414494	T/C	CAC>=10 vs. CAC<10	Dominant		-0.206	0.069	0.0029	-0.4692	0.145	0.0012	--	4.38e-05
rs116713957	9	2414504	A/G	CAC>=10 vs. CAC<10	Dominant		-0.205	0.069	0.0029	-0.46919	0.145	0.0012	--	4.446e-05
rs116400185	9	2414522	A/G	CAC>=10 vs. CAC<10	Dominant		-0.206	0.069	0.0029	-0.46919	0.145	0.0012	--	4.385e-05
rs149017916	9	2414540	A/T	CAC>=10 vs. CAC<10	Dominant		-0.206	0.069	0.0029	-0.46922	0.145	0.0012	--	4.39e-05
rs79184343	9	2415204	A/G	CAC>=10 vs. CAC<10	Dominant		-0.171	0.066	0.01	-0.32091	0.094	0.00066	--	4.748e-05
rs77353334	9	2417499	T/C	CAC>=10 vs. CAC<10	Additive		-0.262	0.095	0.0058	-0.49465	0.164	0.0026	--	9.894e-05
rs114413201	9	2419273	A/G	CAC>=10 vs. CAC<10	Dominant		-0.263	0.091	0.0038	-0.51409	0.168	0.0022	--	6.219e-05
rs77503911	9	2419609	T/C	CAC>=10 vs. CAC<10	Dominant		-0.263	0.091	0.0038	-0.5145	0.168	0.0022	--	6.255e-05
rs80137865	9	2419877	A/G	CAC>=10 vs. CAC<10	Dominant		-0.264	0.089	0.0029	-0.51499	0.168	0.0022	--	4.89e-05
rs78587675	9	2419890	A/G	CAC>=10 vs. CAC<10	Dominant		-0.263	0.091	0.0038	-0.51499	0.168	0.0022	--	6.268e-05
rs188753749	9	2420166	T/C	CAC>=10 vs. CAC<10	Dominant		-0.263	0.091	0.0038	-0.51531	0.168	0.0022	--	6.301e-05
rs117448902	9	2908172	T/C	CAC>=10 vs. CAC<10	Dominant		-0.274	0.072	0.00016	-0.17922	0.138	0.19	--	7.733e-05
rs116566709	9	2909826	C/G	CAC>=10 vs. CAC<10	Dominant		-0.294	0.079	0.00019	-0.34269	0.171	0.045	--	2.332e-05
rs1995353	9	2913992	A/T	CAC>=10 vs. CAC<10	Dominant		-0.306	0.08	0.00012	-0.34493	0.171	0.044	--	1.441e-05
rs4338157	9	3086025	A/G	CAC>=10 vs. CAC<10	Recessive		-0.17	0.044	0.00013	-0.10558	0.088	0.23	--	7.593e-05
rs75834603	9	3765931	T/C	CAC>=10 vs. CAC<10	Additive		-0.268	0.08	0.00083	-0.38328	0.154	0.013	--	3.937e-05
rs10977148	9	8477093	A/C	CAC>=10 vs. CAC<10	Additive	PTPRD	-0.304	0.085	0.00036	-0.2343	0.144	0.1	--	9.635e-05
rs10756181	9	11094230	A/G	CAC>=10 vs. CAC<10	Dominant		-0.114	0.037	0.0019	-0.16641	0.064	0.0099	--	6.862e-05
rs4741105	9	11094489	A/C	CAC>=10 vs. CAC<10	Additive		-0.084	0.027	0.0017	-0.11701	0.048	0.016	--	9.217e-05
rs7858303	9	11096315	T/C	CAC>=10 vs. CAC<10	Dominant		-0.114	0.037	0.0018	-0.16642	0.064	0.0099	--	6.632e-05
rs10756185	9	11097217	C/G	CAC>=10 vs. CAC<10	Dominant		-0.114	0.037	0.0019	-0.16642	0.064	0.0099	--	7.209e-05
rs2382262	9	11097562	T/C	CAC>=10 vs. CAC<10	Dominant		-0.113	0.037	0.002	-0.17402	0.064	0.0069	--	5.779e-05
rs2382263	9	11097934	A/G	CAC>=10 vs. CAC<10	Dominant		-0.115	0.037	0.0017	-0.16672	0.065	0.0097	--	6.312e-05
rs2382264	9	11098027	A/C	CAC>=10 vs. CAC<10	Dominant		-0.115	0.037	0.0017	-0.16354	0.065	0.012	--	7.161e-05
rs2382265	9	11098031	A/G	CAC>=10 vs. CAC<10	Dominant		-0.115	0.037	0.0017	-0.16354	0.065	0.012	--	7.153e-05
rs1334040	9	11099699	T/C	CAC>=10 vs. CAC<10	Dominant		-0.109	0.037	0.003	-0.17445	0.065	0.0076	--	9.805e-05
rs146361597	9	11749714	A/G	CAC>=10 vs. CAC<10	Additive		-0.33	0.108	0.0022	-0.34416	0.14	0.014	--	8.761e-05
rs149656548	9	11750171	T/C	CAC>=10 vs. CAC<10	Additive		-0.33	0.108	0.0022	-0.34413	0.14	0.014	--	8.707e-05
rs139037154	9	11751837	A/T	CAC>=10 vs. CAC<10	Additive		-0.332	0.108	0.0021	-0.3442	0.14	0.014	--	8.301e-05
rs149604934	9	11752587	A/G	CAC>=10 vs. CAC<10	Additive		-0.332	0.108	0.0021	-0.3442	0.14	0.014	--	8.132e-05
rs145018913	9	11754426	C/G	CAC>=10 vs. CAC<10	Additive		-0.334	0.108	0.002	-0.34422	0.14	0.014	--	7.736e-05
rs139479464	9	11756132	A/G	CAC>=10 vs. CAC<10	Additive		-0.335	0.108	0.0019	-0.34402	0.14	0.014	--	7.444e-05
rs139652296	9	11758815	T/C	CAC>=10 vs. CAC<10	Additive		-0.331	0.108	0.0021	-0.34388	0.14	0.014	--	8.234e-05
rs140610290	9	11761348	T/C	CAC>=10 vs. CAC<10	Additive		-0.332	0.108	0.002	-0.34356	0.14	0.014	--	7.99e-05
rs147096886	9	11764294	C/G	CAC>=10 vs. CAC<10	Additive		-0.332	0.107	0.0019	-0.3428	0.14	0.014	--	7.702e-05
rs144901587	9	11767641	C/G	CAC>=10 vs. CAC<10	Additive		-0.332	0.107	0.0019	-0.34262	0.14	0.015	--	7.668e-05
rs144546875	9	11767793	C/G	CAC>=10 vs. CAC<10	Additive		-0.332	0.107	0.0019	-0.34262	0.14	0.015	--	7.671e-05
rs184358093	9	11767976	C/G	CAC>=10 vs. CAC<10	Additive		-0.332	0.107	0.0019	-0.34262	0.14	0.015	--	7.67e-05
rs143209618	9	11770388	T/G	CAC>=10 vs. CAC<10	Additive		-0.329	0.106	0.0018	-0.34187	0.14	0.015	--	7.708e-05
rs146120842	9	11771421	A/G	CAC>=10 vs. CAC<10	Additive		-0.327	0.105	0.0019	-0.34145	0.14	0.015	--	7.859e-05
rs143298924	9	11772319	T/C	CAC>=10 vs. CAC<10	Additive		-0.326	0.105	0.0019	-0.34135	0.14	0.015	--	7.886e-05
rs138498727	9	11772535	A/G	CAC>=10 vs. CAC<10	Additive		-0.326	0.105	0.0019	-0.34135	0.14	0.015	--	7.894e-05
rs147350739	9	11779763	T/C	CAC>=10 vs. CAC<10	Additive		-0.325	0.104	0.0018	-0.34098	0.14	0.015	--	7.823e-05
rs140767544	9	11786547	A/T	CAC>=10 vs. CAC<10	Additive		-0.325	0.104	0.0018	-0.34056	0.141	0.015	--	7.835e-05
rs7022407	9	14025101	T/C	CAC>=10 vs. CAC<10	Dominant		-0.18	0.049	0.00025	-0.14875	0.08	0.063	--	4.245e-05
rs10810079	9	14026076	C/G	CAC>=10 vs. CAC<10	Dominant		-0.176	0.049	0.00035	-0.17862	0.08	0.026	--	2.524e-05
rs7854752	9	20315735	T/C	CAC>=10 vs. CAC<10	Recessive		-0.16	0.05	0.0014	-0.20405	0.08	0.011	--	4.858e-05
rs142754775	9	21948943	C/G	CAC>=10 vs. CAC<10	Additive	MTAP	-0.235	0.056	3e-05	-0.24627	0.126	0.051	--	4.093e-06
rs983460	9	29803358	T/C	CAC>=10 vs. CAC<10	Recessive		0.188	0.062	0.0022	0.32856	0.1	0.0011	++	1.581e-05
rs10969384	9	29803884	C/G	CAC>=10 vs. CAC<10	Recessive		0.186	0.061	0.0024	0.32836	0.1	0.0011	++	1.734e-05
rs10969385	9	29803895	A/G	CAC>=10 vs. CAC<10	Recessive		0.184	0.061	0.0026	0.32837	0.1	0.0011	++	1.92e-05
rs12336380	9	29805609	T/C	CAC>=10 vs. CAC<10	Recessive		0.183	0.058	0.0015	0.28792	0.093	0.0019	++	1.467e-05
rs1335167	9	29807946	A/G	CAC>=10 vs. CAC<10	Recessive		0.18	0.058	0.0019	0.28654	0.092	0.0019	++	1.837e-05
rs10813172	9	29808142	T/G	CAC>=10 vs. CAC<10	Recessive		0.182	0.058	0.0017	0.2999	0.091	0.00096	++	9.9e-06
rs11998797	9	29808881	C/G	CAC>=10 vs. CAC<10	Recessive		0.176	0.058	0.0023	0.28614	0.092	0.0019	++	2.308e-05
rs28788782	9	29810045	A/G	CAC>=10 vs. CAC<10	Recessive		0.171	0.058	0.003	0.28562	0.092	0.0019	++	3.175e-05
rs34421031	9	29810258	T/C	CAC>=10 vs. CAC<10	Recessive		0.17	0.058	0.0033	0.27655	0.094	0.0032	++	5.064e-05
rs10969389	9	29811572	A/G	CAC>=10 vs. CAC<10	Recessive		0.162	0.057	0.0044	0.28487	0.092	0.002	++	5.09e-05
rs10969390	9	29811689	A/G	CAC>=10 vs. CAC<10	Recessive		0.175	0.058	0.0023	0.28533	0.092	0.0019	++	2.371e-05
rs28892933	9	29812346	A/C	CAC>=10 vs. CAC<10	Recessive		0.176	0.054	0.0011	0.25427	0.091	0.005	++	2.144e-05
rs6476153	9	29812939	A/G	CAC>=10 vs. CAC<10	Recessive		0.176	0.054	0.001	0.25401	0.09	0.005	++	2.076e-05
rs7044664	9	29813351	T/G	CAC>=10 vs. CAC<10	Recessive		0.176	0.054	0.001	0.25389	0.09	0.005	++	2.102e-05
rs10757909	9	29815266	A/G	CAC>=10 vs. CAC<10	Recessive		0.158	0.053	0.0027	0.25432	0.09	0.0049	++	6.226e-05
rs10117882	9	29816084	A/G	CAC>=10 vs. CAC<10	Recessive		0.158	0.053	0.0028	0.25474	0.09	0.0049	++	6.259e-05
rs10117944	9	29816259	A/G	CAC>=10 vs. CAC<10	Recessive		0.158	0.053	0.0028	0.25512	0.091	0.0048	++	6.242e-05
rs7026740	9	29816359	T/C	CAC>=10 vs. CAC<10	Recessive		0.154	0.053	0.0035	0.25562	0.091	0.0048	++	7.971e-05
rs12341803	9	29816937	A/G	CAC>=10 vs. CAC<10	Recessive		0.156	0.054	0.004	0.2785	0.095	0.0034	++	7.757e-05
rs288887	9	31739970	T/C	CAC>=10 vs. CAC<10	Recessive		0.214	0.064	0.00078	0.24549	0.106	0.021	++	4.762e-05
rs10116618	9	38769003	T/C	CAC>=10 vs. CAC<10	Dominant		0.129	0.036	0.00042	0.15522	0.07	0.026	++	3.233e-05
rs10781094	9	71240672	A/T	CAC>=10 vs. CAC<10	Dominant		-0.138	0.04	0.00052	-0.13186	0.071	0.063	--	8.254e-05
rs10781096	9	71241017	A/G	CAC>=10 vs. CAC<10	Dominant		-0.141	0.04	0.00037	-0.12569	0.072	0.079	--	7.376e-05
rs7032482	9	84034175	A/C	CAC>=10 vs. CAC<10	Dominant		-0.196	0.038	3e-07	-0.02428	0.066	0.71	--	3.944e-06
rs112740938	9	89706941	A/G	CAC>=10 vs. CAC<10	Additive		-0.196	0.059	0.0009	-0.21766	0.089	0.014	--	3.736e-05
rs7872804	9	89707696	C/G	CAC>=10 vs. CAC<10	Dominant		-0.147	0.036	5.5e-05	-0.08522	0.065	0.19	--	3.211e-05
rs80068520	9	89708802	T/C	CAC>=10 vs. CAC<10	Dominant		-0.148	0.036	4.6e-05	-0.08245	0.065	0.2	--	2.97e-05
rs1012594	9	89710020	T/C	CAC>=10 vs. CAC<10	Dominant		-0.147	0.036	5e-05	-0.07929	0.065	0.22	--	3.51e-05
rs7863345	9	89710762	A/G	CAC>=10 vs. CAC<10	Additive		-0.21	0.059	0.00035	-0.22042	0.088	0.013	--	1.289e-05
rs7849448	9	89710826	T/C	CAC>=10 vs. CAC<10	Dominant		-0.149	0.036	4e-05	-0.07697	0.065	0.23	--	3.096e-05
rs7863730	9	89711103	T/G	CAC>=10 vs. CAC<10	Dominant		-0.15	0.036	3.7e-05	-0.07547	0.064	0.24	--	3.04e-05
rs10122325	9	89711358	A/G	CAC>=10 vs. CAC<10	Additive		-0.202	0.059	0.00067	-0.22037	0.088	0.013	--	2.522e-05
rs111832474	9	89712765	A/C	CAC>=10 vs. CAC<10	Additive		-0.209	0.059	0.00037	-0.21985	0.089	0.013	--	1.416e-05
rs76681104	9	89714198	A/T	CAC>=10 vs. CAC<10	Dominant		-0.145	0.036	6.7e-05	-0.06848	0.065	0.29	--	6.512e-05
rs11141681	9	89715551	T/C	CAC>=10 vs. CAC<10	Dominant		-0.145	0.036	6.6e-05	-0.06963	0.065	0.28	--	6.204e-05
rs11141682	9	89717074	T/C	CAC>=10 vs. CAC<10	Dominant		-0.146	0.036	6.4e-05	-0.07193	0.065	0.27	--	5.582e-05
rs7469438	9	91997938	T/G	CAC>=10 vs. CAC<10	Recessive	SEMA4D	-0.248	0.065	0.00013	-0.31041	0.183	0.09	--	3.059e-05
rs7469453	9	91998062	A/G	CAC>=10 vs. CAC<10	Recessive	SEMA4D	-0.237	0.061	0.0001	-0.29148	0.151	0.054	--	1.492e-05
rs7469476	9	91998121	A/G	CAC>=10 vs. CAC<10	Recessive	SEMA4D	-0.224	0.062	0.00032	-0.2883	0.15	0.054	--	4.887e-05
rs10816533	9	99539138	C/G	CAC>=10 vs. CAC<10	Recessive	ZNF510	-0.196	0.047	2.7e-05	-0.08214	0.079	0.3	--	3.453e-05
rs12347618	9	99539276	T/C	CAC>=10 vs. CAC<10	Recessive	ZNF510	-0.196	0.047	2.7e-05	-0.08215	0.079	0.3	--	3.446e-05
rs35906155	9	99539442	A/G	CAC>=10 vs. CAC<10	Recessive	ZNF510	-0.194	0.047	3.3e-05	-0.08193	0.08	0.3	--	4.115e-05
rs3824482	9	99539449	A/G	CAC>=10 vs. CAC<10	Recessive	ZNF510	-0.194	0.047	3.3e-05	-0.08184	0.08	0.3	--	4.135e-05
rs3780550	9	99539702	T/C	CAC>=10 vs. CAC<10	Recessive	ZNF510	-0.188	0.047	5.9e-05	-0.08112	0.08	0.31	--	6.935e-05
rs3780551	9	99539739	T/C	CAC>=10 vs. CAC<10	Recessive	ZNF510	-0.187	0.047	6.6e-05	-0.08096	0.08	0.31	--	7.615e-05
rs3780552	9	99539753	T/C	CAC>=10 vs. CAC<10	Recessive	ZNF510	-0.186	0.047	6.8e-05	-0.0809	0.08	0.31	--	7.888e-05
rs3780553	9	99539829	C/G	CAC>=10 vs. CAC<10	Recessive	ZNF510	-0.184	0.047	8.5e-05	-0.0805	0.08	0.32	--	9.674e-05
rs10123021	9	103452068	T/G	CAC>=10 vs. CAC<10	Dominant		0.12	0.036	0.00088	0.17285	0.063	0.0059	++	2.087e-05
rs2417539	9	107394931	T/C	CAC>=10 vs. CAC<10	Additive		0.086	0.027	0.0016	0.12122	0.048	0.012	++	6.844e-05
rs28563100	9	107413690	A/G	CAC>=10 vs. CAC<10	Dominant		0.114	0.039	0.0034	0.20672	0.073	0.0046	++	8.935e-05
rs7866399	9	109489362	A/G	CAC>=10 vs. CAC<10	Dominant		-0.115	0.039	0.0031	-0.21931	0.073	0.0028	--	6.026e-05
rs7864808	9	109501505	A/T	CAC>=10 vs. CAC<10	Dominant		-0.132	0.038	0.00049	-0.16555	0.071	0.02	--	2.976e-05
rs115362268	9	112118754	A/G	CAC>=10 vs. CAC<10	Additive		0.233	0.075	0.0019	0.25794	0.103	0.012	++	6.624e-05
rs114108101	9	112124873	T/C	CAC>=10 vs. CAC<10	Dominant		0.26	0.072	0.00033	0.27786	0.116	0.016	++	1.56e-05
rs114543679	9	112125475	T/C	CAC>=10 vs. CAC<10	Dominant		0.236	0.071	0.00087	0.31865	0.111	0.0043	++	1.409e-05
rs58471234	9	112137841	T/C	CAC>=10 vs. CAC<10	Dominant		0.261	0.072	0.00029	0.2725	0.116	0.018	++	1.538e-05
rs191660985	9	112139739	A/C	CAC>=10 vs. CAC<10	Dominant	PTPN3	0.267	0.07	0.00013	0.28764	0.128	0.025	++	9.426e-06
rs116190013	9	112149397	T/C	CAC>=10 vs. CAC<10	Dominant	PTPN3	0.276	0.072	0.00014	0.26134	0.115	0.023	++	9.386e-06
rs6478070	9	116981898	T/G	CAC>=10 vs. CAC<10	Additive	COL27A1	-0.104	0.028	0.00021	-0.06904	0.052	0.18	--	9.894e-05
rs902496	9	116989776	T/G	CAC>=10 vs. CAC<10	Dominant	COL27A1	-0.133	0.036	0.00021	-0.10908	0.068	0.11	--	5.784e-05
rs2789872	9	124309948	A/G	CAC>=10 vs. CAC<10	Additive		0.115	0.03	0.00014	0.07447	0.065	0.25	++	7.948e-05
rs113249637	9	124908299	A/G	CAC>=10 vs. CAC<10	Recessive	NDUFA8	-0.407	0.123	0.00091	-0.57601	0.229	0.012	--	3.897e-05
rs3780682	9	126784494	T/G	CAC>=10 vs. CAC<10	Dominant	LHX2	0.141	0.04	0.00051	0.1573	0.081	0.052	++	6.956e-05
rs73669641	9	130885122	A/G	CAC>=10 vs. CAC<10	Recessive	PTGES2	0.378	0.089	2.2e-05	0.10018	0.173	0.56	++	5.349e-05
rs10819528	9	132260350	A/G	CAC>=10 vs. CAC<10	Additive	LOC100506190	-0.081	0.032	0.0097	-0.16766	0.05	0.00089	--	7.711e-05
rs3808823	9	133539238	T/G	CAC>=10 vs. CAC<10	Additive		0.236	0.061	0.0001	0.1386	0.138	0.31	++	7.293e-05
rs75811716	9	133540507	A/C	CAC>=10 vs. CAC<10	Additive	PRDM12	0.166	0.05	0.00099	0.25326	0.113	0.025	++	8.777e-05
rs7041423	9	138972411	A/G	CAC>=10 vs. CAC<10	Dominant	NACC2	0.157	0.041	0.00011	0.08636	0.079	0.28	++	8.433e-05
rs147154514	9	139386497	T/C	CAC>=10 vs. CAC<10	Additive		0.346	0.094	0.00024	0.43794	0.217	0.044	++	3.035e-05
rs116087772	9	139387628	A/G	CAC>=10 vs. CAC<10	Additive		0.288	0.077	0.00018	0.35079	0.165	0.033	++	1.798e-05
rs114065541	9	139388531	A/G	CAC>=10 vs. CAC<10	Additive		0.293	0.078	0.00017	0.34976	0.154	0.023	++	1.168e-05
rs116716394	9	139389554	C/G	CAC>=10 vs. CAC<10	Additive	NOTCH1	0.252	0.076	0.00093	0.33016	0.151	0.029	++	8.243e-05
rs114534583	9	139389584	A/G	CAC>=10 vs. CAC<10	Additive	NOTCH1	0.249	0.076	0.0011	0.33796	0.154	0.028	++	9.557e-05
rs34152221	9	139390676	A/C	CAC>=10 vs. CAC<10	Additive	NOTCH1	0.303	0.08	0.00017	0.34438	0.164	0.036	++	1.69e-05
rs2229973	9	139395259	A/G	CAC>=10 vs. CAC<10	Additive	NOTCH1	0.308	0.067	4.5e-06	0.13403	0.128	0.3	++	5.429e-06
rs115563691	9	139399132	T/C	CAC>=10 vs. CAC<10	Additive		0.315	0.085	0.0002	0.32586	0.163	0.045	++	2.392e-05
rs115223996	9	139402380	A/C	CAC>=10 vs. CAC<10	Additive	NOTCH1	0.347	0.089	9.7e-05	0.32833	0.164	0.045	++	1.175e-05
rs115874606	9	139405789	A/G	CAC>=10 vs. CAC<10	Additive	NOTCH1	0.316	0.087	0.00026	0.32705	0.164	0.046	++	3.225e-05
rs871729	9	139538689	C/G	CAC>=10 vs. CAC<10	Additive		0.11	0.031	0.00037	0.13528	0.068	0.048	++	4.878e-05
rs62581550	9	139539749	T/C	CAC>=10 vs. CAC<10	Additive		0.11	0.031	0.00037	0.13516	0.068	0.048	++	4.98e-05
rs34666696	10	5416851	A/G	CAC>=10 vs. CAC<10	Recessive		-0.199	0.058	0.0006	-0.20984	0.109	0.055	--	8.415e-05
rs9423616	10	5502224	A/T	CAC>=10 vs. CAC<10	Dominant		-0.128	0.038	0.00073	-0.18729	0.068	0.0057	--	1.73e-05
rs9423622	10	5514019	T/C	CAC>=10 vs. CAC<10	Dominant		-0.124	0.038	0.0012	-0.20921	0.067	0.0019	--	1.307e-05
rs9423628	10	5515932	T/C	CAC>=10 vs. CAC<10	Dominant		-0.131	0.038	0.0006	-0.1403	0.069	0.041	--	6.537e-05
rs9423638	10	5531392	A/G	CAC>=10 vs. CAC<10	Dominant		-0.111	0.038	0.0033	-0.21011	0.067	0.0017	--	4.204e-05
rs114847570	10	8864574	A/G	CAC>=10 vs. CAC<10	Additive		-0.288	0.096	0.0028	-0.38381	0.14	0.0062	--	5.888e-05
rs17149629	10	11184208	T/C	CAC>=10 vs. CAC<10	Additive	CELF2	-0.135	0.041	0.0011	-0.16009	0.075	0.033	--	9.839e-05
rs74706386	10	11190795	A/G	CAC>=10 vs. CAC<10	Additive	CELF2	-0.146	0.039	0.00017	-0.10309	0.076	0.18	--	7.52e-05
rs10737094	10	15370507	T/G	CAC>=10 vs. CAC<10	Additive	FAM171A1	-0.16	0.047	0.00059	-0.14003	0.072	0.053	--	8.354e-05
rs144078952	10	15392475	C/G	CAC>=10 vs. CAC<10	Additive	FAM171A1	-0.153	0.046	0.00093	-0.22641	0.087	0.0096	--	3.503e-05
rs17156601	10	15401032	T/C	CAC>=10 vs. CAC<10	Additive	FAM171A1	-0.15	0.046	0.0011	-0.20075	0.086	0.02	--	7.396e-05
rs7092141	10	16711372	T/C	CAC>=10 vs. CAC<10	Recessive	RSU1	0.206	0.053	9.7e-05	0.27831	0.215	0.2	++	4.223e-05
rs11815336	10	16712119	A/T	CAC>=10 vs. CAC<10	Recessive	RSU1	0.288	0.074	0.00011	0.38738	0.297	0.19	++	4.547e-05
rs11817238	10	16712948	A/T	CAC>=10 vs. CAC<10	Recessive	RSU1	0.3	0.072	3.2e-05	0.2138	0.291	0.46	++	2.528e-05
rs61842275	10	16713530	T/C	CAC>=10 vs. CAC<10	Recessive	RSU1	0.291	0.073	6.9e-05	0.37559	0.301	0.21	++	3.159e-05
rs113430016	10	16713688	A/G	CAC>=10 vs. CAC<10	Recessive	RSU1	0.291	0.073	6.9e-05	0.37528	0.301	0.21	++	3.171e-05
rs10904785	10	16713773	T/C	CAC>=10 vs. CAC<10	Recessive	RSU1	0.223	0.052	1.9e-05	0.26495	0.213	0.21	++	8.411e-06
rs10904786	10	16713781	T/C	CAC>=10 vs. CAC<10	Recessive	RSU1	0.221	0.052	2.3e-05	0.24738	0.214	0.25	++	1.167e-05
rs10795413	10	16715143	A/G	CAC>=10 vs. CAC<10	Recessive	RSU1	0.236	0.056	2.3e-05	0.23708	0.268	0.38	++	1.504e-05
rs10752056	10	16715150	A/T	CAC>=10 vs. CAC<10	Recessive	RSU1	0.236	0.056	2.3e-05	0.23695	0.268	0.38	++	1.505e-05
rs10752057	10	16715185	C/G	CAC>=10 vs. CAC<10	Recessive	RSU1	0.236	0.056	2.3e-05	0.23672	0.268	0.38	++	1.507e-05
rs10752058	10	16715194	T/G	CAC>=10 vs. CAC<10	Recessive	RSU1	0.236	0.056	2.3e-05	0.23696	0.268	0.38	++	1.506e-05
rs10795414	10	16715499	A/G	CAC>=10 vs. CAC<10	Recessive	RSU1	0.241	0.062	9.3e-05	0.27655	0.29	0.34	++	5.816e-05
rs6482160	10	21392407	T/G	CAC>=10 vs. CAC<10	Additive	NEBL	0.113	0.026	1.1e-05	-0.01006	0.049	0.84	+-	7.057e-05
rs59054237	10	32458235	T/C	CAC>=10 vs. CAC<10	Dominant		0.145	0.04	0.00031	0.11407	0.07	0.1	++	7.92e-05
rs111936080	10	32460788	T/G	CAC>=10 vs. CAC<10	Dominant		0.153	0.041	0.0002	0.11397	0.069	0.1	++	5.353e-05
rs60770348	10	32461310	A/G	CAC>=10 vs. CAC<10	Dominant		0.153	0.041	0.00019	0.11265	0.069	0.1	++	5.441e-05
rs60793689	10	32464354	A/G	CAC>=10 vs. CAC<10	Dominant		0.147	0.04	0.00025	0.12009	0.068	0.078	++	5.119e-05
rs11010047	10	35232794	T/C	CAC>=10 vs. CAC<10	Dominant		-0.12	0.039	0.0021	-0.18131	0.069	0.0089	--	7.461e-05
rs61844830	10	43320747	A/G	CAC>=10 vs. CAC<10	Dominant	BMS1	-0.154	0.043	0.00037	-0.14557	0.084	0.082	--	7.475e-05
rs114112754	10	53426816	T/C	CAC>=10 vs. CAC<10	Dominant	PRKG1	-0.232	0.058	6e-05	-0.12084	0.1	0.23	--	4.525e-05
rs10762890	10	54565301	A/G	CAC>=10 vs. CAC<10	Recessive		-0.182	0.049	0.00017	-0.66529	0.256	0.0094	--	2.948e-05
rs10762891	10	54565407	T/G	CAC>=10 vs. CAC<10	Recessive		-0.195	0.05	0.0001	-0.66528	0.247	0.007	--	1.387e-05
rs7079824	10	54565910	A/G	CAC>=10 vs. CAC<10	Recessive		-0.195	0.053	0.00022	-0.3291	0.227	0.15	--	8.569e-05
rs72818457	10	61799564	T/C	CAC>=10 vs. CAC<10	Additive	ANK3	-0.273	0.073	0.00019	-0.2022	0.145	0.16	--	7.539e-05
rs72818459	10	61800324	A/G	CAC>=10 vs. CAC<10	Additive	ANK3	-0.285	0.083	0.00058	-0.30091	0.154	0.051	--	7.721e-05
rs72818468	10	61804217	A/G	CAC>=10 vs. CAC<10	Additive	ANK3	-0.31	0.085	0.00026	-0.31968	0.153	0.037	--	2.636e-05
rs11592998	10	61806626	A/G	CAC>=10 vs. CAC<10	Additive	ANK3	-0.368	0.099	0.0002	-0.34873	0.167	0.037	--	2.013e-05
rs1561850	10	62391341	A/T	CAC>=10 vs. CAC<10	Dominant	ANK3	0.14	0.04	0.00043	0.12254	0.07	0.082	++	8.889e-05
rs7068934	10	62396248	T/C	CAC>=10 vs. CAC<10	Dominant	ANK3	0.16	0.039	3.9e-05	0.11672	0.07	0.096	++	1.059e-05
rs10740038	10	62403237	A/G	CAC>=10 vs. CAC<10	Dominant	ANK3	0.165	0.04	3.2e-05	0.12707	0.071	0.074	++	6.643e-06
rs1442540	10	62413306	A/G	CAC>=10 vs. CAC<10	Dominant	ANK3	0.145	0.038	0.00016	0.1038	0.069	0.13	++	5.622e-05
rs10740039	10	62414682	C/G	CAC>=10 vs. CAC<10	Dominant	ANK3	0.155	0.04	0.00011	0.19564	0.073	0.0071	++	2.81e-06
rs7906361	10	62817854	C/G	CAC>=10 vs. CAC<10	Dominant		-0.182	0.054	0.00073	-0.22058	0.089	0.013	--	3.047e-05
rs60900350	10	62822165	T/C	CAC>=10 vs. CAC<10	Dominant		-0.162	0.052	0.0019	-0.2226	0.085	0.0087	--	5.878e-05
rs74155455	10	62823436	A/T	CAC>=10 vs. CAC<10	Additive		-0.194	0.054	0.00031	-0.23306	0.086	0.0069	--	7.068e-06
rs56364736	10	62826149	A/G	CAC>=10 vs. CAC<10	Additive		-0.195	0.054	0.00027	-0.24326	0.087	0.0054	--	5.161e-06
rs57866711	10	62828180	A/T	CAC>=10 vs. CAC<10	Additive		-0.196	0.053	0.00026	-0.24832	0.088	0.0047	--	4.344e-06
rs74155456	10	62829778	T/C	CAC>=10 vs. CAC<10	Dominant		-0.201	0.054	0.00019	-0.25615	0.087	0.0032	--	2.291e-06
rs77547093	10	62843877	T/C	CAC>=10 vs. CAC<10	Additive		-0.239	0.075	0.0014	-0.37711	0.133	0.0045	--	2.989e-05
rs7082977	10	62848710	A/G	CAC>=10 vs. CAC<10	Additive		-0.182	0.053	0.00057	-0.25611	0.088	0.0035	--	8.282e-06
rs60616830	10	62859650	T/G	CAC>=10 vs. CAC<10	Additive		-0.176	0.054	0.0012	-0.27123	0.087	0.0019	--	1.144e-05
rs61142519	10	62869867	T/C	CAC>=10 vs. CAC<10	Additive		-0.244	0.081	0.0026	-0.44584	0.14	0.0015	--	2.707e-05
rs74155464	10	62872443	T/C	CAC>=10 vs. CAC<10	Additive		-0.237	0.079	0.0029	-0.44253	0.141	0.0016	--	3.439e-05
rs74155465	10	62879524	T/C	CAC>=10 vs. CAC<10	Additive		-0.176	0.055	0.0013	-0.28593	0.09	0.0014	--	1.003e-05
rs74155467	10	62887170	A/G	CAC>=10 vs. CAC<10	Additive		-0.169	0.053	0.0014	-0.2927	0.088	0.00089	--	8.589e-06
rs7080264	10	62893632	T/C	CAC>=10 vs. CAC<10	Additive		-0.166	0.053	0.0016	-0.29128	0.088	0.00095	--	1.061e-05
rs11591590	10	63008087	A/C	CAC>=10 vs. CAC<10	Additive		0.123	0.031	9.7e-05	0.06618	0.057	0.25	++	7.085e-05
rs11593356	10	63009154	A/G	CAC>=10 vs. CAC<10	Additive		0.121	0.032	0.00013	0.06468	0.057	0.26	++	9.626e-05
rs115214290	10	63011963	A/G	CAC>=10 vs. CAC<10	Additive		0.123	0.032	0.0001	0.06563	0.057	0.25	++	7.601e-05
rs57667067	10	63014492	A/C	CAC>=10 vs. CAC<10	Additive		0.122	0.032	0.00011	0.06534	0.057	0.25	++	8.396e-05
rs72825236	10	63024070	T/C	CAC>=10 vs. CAC<10	Additive		0.125	0.031	4.1e-05	0.0419	0.056	0.46	++	7.525e-05
rs145804627	10	63030075	A/G	CAC>=10 vs. CAC<10	Additive		0.122	0.032	0.00013	0.06758	0.058	0.24	++	9.275e-05
rs73305528	10	66632989	A/G	CAC>=10 vs. CAC<10	Additive		-0.227	0.058	0.00011	-0.13153	0.103	0.2	--	6.271e-05
rs1843667	10	68331980	A/C	CAC>=10 vs. CAC<10	Additive	CTNNA3	-0.108	0.028	0.00011	-0.06293	0.049	0.2	--	6.507e-05
rs5030933	10	70975239	T/C	CAC>=10 vs. CAC<10	Recessive		-0.163	0.044	0.00022	0.15548	0.086	0.072	-+	3.925e-05
rs5030935	10	70975381	T/C	CAC>=10 vs. CAC<10	Recessive		-0.165	0.044	0.0002	0.16296	0.086	0.057	-+	2.948e-05
rs827309	10	72689563	T/C	CAC>=10 vs. CAC<10	Additive		-0.166	0.047	0.00045	-0.16999	0.089	0.056	--	6.427e-05
rs150231945	10	81273081	A/G	CAC>=10 vs. CAC<10	Additive	EIF5AL1	0.215	0.061	0.0004	0.31225	0.151	0.038	++	4.992e-05
rs75390929	10	87886941	T/C	CAC>=10 vs. CAC<10	Additive	GRID1	-0.122	0.044	0.0057	-0.28693	0.084	0.00067	--	5.726e-05
rs76359375	10	87887597	T/C	CAC>=10 vs. CAC<10	Additive	GRID1	-0.127	0.043	0.0033	-0.2365	0.083	0.0042	--	8.482e-05
rs79188269	10	87891613	A/G	CAC>=10 vs. CAC<10	Additive	GRID1	-0.121	0.044	0.006	-0.2853	0.084	0.00071	--	6.279e-05
rs75786471	10	87891724	T/C	CAC>=10 vs. CAC<10	Additive	GRID1	-0.121	0.044	0.006	-0.2853	0.084	0.00071	--	6.29e-05
rs12265303	10	87892751	C/G	CAC>=10 vs. CAC<10	Additive	GRID1	-0.122	0.044	0.0053	-0.28537	0.084	0.00071	--	5.41e-05
rs12245826	10	87894150	A/C	CAC>=10 vs. CAC<10	Additive	GRID1	-0.124	0.044	0.0045	-0.28545	0.084	0.00071	--	4.486e-05
rs12251709	10	87896366	T/C	CAC>=10 vs. CAC<10	Additive	GRID1	-0.124	0.044	0.0045	-0.28545	0.084	0.00071	--	4.486e-05
rs77935677	10	87897692	A/G	CAC>=10 vs. CAC<10	Additive	GRID1	-0.124	0.044	0.0045	-0.28533	0.084	0.00071	--	4.519e-05
rs75304894	10	87898052	T/C	CAC>=10 vs. CAC<10	Additive	GRID1	-0.124	0.044	0.0045	-0.28523	0.084	0.00072	--	4.551e-05
rs116814528	10	87899247	A/G	CAC>=10 vs. CAC<10	Additive	GRID1	-0.123	0.044	0.0047	-0.28464	0.084	0.00074	--	4.908e-05
rs75947354	10	87899920	T/C	CAC>=10 vs. CAC<10	Additive	GRID1	-0.124	0.044	0.0046	-0.28077	0.087	0.0013	--	7.118e-05
rs11201908	10	87907387	T/C	CAC>=10 vs. CAC<10	Additive	GRID1	-0.125	0.043	0.0036	-0.22191	0.078	0.0043	--	8.49e-05
rs13377039	10	87909969	T/C	CAC>=10 vs. CAC<10	Additive	GRID1	-0.126	0.044	0.0039	-0.28347	0.084	0.00078	--	4.084e-05
rs74656911	10	87935107	A/T	CAC>=10 vs. CAC<10	Dominant	GRID1	-0.17	0.054	0.0016	-0.26861	0.11	0.015	--	9.43e-05
rs114699577	10	87935424	T/C	CAC>=10 vs. CAC<10	Dominant	GRID1	-0.158	0.047	0.00077	-0.21909	0.09	0.015	--	4.013e-05
rs76544319	10	87937588	A/G	CAC>=10 vs. CAC<10	Dominant	GRID1	-0.2	0.055	0.0003	-0.26811	0.123	0.029	--	2.757e-05
rs74149098	10	87937914	A/G	CAC>=10 vs. CAC<10	Dominant	GRID1	-0.193	0.055	0.00047	-0.22758	0.121	0.059	--	7.341e-05
rs4559592	10	88402302	T/C	CAC>=10 vs. CAC<10	Additive		0.089	0.025	0.0004	0.07806	0.045	0.081	++	8.15e-05
rs148392542	10	96142776	T/G	CAC>=10 vs. CAC<10	Dominant		-0.186	0.1	0.062	-0.46095	0.119	0.00011	--	9.096e-05
rs1556744	10	97765456	T/C	CAC>=10 vs. CAC<10	Dominant	CC2D2B	-0.149	0.04	0.00017	-0.11045	0.069	0.11	--	4.818e-05
rs146070548	10	107244685	T/C	CAC>=10 vs. CAC<10	Additive		-0.288	0.074	9.4e-05	-0.13861	0.151	0.36	--	9.094e-05
rs150116337	10	107245995	T/C	CAC>=10 vs. CAC<10	Additive		-0.288	0.074	9.5e-05	-0.13697	0.15	0.36	--	9.367e-05
rs138567769	10	107246151	T/C	CAC>=10 vs. CAC<10	Additive		-0.288	0.074	9.5e-05	-0.13656	0.15	0.36	--	9.448e-05
rs112193778	10	107246488	T/C	CAC>=10 vs. CAC<10	Additive		-0.288	0.074	9.6e-05	-0.1356	0.15	0.37	--	9.616e-05
rs140351396	10	107300604	T/C	CAC>=10 vs. CAC<10	Additive		-0.306	0.074	3.8e-05	-0.11989	0.145	0.41	--	5.266e-05
rs140908766	10	107302382	T/C	CAC>=10 vs. CAC<10	Dominant		-0.271	0.07	9.5e-05	-0.20183	0.118	0.088	--	2.355e-05
rs146688281	10	107305865	T/C	CAC>=10 vs. CAC<10	Dominant		-0.293	0.074	7.4e-05	-0.13841	0.133	0.3	--	7.233e-05
rs79071377	10	107307185	A/T	CAC>=10 vs. CAC<10	Dominant		-0.271	0.07	9.5e-05	-0.2019	0.118	0.088	--	2.346e-05
rs148699614	10	107317967	A/G	CAC>=10 vs. CAC<10	Additive		-0.268	0.069	9.8e-05	-0.21244	0.118	0.073	--	1.944e-05
rs138540108	10	107329835	A/G	CAC>=10 vs. CAC<10	Additive		-0.278	0.069	5.9e-05	-0.20186	0.118	0.088	--	1.498e-05
rs148872561	10	107330872	A/T	CAC>=10 vs. CAC<10	Additive		-0.313	0.074	2.3e-05	-0.11997	0.145	0.41	--	3.322e-05
rs146489268	10	107335807	T/C	CAC>=10 vs. CAC<10	Dominant		-0.152	0.049	0.0018	-0.22412	0.085	0.0081	--	5.715e-05
rs143243118	10	107338401	T/C	CAC>=10 vs. CAC<10	Additive		-0.311	0.074	2.6e-05	-0.12005	0.145	0.41	--	3.695e-05
rs75172698	10	107345726	T/C	CAC>=10 vs. CAC<10	Additive		-0.277	0.069	6.1e-05	-0.19816	0.12	0.098	--	1.719e-05
rs147078328	10	107347612	A/C	CAC>=10 vs. CAC<10	Additive		-0.309	0.074	2.8e-05	-0.12008	0.145	0.41	--	3.94e-05
rs143316356	10	107357167	A/T	CAC>=10 vs. CAC<10	Additive		-0.304	0.074	3.5e-05	-0.12314	0.145	0.4	--	4.658e-05
rs112743497	10	107360579	A/T	CAC>=10 vs. CAC<10	Additive		-0.274	0.069	7.1e-05	-0.1883	0.123	0.13	--	2.525e-05
rs7073036	10	108030766	T/C	CAC>=10 vs. CAC<10	Additive		-0.089	0.027	0.00091	-0.11062	0.047	0.018	--	5.092e-05
rs7091183	10	108030860	A/T	CAC>=10 vs. CAC<10	Additive		-0.089	0.027	0.001	-0.12906	0.047	0.0066	--	2.692e-05
rs7091491	10	108031081	T/C	CAC>=10 vs. CAC<10	Additive		-0.084	0.027	0.0018	-0.13041	0.047	0.0053	--	4.059e-05
rs11498795	10	108031693	A/G	CAC>=10 vs. CAC<10	Additive		-0.087	0.027	0.0013	-0.13334	0.047	0.0046	--	2.556e-05
rs11192812	10	108031783	A/G	CAC>=10 vs. CAC<10	Additive		-0.085	0.027	0.0015	-0.12366	0.046	0.0078	--	4.578e-05
rs11498797	10	108032055	T/C	CAC>=10 vs. CAC<10	Additive		-0.086	0.027	0.0013	-0.12734	0.046	0.0059	--	3.121e-05
rs7075111	10	108039969	T/C	CAC>=10 vs. CAC<10	Dominant		0.129	0.041	0.0018	0.17531	0.068	0.0094	++	5.97e-05
rs2900783	10	109509538	C/G	CAC>=10 vs. CAC<10	Dominant		0.186	0.039	2.2e-06	0.08653	0.075	0.25	++	2.291e-06
rs6584825	10	109509769	T/G	CAC>=10 vs. CAC<10	Dominant		0.186	0.039	2.2e-06	0.08649	0.075	0.25	++	2.275e-06
rs4608000	10	109510095	T/G	CAC>=10 vs. CAC<10	Dominant		0.179	0.039	4.9e-06	0.08648	0.075	0.25	++	4.631e-06
rs7913691	10	109512886	C/G	CAC>=10 vs. CAC<10	Dominant		0.16	0.039	4.4e-05	0.04947	0.073	0.5	++	8.762e-05
rs2900779	10	109518361	C/G	CAC>=10 vs. CAC<10	Dominant		0.174	0.039	1e-05	0.08884	0.075	0.24	++	8.456e-06
rs7902826	10	109522738	A/G	CAC>=10 vs. CAC<10	Dominant		0.176	0.038	3.4e-06	0.0197	0.072	0.78	++	2.251e-05
rs11193676	10	109524277	T/C	CAC>=10 vs. CAC<10	Dominant		0.177	0.038	3e-06	0.0151	0.07	0.83	++	2.485e-05
rs4319446	10	109528170	A/C	CAC>=10 vs. CAC<10	Dominant		0.173	0.038	6.4e-06	0.03021	0.072	0.68	++	2.902e-05
rs4459225	10	109533817	T/C	CAC>=10 vs. CAC<10	Dominant		0.158	0.039	4.7e-05	0.06621	0.074	0.37	++	5.828e-05
rs4372374	10	109534654	A/G	CAC>=10 vs. CAC<10	Dominant		0.156	0.039	6.6e-05	0.06622	0.074	0.37	++	7.853e-05
rs4542329	10	109536711	A/G	CAC>=10 vs. CAC<10	Dominant		0.155	0.039	6.9e-05	0.06443	0.074	0.38	++	8.693e-05
rs11195432	10	112891591	A/T	CAC>=10 vs. CAC<10	Dominant		-0.124	0.037	0.0008	-0.16234	0.066	0.013	--	3.565e-05
rs10885093	10	112894555	C/G	CAC>=10 vs. CAC<10	Dominant		-0.126	0.036	0.00054	-0.16555	0.065	0.011	--	2.07e-05
rs68106015	10	112898353	A/G	CAC>=10 vs. CAC<10	Dominant		-0.154	0.048	0.0012	-0.25141	0.084	0.0028	--	1.816e-05
rs954385	10	112903806	A/G	CAC>=10 vs. CAC<10	Dominant		-0.138	0.046	0.0028	-0.23823	0.085	0.005	--	7.138e-05
rs68077731	10	112904341	A/G	CAC>=10 vs. CAC<10	Dominant		-0.138	0.046	0.0028	-0.23638	0.085	0.0054	--	7.615e-05
rs4918836	10	115296929	T/C	CAC>=10 vs. CAC<10	Dominant		-0.12	0.036	0.00096	-0.13757	0.064	0.032	--	8.471e-05
rs73362573	10	115734374	T/C	CAC>=10 vs. CAC<10	Dominant		-0.173	0.043	6e-05	-0.12507	0.078	0.11	--	1.784e-05
rs73362578	10	115738341	T/C	CAC>=10 vs. CAC<10	Additive		-0.161	0.041	6.9e-05	-0.08728	0.073	0.23	--	4.923e-05
rs58036213	10	115744172	T/C	CAC>=10 vs. CAC<10	Additive		-0.161	0.041	8.4e-05	-0.08944	0.075	0.24	--	5.796e-05
rs73362586	10	115746284	A/G	CAC>=10 vs. CAC<10	Additive		-0.163	0.042	0.0001	-0.08357	0.078	0.28	--	8.621e-05
rs7071280	10	116118737	T/C	CAC>=10 vs. CAC<10	Dominant	AFAP1L2	-0.211	0.058	0.00029	-0.17752	0.119	0.14	--	9.236e-05
rs7073309	10	116638550	A/G	CAC>=10 vs. CAC<10	Additive	FAM160B1	0.09	0.027	0.0011	0.17517	0.053	0.00095	++	9.592e-06
rs4589204	10	122041080	C/G	CAC>=10 vs. CAC<10	Dominant		0.143	0.036	8.3e-05	0.10566	0.069	0.13	++	2.759e-05
rs77030534	10	126762277	T/C	CAC>=10 vs. CAC<10	Additive	CTBP2	-0.176	0.045	8.9e-05	-0.08482	0.097	0.38	--	8.761e-05
rs71488644	10	126766277	T/C	CAC>=10 vs. CAC<10	Additive	CTBP2	-0.136	0.032	2.3e-05	-0.01828	0.077	0.81	--	6.369e-05
rs2935648	10	126767621	A/C	CAC>=10 vs. CAC<10	Additive	CTBP2	-0.093	0.027	0.00052	-0.12686	0.051	0.012	--	2.267e-05
rs74158899	10	128437915	T/G	CAC>=10 vs. CAC<10	Additive		-0.235	0.062	0.00016	-0.1554	0.132	0.24	--	8.796e-05
rs4750990	10	130488026	T/C	CAC>=10 vs. CAC<10	Dominant		-0.123	0.036	0.00063	-0.12841	0.064	0.043	--	7.199e-05
rs71476185	10	131698559	T/C	CAC>=10 vs. CAC<10	Dominant	EBF3	0.299	0.078	0.00013	0.19374	0.151	0.2	++	6.829e-05
rs12771404	10	131699611	T/C	CAC>=10 vs. CAC<10	Dominant	EBF3	0.329	0.082	6.4e-05	0.20794	0.151	0.17	++	3.072e-05
rs115023578	11	1884079	T/C	CAC>=10 vs. CAC<10	Dominant	LSP1	-0.296	0.068	1.5e-05	0.03891	0.169	0.82	-+	8.642e-05
rs148685557	11	3217431	T/C	CAC>=10 vs. CAC<10	Additive		-0.327	0.094	0.00051	-0.33379	0.154	0.03	--	4.164e-05
rs116139379	11	3253205	T/C	CAC>=10 vs. CAC<10	Dominant	MRGPRE	-0.244	0.059	3.8e-05	-0.14363	0.127	0.26	--	2.503e-05
rs184814542	11	3254959	A/G	CAC>=10 vs. CAC<10	Additive		-0.226	0.056	6.2e-05	-0.1746	0.123	0.16	--	2.318e-05
rs116126033	11	3256085	T/C	CAC>=10 vs. CAC<10	Dominant		-0.223	0.058	0.00012	-0.1714	0.127	0.18	--	4.886e-05
rs115662951	11	3256486	C/G	CAC>=10 vs. CAC<10	Dominant		-0.222	0.058	0.00013	-0.1712	0.127	0.18	--	5.357e-05
rs78404136	11	3257065	C/G	CAC>=10 vs. CAC<10	Dominant		-0.219	0.058	0.00015	-0.17075	0.127	0.18	--	6.159e-05
rs10836653	11	4814825	A/G	CAC>=10 vs. CAC<10	Dominant		-0.141	0.039	0.00028	-0.10708	0.068	0.11	--	8.167e-05
rs10836654	11	4814920	C/G	CAC>=10 vs. CAC<10	Dominant		-0.14	0.039	0.0003	-0.10708	0.068	0.11	--	8.823e-05
rs115798480	11	8996514	A/C	CAC>=10 vs. CAC<10	Dominant		-0.21	0.066	0.0016	-0.35174	0.111	0.0015	--	1.382e-05
rs2653609	11	9002147	A/G	CAC>=10 vs. CAC<10	Dominant	NRIP3	-0.138	0.053	0.0088	-0.33209	0.083	6.3e-05	--	1.331e-05
rs2010576	11	12255546	A/G	CAC>=10 vs. CAC<10	Additive	MICAL2	-0.102	0.028	0.00023	-0.07659	0.051	0.13	--	7.666e-05
rs1799859	11	17419279	T/C	CAC>=10 vs. CAC<10	Dominant	ABCC8	0.15	0.037	4.2e-05	0.08856	0.071	0.21	++	2.493e-05
rs4148641	11	17421473	A/G	CAC>=10 vs. CAC<10	Dominant	ABCC8	0.153	0.037	2.7e-05	0.09241	0.064	0.15	++	1.303e-05
rs4148640	11	17421714	T/G	CAC>=10 vs. CAC<10	Dominant	ABCC8	0.15	0.037	4.9e-05	0.08818	0.064	0.17	++	2.609e-05
rs7935408	11	17422099	T/C	CAC>=10 vs. CAC<10	Dominant	ABCC8	0.152	0.037	3.5e-05	0.08823	0.064	0.17	++	1.949e-05
rs7932833	11	17422419	A/G	CAC>=10 vs. CAC<10	Dominant	ABCC8	0.151	0.037	4e-05	0.08111	0.065	0.21	++	2.787e-05
rs1476699	11	17628008	A/G	CAC>=10 vs. CAC<10	Additive	OTOG	0.082	0.026	0.0016	0.15711	0.047	0.00087	++	1.239e-05
rs2702702	11	19456304	A/G	CAC>=10 vs. CAC<10	Recessive	NAV2	-0.126	0.043	0.0032	0.21004	0.077	0.0063	-+	9.667e-05
rs11025422	11	20200744	A/G	CAC>=10 vs. CAC<10	Additive		0.086	0.029	0.0027	0.17514	0.053	0.00098	++	2.57e-05
rs12577289	11	22159464	T/C	CAC>=10 vs. CAC<10	Recessive		-0.196	0.061	0.0012	-0.24561	0.097	0.011	--	4.392e-05
rs1935040	11	29363132	A/G	CAC>=10 vs. CAC<10	Additive		-0.133	0.033	6.7e-05	-0.10196	0.073	0.16	--	2.619e-05
rs1935039	11	29363234	A/G	CAC>=10 vs. CAC<10	Additive		-0.121	0.033	0.00028	-0.11757	0.068	0.082	--	5.649e-05
rs6484448	11	29364753	A/C	CAC>=10 vs. CAC<10	Additive		-0.129	0.033	0.00011	-0.09286	0.069	0.18	--	4.935e-05
rs2185601	11	29367560	A/G	CAC>=10 vs. CAC<10	Additive		-0.157	0.036	1.2e-05	-0.02554	0.077	0.74	--	3.842e-05
rs59961456	11	32392844	T/G	CAC>=10 vs. CAC<10	Dominant		-0.15	0.036	3.4e-05	-0.04195	0.068	0.54	--	7.992e-05
rs7120483	11	32406983	C/G	CAC>=10 vs. CAC<10	Dominant		-0.148	0.036	4.2e-05	-0.04588	0.067	0.49	--	8.656e-05
rs5030335	11	32408693	A/G	CAC>=10 vs. CAC<10	Dominant		-0.15	0.036	3.3e-05	-0.04552	0.066	0.49	--	7.03e-05
rs116061974	11	34048152	T/G	CAC>=10 vs. CAC<10	Dominant		-0.162	0.039	3.6e-05	-0.05125	0.071	0.47	--	7.336e-05
rs7120520	11	34053873	T/C	CAC>=10 vs. CAC<10	Dominant		-0.171	0.038	9.1e-06	-0.05785	0.07	0.41	--	1.809e-05
rs525202	11	34821948	A/C	CAC>=10 vs. CAC<10	Dominant		-0.12	0.041	0.0031	0.1966	0.071	0.0053	-+	7.84e-05
rs2117393	11	54928804	A/G	CAC>=10 vs. CAC<10	Dominant		0.209	0.065	0.0013	0.33217	0.13	0.01	++	5.877e-05
rs11518591	11	54958917	A/G	CAC>=10 vs. CAC<10	Dominant		0.196	0.056	0.00049	0.23448	0.107	0.028	++	4.033e-05
rs11228415	11	54965791	T/C	CAC>=10 vs. CAC<10	Dominant		0.204	0.06	0.00071	0.27976	0.116	0.016	++	3.8e-05
rs1425193	11	55135435	T/C	CAC>=10 vs. CAC<10	Dominant	OR4A15	0.198	0.06	0.00091	0.27167	0.111	0.015	++	4.56e-05
rs1216222	11	55169449	T/G	CAC>=10 vs. CAC<10	Dominant		0.198	0.06	0.00091	0.25597	0.112	0.022	++	6.275e-05
rs1216246	11	55176246	A/T	CAC>=10 vs. CAC<10	Dominant		0.198	0.06	0.00091	0.25581	0.112	0.023	++	6.382e-05
rs1216210	11	55181172	T/C	CAC>=10 vs. CAC<10	Dominant		0.198	0.06	0.00096	0.25758	0.112	0.022	++	6.46e-05
rs1216219	11	55200073	T/C	CAC>=10 vs. CAC<10	Dominant		0.199	0.06	0.00089	0.25848	0.115	0.025	++	6.872e-05
rs1783724	11	55213641	A/G	CAC>=10 vs. CAC<10	Dominant		0.198	0.06	0.0009	0.27746	0.113	0.014	++	4.394e-05
rs1216261	11	55224244	A/G	CAC>=10 vs. CAC<10	Dominant		0.198	0.06	0.00092	0.27317	0.109	0.012	++	3.957e-05
rs1216262	11	55224252	A/C	CAC>=10 vs. CAC<10	Dominant		0.198	0.06	0.00092	0.27317	0.109	0.012	++	3.957e-05
rs1216263	11	55224268	A/T	CAC>=10 vs. CAC<10	Dominant		0.198	0.06	0.00092	0.27317	0.109	0.012	++	3.957e-05
rs1647908	11	55225260	A/G	CAC>=10 vs. CAC<10	Dominant		0.198	0.06	0.00091	0.27174	0.112	0.016	++	4.822e-05
rs534345	11	55256498	T/C	CAC>=10 vs. CAC<10	Dominant		0.198	0.06	0.00091	0.27076	0.112	0.016	++	4.911e-05
rs11229960	11	55267353	T/C	CAC>=10 vs. CAC<10	Dominant		0.207	0.06	0.0006	0.2379	0.124	0.054	++	8.599e-05
rs11230002	11	55278567	C/G	CAC>=10 vs. CAC<10	Dominant		0.199	0.06	0.00089	0.23971	0.117	0.04	++	9.877e-05
rs183050992	11	56408174	A/G	CAC>=10 vs. CAC<10	Dominant		0.16	0.045	0.00035	0.30812	0.088	0.00047	++	1.827e-06
rs11228720	11	56441611	T/C	CAC>=10 vs. CAC<10	Additive	OR8U8	0.151	0.054	0.0051	0.29311	0.098	0.0027	++	9.624e-05
rs7483578	11	56465355	T/C	CAC>=10 vs. CAC<10	Additive	OR8U8	0.157	0.054	0.0037	0.29436	0.098	0.0027	++	6.73e-05
rs11228750	11	56495388	T/C	CAC>=10 vs. CAC<10	Dominant	OR8U8	0.119	0.05	0.017	0.34212	0.086	6.5e-05	++	4.623e-05
rs60711098	11	56512268	T/C	CAC>=10 vs. CAC<10	Additive		0.144	0.048	0.0025	0.30504	0.093	0.001	++	2.844e-05
rs11228766	11	56514731	A/T	CAC>=10 vs. CAC<10	Additive		0.126	0.047	0.0081	0.30521	0.087	0.00048	++	6.57e-05
rs3935069	11	57078954	T/C	CAC>=10 vs. CAC<10	Dominant	TNKS1BP1	0.12	0.04	0.0027	0.19281	0.072	0.0072	++	8.479e-05
rs10896609	11	57109373	A/T	CAC>=10 vs. CAC<10	Additive	P2RX3	0.117	0.034	0.00052	0.17418	0.06	0.0036	++	8.361e-06
rs55637147	11	57111396	T/C	CAC>=10 vs. CAC<10	Additive	P2RX3	0.12	0.038	0.0014	0.21204	0.06	0.00042	++	4.515e-06
rs2003065	11	57116707	A/T	CAC>=10 vs. CAC<10	Additive	P2RX3	0.102	0.036	0.0049	0.17655	0.058	0.0022	++	6.201e-05
rs2276042	11	57117385	T/C	CAC>=10 vs. CAC<10	Additive	P2RX3	0.113	0.034	0.00095	0.16254	0.055	0.0031	++	1.258e-05
rs3741090	11	57118467	A/C	CAC>=10 vs. CAC<10	Additive	P2RX3	0.096	0.039	0.014	0.20961	0.06	0.00048	++	7.197e-05
rs10896610	11	57119602	A/G	CAC>=10 vs. CAC<10	Additive	P2RX3	0.107	0.038	0.0049	0.2018	0.058	0.00055	++	2.226e-05
rs1837974	11	57122945	C/G	CAC>=10 vs. CAC<10	Additive	P2RX3	0.106	0.038	0.0052	0.18103	0.059	0.002	++	5.581e-05
rs879646	11	57124196	T/C	CAC>=10 vs. CAC<10	Additive	P2RX3	0.109	0.033	0.00095	0.11515	0.054	0.032	++	8.178e-05
rs56077100	11	57124634	A/T	CAC>=10 vs. CAC<10	Additive	P2RX3	0.105	0.038	0.0054	0.17225	0.058	0.0031	++	8.037e-05
rs2276038	11	57137424	T/C	CAC>=10 vs. CAC<10	Additive	P2RX3	0.116	0.04	0.0037	0.1975	0.059	0.00083	++	1.881e-05
rs10736673	11	69023497	T/C	CAC>=10 vs. CAC<10	Dominant		0.133	0.036	0.00024	0.11091	0.064	0.085	++	5.287e-05
rs16921911	11	90249755	A/G	CAC>=10 vs. CAC<10	Dominant	HP11113	-0.136	0.054	0.012	-0.36188	0.098	0.00023	--	6.856e-05
rs56892457	11	96938133	A/T	CAC>=10 vs. CAC<10	Dominant		0.185	0.049	0.00016	0.10692	0.082	0.19	++	9.357e-05
rs150094538	11	96941907	T/C	CAC>=10 vs. CAC<10	Dominant		0.269	0.059	5.3e-06	0.02724	0.124	0.83	++	2.628e-05
rs2701985	11	102516208	A/C	CAC>=10 vs. CAC<10	Recessive		-0.22	0.052	2.6e-05	-0.09187	0.087	0.29	--	3.406e-05
rs2846367	11	102531156	C/G	CAC>=10 vs. CAC<10	Recessive		-0.213	0.052	4.4e-05	-0.10641	0.089	0.23	--	3.602e-05
rs115755786	11	103378371	T/C	CAC>=10 vs. CAC<10	Additive		-0.242	0.069	0.00046	-0.24004	0.121	0.047	--	5.62e-05
rs76652939	11	106835243	A/G	CAC>=10 vs. CAC<10	Dominant	GUCY1A2	0.221	0.053	2.6e-05	0.06913	0.098	0.48	++	5.431e-05
rs192758035	11	126527165	A/C	CAC>=10 vs. CAC<10	Dominant	DJ031150	-0.291	0.119	0.014	-0.75775	0.194	9.4e-05	--	3.667e-05
rs147439377	11	126527173	A/C	CAC>=10 vs. CAC<10	Dominant	DJ031150	-0.327	0.12	0.0066	-0.72306	0.222	0.0011	--	8.174e-05
rs140729673	11	126529408	T/C	CAC>=10 vs. CAC<10	Dominant	DJ031150	-0.317	0.118	0.0071	-0.73003	0.219	0.00087	--	7.921e-05
rs143667266	11	126532227	T/C	CAC>=10 vs. CAC<10	Dominant	DJ031150	-0.319	0.114	0.005	-0.69582	0.22	0.0016	--	8.011e-05
rs149314995	11	126534528	T/C	CAC>=10 vs. CAC<10	Dominant	DJ031150	-0.336	0.113	0.0029	-0.75211	0.214	0.00045	--	1.991e-05
rs595585	11	128604010	T/C	CAC>=10 vs. CAC<10	Recessive	FLI1	-0.271	0.064	2.3e-05	-0.24137	0.114	0.034	--	2.28e-06
rs1793814	11	131172880	A/G	CAC>=10 vs. CAC<10	Dominant		0.106	0.037	0.0045	0.2163	0.067	0.0013	++	5.343e-05
rs1114296	11	131175325	C/G	CAC>=10 vs. CAC<10	Dominant		0.104	0.037	0.0053	0.216	0.067	0.0014	++	6.592e-05
rs10894727	11	133564635	T/C	CAC>=10 vs. CAC<10	Recessive		-0.154	0.046	0.00085	-0.20702	0.087	0.018	--	4.947e-05
rs10849067	12	584669	C/G	CAC>=10 vs. CAC<10	Additive	B4GALNT3	-0.164	0.039	3e-05	-0.03025	0.077	0.69	--	9.78e-05
rs7136882	12	1807601	T/C	CAC>=10 vs. CAC<10	Additive	ADIPOR2	0.234	0.064	0.00026	0.17445	0.113	0.12	++	8.082e-05
rs57290004	12	1816474	A/G	CAC>=10 vs. CAC<10	Additive	ADIPOR2	0.233	0.064	0.00027	0.17424	0.113	0.12	++	8.572e-05
rs112157134	12	1826601	A/G	CAC>=10 vs. CAC<10	Additive	ADIPOR2	0.232	0.064	0.00029	0.17395	0.113	0.12	++	9.171e-05
rs73591725	12	1829694	A/G	CAC>=10 vs. CAC<10	Additive	ADIPOR2	0.231	0.064	0.00029	0.17269	0.113	0.13	++	9.187e-05
rs56710563	12	1838572	A/G	CAC>=10 vs. CAC<10	Additive	ADIPOR2	0.236	0.064	0.00021	0.17075	0.112	0.13	++	7.079e-05
rs111834392	12	1853479	T/C	CAC>=10 vs. CAC<10	Additive	ADIPOR2	0.236	0.064	0.00021	0.17408	0.115	0.13	++	7.073e-05
rs73591746	12	1854791	C/G	CAC>=10 vs. CAC<10	Additive	ADIPOR2	0.236	0.064	0.00023	0.17414	0.115	0.13	++	7.479e-05
rs79286401	12	6397290	C/G	CAC>=10 vs. CAC<10	Dominant		-0.157	0.042	0.00017	-0.14279	0.09	0.11	--	4.514e-05
rs192954766	12	11239260	T/C	CAC>=10 vs. CAC<10	Dominant		0.194	0.053	0.00022	0.14313	0.102	0.16	++	8.588e-05
rs116645945	12	11244950	A/G	CAC>=10 vs. CAC<10	Additive	PRB4	0.142	0.04	0.00038	0.13271	0.073	0.07	++	6.689e-05
rs2739090	12	12024284	A/G	CAC>=10 vs. CAC<10	Recessive	ETV6	-0.149	0.042	0.00039	0.14235	0.08	0.074	-+	7.221e-05
rs11611929	12	20594341	A/G	CAC>=10 vs. CAC<10	Recessive	PDE3A	-0.293	0.085	0.00057	-0.36556	0.122	0.0027	--	5.55e-06
rs10841528	12	20597486	A/G	CAC>=10 vs. CAC<10	Recessive	PDE3A	-0.272	0.068	6.3e-05	-0.25373	0.105	0.016	--	3.035e-06
rs10841529	12	20598566	A/G	CAC>=10 vs. CAC<10	Recessive	PDE3A	-0.309	0.072	1.8e-05	-0.23514	0.11	0.033	--	1.938e-06
rs12315731	12	22101644	A/G	CAC>=10 vs. CAC<10	Recessive		0.183	0.051	0.0003	0.19043	0.091	0.036	++	2.97e-05
rs56171892	12	22102856	A/G	CAC>=10 vs. CAC<10	Recessive		0.19	0.051	0.0002	0.19013	0.091	0.037	++	1.956e-05
rs1517282	12	22107578	A/G	CAC>=10 vs. CAC<10	Recessive		0.186	0.052	0.00032	0.16901	0.096	0.077	++	6.181e-05
rs1517281	12	22107591	T/C	CAC>=10 vs. CAC<10	Recessive		0.182	0.051	0.00036	0.1632	0.09	0.069	++	6.379e-05
rs1517280	12	22108054	T/C	CAC>=10 vs. CAC<10	Recessive		0.183	0.051	0.00031	0.18002	0.091	0.049	++	3.96e-05
rs12315064	12	22349248	C/G	CAC>=10 vs. CAC<10	Recessive	ST8SIA1	0.399	0.12	0.00086	0.56937	0.209	0.0065	++	2.2e-05
rs829819	12	26100915	T/G	CAC>=10 vs. CAC<10	Additive	LOC100506451	-0.231	0.05	3.1e-06	0.02692	0.088	0.76	-+	9.264e-05
rs78495932	12	48333847	A/C	CAC>=10 vs. CAC<10	Additive		-0.135	0.049	0.006	-0.23596	0.079	0.0029	--	9.593e-05
rs58634819	12	53384283	A/T	CAC>=10 vs. CAC<10	Additive		-0.217	0.054	5.6e-05	-0.16574	0.116	0.15	--	2.077e-05
rs2256865	12	55353559	T/C	CAC>=10 vs. CAC<10	Dominant	KIAA0748	-0.118	0.04	0.0031	-0.25737	0.069	0.0002	--	9.809e-06
rs140734198	12	63216023	A/C	CAC>=10 vs. CAC<10	Dominant	PPM1H	0.202	0.055	0.00027	0.15948	0.097	0.1	++	7.023e-05
rs145534068	12	63216084	A/G	CAC>=10 vs. CAC<10	Dominant	PPM1H	0.211	0.054	9.7e-05	0.1842	0.094	0.051	++	1.343e-05
rs115233277	12	63216182	C/G	CAC>=10 vs. CAC<10	Dominant	PPM1H	0.202	0.055	0.00027	0.15969	0.097	0.1	++	6.918e-05
rs4378444	12	63217226	A/G	CAC>=10 vs. CAC<10	Dominant	PPM1H	0.203	0.055	0.00025	0.16092	0.097	0.098	++	6.231e-05
rs145424214	12	63217771	T/C	CAC>=10 vs. CAC<10	Dominant	PPM1H	0.207	0.057	0.00026	0.16239	0.098	0.096	++	6.457e-05
rs73130089	12	63221014	A/G	CAC>=10 vs. CAC<10	Dominant	PPM1H	0.2	0.055	0.00028	0.16492	0.097	0.089	++	6.304e-05
rs34372463	12	70582285	T/G	CAC>=10 vs. CAC<10	Dominant		0.186	0.038	8.3e-07	-0.05274	0.072	0.46	+-	5.656e-05
rs7136417	12	74561416	A/T	CAC>=10 vs. CAC<10	Additive	LOC100507377	-0.111	0.029	0.00015	-0.10419	0.052	0.045	--	1.816e-05
rs11179964	12	74568683	A/C	CAC>=10 vs. CAC<10	Additive	LOC100507377	-0.107	0.03	0.00038	-0.10047	0.052	0.054	--	5.364e-05
rs370245	12	78554610	A/T	CAC>=10 vs. CAC<10	Dominant	NAV3	0.136	0.04	0.00062	0.26142	0.073	0.00034	++	2.396e-06
rs183306164	12	82374796	A/G	CAC>=10 vs. CAC<10	Additive		0.401	0.096	3e-05	0.17054	0.134	0.2	++	3.597e-05
rs7977145	12	82472279	A/T	CAC>=10 vs. CAC<10	Recessive		0.183	0.053	0.0005	0.17403	0.092	0.058	++	7.338e-05
rs6539613	12	82476853	T/C	CAC>=10 vs. CAC<10	Recessive		0.184	0.053	0.00054	0.18928	0.093	0.042	++	5.919e-05
rs10862436	12	82480075	A/C	CAC>=10 vs. CAC<10	Recessive		0.183	0.052	0.00048	0.17199	0.092	0.061	++	7.435e-05
rs76277998	12	82485897	T/C	CAC>=10 vs. CAC<10	Recessive		0.183	0.053	0.00062	0.18181	0.097	0.061	++	9.557e-05
rs7302762	12	82491233	T/C	CAC>=10 vs. CAC<10	Recessive		0.183	0.053	0.0005	0.1697	0.092	0.065	++	8.162e-05
rs4531554	12	82492086	T/C	CAC>=10 vs. CAC<10	Recessive		0.183	0.053	0.0005	0.16968	0.092	0.065	++	8.181e-05
rs482507	12	83979286	T/C	CAC>=10 vs. CAC<10	Recessive		-0.184	0.048	0.00014	-0.14628	0.088	0.098	--	3.605e-05
rs75418803	12	92573861	T/C	CAC>=10 vs. CAC<10	Additive		-0.197	0.066	0.0028	-0.47183	0.122	0.00011	--	7.726e-06
rs7301405	12	94062188	T/C	CAC>=10 vs. CAC<10	Dominant		0.132	0.036	0.0003	0.17686	0.066	0.0071	++	7.85e-06
rs4761738	12	94062804	T/C	CAC>=10 vs. CAC<10	Dominant		0.131	0.036	0.0003	0.17701	0.066	0.007	++	7.908e-06
rs72484675	12	94063784	C/G	CAC>=10 vs. CAC<10	Dominant		0.131	0.036	0.00031	0.17718	0.066	0.0069	++	8.037e-06
rs77919721	12	101309275	A/G	CAC>=10 vs. CAC<10	Dominant	ANO4	-0.195	0.059	0.00085	-0.23899	0.108	0.027	--	6.71e-05
rs34162417	12	101336201	C/G	CAC>=10 vs. CAC<10	Dominant	ANO4	-0.195	0.059	0.00095	-0.24033	0.108	0.026	--	7.278e-05
rs1710180	12	101466789	T/C	CAC>=10 vs. CAC<10	Dominant	ANO4	-0.269	0.065	3.3e-05	-0.14773	0.137	0.28	--	2.47e-05
rs585497	12	101468203	A/G	CAC>=10 vs. CAC<10	Dominant	ANO4	-0.262	0.065	5.7e-05	-0.15547	0.137	0.26	--	3.787e-05
rs1681095	12	101476005	A/G	CAC>=10 vs. CAC<10	Dominant	ANO4	-0.247	0.066	0.00019	-0.17555	0.141	0.21	--	9.404e-05
rs589657	12	101481855	A/G	CAC>=10 vs. CAC<10	Dominant	ANO4	-0.258	0.066	9.6e-05	-0.18389	0.141	0.19	--	4.417e-05
rs677871	12	101487772	T/C	CAC>=10 vs. CAC<10	Dominant	ANO4	-0.262	0.067	9.4e-05	-0.18298	0.142	0.2	--	4.511e-05
rs190902680	12	105310108	A/G	CAC>=10 vs. CAC<10	Additive	SLC41A2	-0.173	0.064	0.0072	-0.29365	0.094	0.0018	--	6.809e-05
rs111400690	12	116357940	A/C	CAC>=10 vs. CAC<10	Dominant		0.156	0.043	0.00031	0.39921	0.188	0.033	++	6.621e-05
rs111855470	12	116367381	T/C	CAC>=10 vs. CAC<10	Dominant		0.226	0.051	8.6e-06	0.42471	0.252	0.092	++	2.671e-06
rs114139358	12	117809107	T/G	CAC>=10 vs. CAC<10	Additive		-0.298	0.08	0.00019	-0.36203	0.276	0.19	--	7.716e-05
rs2241737	12	118454833	C/G	CAC>=10 vs. CAC<10	Additive	RFC5	-0.12	0.036	0.00098	-0.1585	0.062	0.01	--	3.476e-05
rs5745823	12	118459295	T/G	CAC>=10 vs. CAC<10	Additive	RFC5	-0.126	0.039	0.0012	-0.16654	0.065	0.01	--	4.227e-05
rs5745835	12	118461019	C/G	CAC>=10 vs. CAC<10	Additive	RFC5	-0.13	0.039	0.00085	-0.12414	0.061	0.043	--	9.623e-05
rs58186937	12	125311040	T/G	CAC>=10 vs. CAC<10	Dominant	SCARB1	0.108	0.037	0.004	0.19317	0.066	0.0037	++	8.415e-05
rs58431576	12	125316152	A/G	CAC>=10 vs. CAC<10	Dominant	SCARB1	0.115	0.037	0.002	0.18145	0.066	0.0064	++	5.584e-05
rs12366690	12	125798431	T/C	CAC>=10 vs. CAC<10	Dominant		0.151	0.038	7e-05	0.11693	0.071	0.1	++	1.847e-05
rs10773197	12	126209906	A/G	CAC>=10 vs. CAC<10	Recessive		-0.232	0.057	4.2e-05	-0.15766	0.099	0.11	--	1.393e-05
rs10846967	12	126225490	A/C	CAC>=10 vs. CAC<10	Recessive		-0.236	0.057	3.5e-05	-0.165	0.1	0.097	--	1.003e-05
rs116139494	12	127236648	A/T	CAC>=10 vs. CAC<10	Additive	LOC387895	0.189	0.051	0.00024	0.12372	0.081	0.13	++	8.885e-05
rs1982050	12	128276039	A/G	CAC>=10 vs. CAC<10	Dominant		-0.114	0.041	0.0059	-0.20653	0.067	0.0019	--	7.018e-05
rs838169	12	128309858	A/G	CAC>=10 vs. CAC<10	Dominant		-0.133	0.037	0.00027	-0.11728	0.065	0.072	--	4.928e-05
rs7313289	12	128624386	C/G	CAC>=10 vs. CAC<10	Additive		0.161	0.035	3.4e-06	-0.00975	0.073	0.89	+-	3.65e-05
rs7958134	12	128631966	A/G	CAC>=10 vs. CAC<10	Additive		0.149	0.033	4.9e-06	-0.02168	0.067	0.75	+-	7.457e-05
rs7312203	12	129909201	A/T	CAC>=10 vs. CAC<10	Additive	TMEM132D	0.171	0.041	2.8e-05	0.08097	0.07	0.25	++	2.633e-05
rs73165633	12	130610756	A/G	CAC>=10 vs. CAC<10	Additive		0.226	0.056	4.8e-05	0.15615	0.128	0.22	++	2.485e-05
rs1487602	12	131103343	T/C	CAC>=10 vs. CAC<10	Additive	RIMBP2	-0.082	0.026	0.0015	-0.10512	0.045	0.019	--	8.515e-05
rs2632644	12	131216627	A/G	CAC>=10 vs. CAC<10	Recessive		0.245	0.083	0.0031	0.36619	0.138	0.0079	++	9.642e-05
rs2632643	12	131216629	C/G	CAC>=10 vs. CAC<10	Recessive		0.245	0.083	0.0031	0.36617	0.138	0.0079	++	9.622e-05
rs1195575	12	131216751	T/C	CAC>=10 vs. CAC<10	Recessive		0.247	0.082	0.0027	0.36599	0.138	0.008	++	8.36e-05
rs7491383	13	21691733	T/C	CAC>=10 vs. CAC<10	Dominant		0.179	0.044	4.9e-05	0.06104	0.077	0.43	++	8.83e-05
rs76295887	13	21692160	T/C	CAC>=10 vs. CAC<10	Additive		-0.177	0.042	3e-05	-0.03056	0.087	0.72	--	9.381e-05
rs78666789	13	21692352	A/G	CAC>=10 vs. CAC<10	Additive		-0.177	0.042	2.8e-05	-0.04139	0.084	0.62	--	7.328e-05
rs149932992	13	21693152	A/G	CAC>=10 vs. CAC<10	Additive		-0.195	0.051	0.00011	-0.18893	0.11	0.085	--	2.401e-05
rs73169578	13	21694559	A/G	CAC>=10 vs. CAC<10	Additive		-0.224	0.046	1.2e-06	-0.15561	0.103	0.13	--	4.597e-07
rs75314048	13	21695888	A/G	CAC>=10 vs. CAC<10	Additive		-0.188	0.05	0.00018	-0.15512	0.107	0.15	--	6.094e-05
rs7988816	13	29153685	A/C	CAC>=10 vs. CAC<10	Recessive		0.225	0.058	0.00011	0.14387	0.109	0.19	++	5.671e-05
rs974290	13	29161101	T/G	CAC>=10 vs. CAC<10	Dominant		0.142	0.041	0.00061	-0.14989	0.072	0.038	+-	6.13e-05
rs974289	13	29161155	A/G	CAC>=10 vs. CAC<10	Dominant		0.143	0.041	0.00055	-0.15008	0.072	0.038	+-	5.525e-05
rs115296172	13	31607393	A/G	CAC>=10 vs. CAC<10	Dominant		0.401	0.092	1.2e-05	0.07279	0.141	0.61	++	7.654e-05
rs79723597	13	31607779	A/G	CAC>=10 vs. CAC<10	Dominant		0.419	0.092	5.6e-06	0.07277	0.141	0.61	++	4.391e-05
rs550724	13	32050655	T/C	CAC>=10 vs. CAC<10	Dominant		0.141	0.037	0.00013	0.09041	0.066	0.17	++	6.395e-05
rs113664582	13	35324409	T/G	CAC>=10 vs. CAC<10	Dominant		0.201	0.052	0.00011	0.15932	0.106	0.13	++	3.402e-05
rs114403136	13	43232986	T/C	CAC>=10 vs. CAC<10	Additive		0.266	0.07	0.00016	0.22935	0.122	0.06	++	2.518e-05
rs115471249	13	43234136	T/G	CAC>=10 vs. CAC<10	Additive		0.254	0.069	0.00024	0.21973	0.114	0.053	++	3.374e-05
rs151306677	13	43237724	T/C	CAC>=10 vs. CAC<10	Additive		0.255	0.068	0.0002	0.21975	0.114	0.053	++	2.862e-05
rs114330854	13	43242503	A/G	CAC>=10 vs. CAC<10	Additive		0.253	0.069	0.00023	0.22094	0.115	0.054	++	3.341e-05
rs143878056	13	43246663	A/G	CAC>=10 vs. CAC<10	Additive		0.251	0.069	0.00027	0.22084	0.115	0.055	++	3.913e-05
rs149573022	13	43257652	T/C	CAC>=10 vs. CAC<10	Additive		0.263	0.069	0.00016	0.22866	0.117	0.051	++	2.178e-05
rs114330780	13	43259931	T/C	CAC>=10 vs. CAC<10	Additive		0.262	0.069	0.00016	0.22756	0.117	0.052	++	2.234e-05
rs138263901	13	43268418	A/C	CAC>=10 vs. CAC<10	Additive		0.259	0.071	0.00025	0.1916	0.122	0.12	++	7.505e-05
rs114958089	13	43282405	A/G	CAC>=10 vs. CAC<10	Additive		0.261	0.072	0.00031	0.22215	0.125	0.075	++	5.978e-05
rs76327368	13	46236937	A/G	CAC>=10 vs. CAC<10	Dominant		0.216	0.052	3.5e-05	0.04684	0.116	0.69	++	8.112e-05
rs17067005	13	46245397	C/G	CAC>=10 vs. CAC<10	Dominant		0.216	0.051	2.3e-05	0.05903	0.112	0.6	++	4.74e-05
rs57548698	13	46247198	T/G	CAC>=10 vs. CAC<10	Dominant		0.216	0.051	2.3e-05	0.06908	0.112	0.54	++	3.976e-05
rs7997486	13	46248040	T/G	CAC>=10 vs. CAC<10	Dominant		0.217	0.051	2e-05	0.06664	0.112	0.55	++	3.693e-05
rs8002823	13	46248591	T/C	CAC>=10 vs. CAC<10	Dominant		0.217	0.051	1.9e-05	0.06441	0.111	0.56	++	3.587e-05
rs8001953	13	46248629	C/G	CAC>=10 vs. CAC<10	Dominant		0.218	0.051	1.8e-05	0.06423	0.111	0.56	++	3.552e-05
rs73468604	13	46248823	T/C	CAC>=10 vs. CAC<10	Dominant		0.218	0.051	1.8e-05	0.06331	0.11	0.57	++	3.475e-05
rs17067023	13	46250655	T/C	CAC>=10 vs. CAC<10	Dominant		0.216	0.05	1.8e-05	0.06016	0.11	0.58	++	3.599e-05
rs59944945	13	46250895	A/G	CAC>=10 vs. CAC<10	Dominant		0.215	0.05	1.8e-05	0.05966	0.11	0.59	++	3.748e-05
rs73468608	13	46251622	A/G	CAC>=10 vs. CAC<10	Dominant		0.215	0.05	2e-05	0.05834	0.11	0.6	++	4.065e-05
rs9590931	13	46381655	A/G	CAC>=10 vs. CAC<10	Dominant	SIAH3	0.208	0.045	3.5e-06	0.02188	0.081	0.79	++	2.729e-05
rs76807011	13	46381926	A/G	CAC>=10 vs. CAC<10	Dominant	SIAH3	0.208	0.045	3.6e-06	0.02217	0.081	0.79	++	2.808e-05
rs4883778	13	54351784	A/G	CAC>=10 vs. CAC<10	Additive		-0.103	0.029	0.00032	-0.11195	0.058	0.055	--	4.573e-05
rs4643190	13	54352767	T/C	CAC>=10 vs. CAC<10	Additive		-0.104	0.029	0.00029	-0.1116	0.058	0.056	--	4.199e-05
rs1350457	13	54355150	T/C	CAC>=10 vs. CAC<10	Additive		-0.105	0.029	0.00024	-0.11211	0.058	0.055	--	3.46e-05
rs7332036	13	61201921	A/G	CAC>=10 vs. CAC<10	Dominant		-0.139	0.038	0.00028	-0.12568	0.067	0.059	--	4.382e-05
rs9538797	13	61202752	T/C	CAC>=10 vs. CAC<10	Dominant		-0.131	0.039	0.00071	-0.13005	0.067	0.054	--	9.756e-05
rs9528176	13	61208714	T/C	CAC>=10 vs. CAC<10	Additive		0.093	0.027	0.00046	0.10087	0.045	0.024	++	3.111e-05
rs1575432	13	61212933	T/C	CAC>=10 vs. CAC<10	Additive		0.096	0.026	0.00026	0.09256	0.045	0.039	++	2.792e-05
rs1853405	13	61213213	T/C	CAC>=10 vs. CAC<10	Additive		0.096	0.026	0.00026	0.09254	0.045	0.039	++	2.771e-05
rs2323003	13	61227039	C/G	CAC>=10 vs. CAC<10	Additive		0.099	0.026	0.00018	0.08965	0.046	0.049	++	2.334e-05
rs4886246	13	61228128	A/G	CAC>=10 vs. CAC<10	Additive		0.094	0.026	0.00037	0.08778	0.045	0.054	++	5.139e-05
rs115499035	13	61232910	T/C	CAC>=10 vs. CAC<10	Additive		-0.096	0.026	0.00025	0.08124	0.046	0.078	-+	5.085e-05
rs7339373	13	61236355	T/G	CAC>=10 vs. CAC<10	Additive		0.106	0.026	5.5e-05	0.09106	0.046	0.047	++	7.337e-06
rs6562629	13	70963837	T/C	CAC>=10 vs. CAC<10	Dominant		0.142	0.037	0.00011	0.07757	0.065	0.24	++	7.432e-05
rs68031579	13	80777071	A/C	CAC>=10 vs. CAC<10	Additive		-0.098	0.031	0.0019	-0.17816	0.061	0.0038	--	4.29e-05
rs1755442	13	80777174	A/G	CAC>=10 vs. CAC<10	Additive		-0.102	0.032	0.0013	-0.17049	0.064	0.0073	--	4.579e-05
rs1301782	13	80777208	C/G	CAC>=10 vs. CAC<10	Additive		-0.097	0.032	0.0022	-0.18126	0.061	0.0032	--	4.631e-05
rs7323262	13	85226116	T/C	CAC>=10 vs. CAC<10	Recessive		-0.136	0.043	0.0016	-0.22238	0.09	0.014	--	9.001e-05
rs11149331	13	85395301	T/C	CAC>=10 vs. CAC<10	Additive		0.189	0.044	1.9e-05	0.04796	0.082	0.56	++	5.259e-05
rs9590304	13	87842918	A/G	CAC>=10 vs. CAC<10	Recessive		0.222	0.05	8.1e-06	0.06305	0.108	0.56	++	1.73e-05
rs74103290	13	87854605	A/C	CAC>=10 vs. CAC<10	Additive		0.124	0.028	7.4e-06	-0.00693	0.053	0.89	+-	9.423e-05
rs913970	13	87860052	A/G	CAC>=10 vs. CAC<10	Recessive		0.221	0.048	4.2e-06	0.08238	0.111	0.46	++	6.263e-06
rs79438124	13	89076337	C/G	CAC>=10 vs. CAC<10	Additive		-0.227	0.079	0.0039	-0.43442	0.149	0.0036	--	9.158e-05
rs113620160	13	89076437	A/G	CAC>=10 vs. CAC<10	Additive		-0.227	0.079	0.0039	-0.43442	0.149	0.0036	--	9.157e-05
rs75120791	13	89076578	A/T	CAC>=10 vs. CAC<10	Additive		-0.227	0.079	0.0039	-0.43373	0.149	0.0036	--	9.302e-05
rs75517499	13	89077804	A/G	CAC>=10 vs. CAC<10	Dominant		-0.24	0.074	0.0013	-0.43777	0.141	0.0019	--	1.746e-05
rs115587723	13	89077900	A/G	CAC>=10 vs. CAC<10	Additive		-0.227	0.079	0.0039	-0.43442	0.149	0.0036	--	9.157e-05
rs74474330	13	89077936	T/G	CAC>=10 vs. CAC<10	Additive		-0.227	0.079	0.0039	-0.43442	0.149	0.0036	--	9.157e-05
rs77823580	13	89078396	T/C	CAC>=10 vs. CAC<10	Additive		-0.227	0.079	0.0039	-0.43442	0.149	0.0036	--	9.157e-05
rs111569839	13	89078473	T/C	CAC>=10 vs. CAC<10	Additive		-0.227	0.079	0.0039	-0.43442	0.149	0.0036	--	9.157e-05
rs75337230	13	89079156	A/G	CAC>=10 vs. CAC<10	Additive		-0.227	0.079	0.0039	-0.43442	0.149	0.0036	--	9.155e-05
rs111496004	13	89083747	T/C	CAC>=10 vs. CAC<10	Additive		-0.226	0.079	0.0041	-0.43442	0.149	0.0036	--	9.689e-05
rs78193212	13	89084520	A/G	CAC>=10 vs. CAC<10	Additive		-0.226	0.079	0.0042	-0.43442	0.149	0.0036	--	9.898e-05
rs111796830	13	89104399	A/C	CAC>=10 vs. CAC<10	Additive		-0.242	0.083	0.0033	-0.43627	0.15	0.0035	--	6.92e-05
rs112189677	13	89104643	A/G	CAC>=10 vs. CAC<10	Additive		-0.243	0.083	0.0033	-0.43627	0.15	0.0035	--	6.723e-05
rs9561213	13	93623353	T/C	CAC>=10 vs. CAC<10	Dominant		0.173	0.039	9.9e-06	0.05273	0.068	0.44	++	2.507e-05
rs9582082	13	97571823	C/G	CAC>=10 vs. CAC<10	Dominant		-0.178	0.036	7.5e-07	0.00981	0.067	0.88	-+	1.833e-05
rs7993703	13	103968519	A/G	CAC>=10 vs. CAC<10	Dominant		-0.07	0.036	0.054	-0.29271	0.063	3.4e-06	--	6.727e-05
rs4296133	13	103970481	C/G	CAC>=10 vs. CAC<10	Additive		-0.066	0.028	0.021	-0.18428	0.047	8.3e-05	--	5.982e-05
rs4772544	13	103973222	T/G	CAC>=10 vs. CAC<10	Additive		-0.058	0.029	0.042	-0.20462	0.049	2.6e-05	--	9.914e-05
rs4772545	13	103973228	A/G	CAC>=10 vs. CAC<10	Additive		-0.062	0.029	0.03	-0.19897	0.047	2.7e-05	--	5.51e-05
rs1929086	13	103974096	T/G	CAC>=10 vs. CAC<10	Additive		-0.062	0.029	0.032	-0.20469	0.049	2.6e-05	--	6.708e-05
rs7982786	13	103975653	A/G	CAC>=10 vs. CAC<10	Additive		-0.059	0.029	0.04	-0.20459	0.049	2.6e-05	--	9.314e-05
rs7321957	13	103984977	A/T	CAC>=10 vs. CAC<10	Additive		-0.061	0.029	0.033	-0.20538	0.049	2.5e-05	--	7.265e-05
rs515918	13	112651472	A/G	CAC>=10 vs. CAC<10	Additive		0.087	0.035	0.012	0.18346	0.053	0.00056	++	6.717e-05
rs7325661	13	114107281	A/G	CAC>=10 vs. CAC<10	Additive	ADPRHL1	0.261	0.077	0.00073	0.27768	0.141	0.05	++	9.353e-05
rs56294788	14	20994872	T/C	CAC>=10 vs. CAC<10	Recessive		-0.162	0.054	0.0027	-0.27655	0.103	0.0074	--	9.565e-05
rs8004743	14	26098551	A/G	CAC>=10 vs. CAC<10	Dominant		0.212	0.046	3.5e-06	0.00025	0.088	1.0e	++	3.87e-05
rs28757590	14	34542937	T/C	CAC>=10 vs. CAC<10	Additive		-0.158	0.046	0.00054	-0.17258	0.075	0.021	--	3.199e-05
rs8005797	14	39411311	A/G	CAC>=10 vs. CAC<10	Additive	LOC283547	-0.104	0.03	0.00059	-0.10197	0.052	0.051	--	7.848e-05
rs10150709	14	39440106	T/C	CAC>=10 vs. CAC<10	Additive		-0.13	0.028	3e-06	-0.0217	0.052	0.68	--	1.557e-05
rs11157033	14	39445407	T/C	CAC>=10 vs. CAC<10	Additive		0.117	0.026	6.8e-06	-0.00634	0.048	0.89	+-	9.941e-05
rs17108729	14	39477091	T/C	CAC>=10 vs. CAC<10	Additive		-0.135	0.034	7.6e-05	-0.10762	0.058	0.063	--	1.352e-05
rs56869057	14	39477996	T/C	CAC>=10 vs. CAC<10	Additive		-0.139	0.034	4.8e-05	-0.10703	0.058	0.065	--	9.059e-06
rs141596481	14	49900178	A/T	CAC>=10 vs. CAC<10	Dominant		-0.401	0.121	0.0009	-0.4855	0.224	0.03	--	7.711e-05
rs4077265	14	51530853	A/T	CAC>=10 vs. CAC<10	Dominant	TRIM9	0.169	0.039	1.5e-05	0.09391	0.071	0.19	++	9.389e-06
rs8006682	14	69123760	C/G	CAC>=10 vs. CAC<10	Additive	RAD51B	0.138	0.026	1.1e-07	-0.01865	0.048	0.7	+-	6.753e-06
rs7158684	14	82169471	C/G	CAC>=10 vs. CAC<10	Additive		-0.19	0.047	4.8e-05	-0.07945	0.106	0.45	--	5.723e-05
rs76691256	14	82171809	A/G	CAC>=10 vs. CAC<10	Additive		-0.191	0.046	4.1e-05	-0.07945	0.106	0.45	--	4.943e-05
rs111668794	14	83406481	T/C	CAC>=10 vs. CAC<10	Dominant		-0.216	0.062	0.00049	-0.2422	0.095	0.011	--	1.614e-05
rs10151458	14	89876847	A/G	CAC>=10 vs. CAC<10	Additive	FOXN3	-0.087	0.027	0.0011	-0.1238	0.044	0.0054	--	2.448e-05
rs10144202	14	91639211	A/G	CAC>=10 vs. CAC<10	Additive	C14orf159	-0.146	0.046	0.0014	-0.21705	0.081	0.0074	--	3.993e-05
rs114924111	14	94428426	T/G	CAC>=10 vs. CAC<10	Additive	ASB2	-0.302	0.075	5.1e-05	-0.20535	0.151	0.17	--	2.283e-05
rs112630204	14	94433079	T/C	CAC>=10 vs. CAC<10	Additive	ASB2	-0.3	0.075	5.9e-05	-0.20557	0.151	0.17	--	2.625e-05
rs75024865	14	94436550	T/C	CAC>=10 vs. CAC<10	Additive	ASB2	-0.288	0.075	0.00011	-0.20671	0.151	0.17	--	4.771e-05
rs114068024	14	94437130	T/C	CAC>=10 vs. CAC<10	Additive	ASB2	-0.287	0.075	0.00012	-0.20698	0.151	0.17	--	4.922e-05
rs2069963	14	95052627	T/C	CAC>=10 vs. CAC<10	Dominant	SERPINA5	-0.128	0.036	0.00037	-0.10756	0.066	0.1	--	9.441e-05
rs112921260	14	97844801	A/C	CAC>=10 vs. CAC<10	Dominant		-0.38	0.101	0.00017	-0.28435	0.167	0.09	--	4.187e-05
rs116675847	14	97846307	A/G	CAC>=10 vs. CAC<10	Dominant		-0.381	0.098	0.0001	-0.26746	0.166	0.11	--	3.167e-05
rs142563465	14	97848420	T/C	CAC>=10 vs. CAC<10	Dominant		-0.414	0.1	3.6e-05	-0.20471	0.173	0.24	--	3.088e-05
rs17095334	14	97852980	A/G	CAC>=10 vs. CAC<10	Additive		-0.242	0.068	0.00041	-0.24229	0.125	0.053	--	5.515e-05
rs116461368	14	97853238	T/C	CAC>=10 vs. CAC<10	Additive		-0.343	0.088	9.5e-05	-0.22858	0.161	0.16	--	4.036e-05
rs145246994	14	97854169	T/C	CAC>=10 vs. CAC<10	Additive		-0.367	0.091	5.4e-05	-0.17954	0.17	0.29	--	4.909e-05
rs114083335	14	97854773	C/G	CAC>=10 vs. CAC<10	Additive		-0.366	0.091	5.5e-05	-0.17912	0.17	0.29	--	4.993e-05
rs114966247	14	97855310	A/G	CAC>=10 vs. CAC<10	Additive		-0.365	0.09	5.6e-05	-0.1787	0.17	0.29	--	5.07e-05
rs73371357	14	97856378	A/G	CAC>=10 vs. CAC<10	Additive		-0.325	0.081	6.4e-05	-0.33323	0.141	0.018	--	3.388e-06
rs116533494	14	97858337	A/G	CAC>=10 vs. CAC<10	Additive		-0.357	0.089	6.2e-05	-0.16348	0.171	0.34	--	6.491e-05
rs115999522	14	97858500	T/C	CAC>=10 vs. CAC<10	Additive		-0.357	0.089	6.2e-05	-0.16341	0.171	0.34	--	6.496e-05
rs115990505	14	97863549	T/C	CAC>=10 vs. CAC<10	Additive		-0.357	0.089	6.3e-05	-0.15368	0.173	0.37	--	7.434e-05
rs149608412	14	97865390	T/C	CAC>=10 vs. CAC<10	Additive		-0.357	0.089	6.4e-05	-0.14922	0.174	0.39	--	7.886e-05
rs2614491	14	99838190	A/G	CAC>=10 vs. CAC<10	Additive		-0.079	0.029	0.0061	-0.1521	0.048	0.0017	--	7.561e-05
rs8009765	14	100824556	A/G	CAC>=10 vs. CAC<10	Dominant	WARS	-0.145	0.041	0.00046	-0.14647	0.082	0.074	--	8.347e-05
rs12895627	14	101787429	A/G	CAC>=10 vs. CAC<10	Dominant		-0.172	0.045	0.00012	-0.14905	0.082	0.068	--	2.088e-05
rs12895828	14	101787695	T/C	CAC>=10 vs. CAC<10	Dominant		-0.131	0.041	0.0012	-0.1894	0.078	0.015	--	6.51e-05
rs116327396	14	101831623	A/G	CAC>=10 vs. CAC<10	Dominant		0.335	0.088	0.00014	0.30302	0.178	0.089	++	3.059e-05
rs61139743	14	101971303	T/C	CAC>=10 vs. CAC<10	Dominant		0.17	0.041	3.3e-05	0.08756	0.086	0.31	++	2.818e-05
rs115472748	14	101975241	T/G	CAC>=10 vs. CAC<10	Dominant		0.161	0.04	7e-05	0.11057	0.085	0.19	++	3.316e-05
rs76398911	14	101977107	A/G	CAC>=10 vs. CAC<10	Dominant		0.166	0.042	8.2e-05	0.08992	0.087	0.3	++	6.502e-05
rs58956464	14	101977406	C/G	CAC>=10 vs. CAC<10	Additive		0.139	0.034	4.4e-05	0.06799	0.072	0.34	++	4.216e-05
rs11844240	14	101978614	A/G	CAC>=10 vs. CAC<10	Additive		0.14	0.033	1.7e-05	0.02589	0.07	0.71	++	4.867e-05
rs73358671	14	103620727	A/G	CAC>=10 vs. CAC<10	Dominant		0.252	0.065	0.0001	0.20382	0.138	0.14	++	3.482e-05
rs59013158	14	103623037	T/C	CAC>=10 vs. CAC<10	Additive		0.256	0.065	8.6e-05	0.20366	0.138	0.14	++	2.895e-05
rs113493743	14	103628412	T/C	CAC>=10 vs. CAC<10	Additive		0.259	0.065	7e-05	0.20325	0.138	0.14	++	2.392e-05
rs73360652	14	103629655	T/C	CAC>=10 vs. CAC<10	Dominant		0.223	0.063	0.00038	0.21171	0.131	0.11	++	9.6e-05
rs60325817	14	103631018	T/C	CAC>=10 vs. CAC<10	Additive		0.26	0.065	6.8e-05	0.20455	0.138	0.14	++	2.269e-05
rs144492496	14	103642550	C/G	CAC>=10 vs. CAC<10	Dominant		0.222	0.065	0.0006	0.22825	0.115	0.047	++	7.433e-05
rs73362513	14	103645714	T/G	CAC>=10 vs. CAC<10	Additive		0.252	0.068	0.00022	0.20779	0.136	0.13	++	6.761e-05
rs36096036	14	103646270	T/C	CAC>=10 vs. CAC<10	Additive		0.253	0.065	9.8e-05	0.15802	0.126	0.21	++	5.413e-05
rs73362533	14	103653602	A/G	CAC>=10 vs. CAC<10	Additive	LOC100131366	0.233	0.068	0.00056	0.24309	0.127	0.056	++	7.913e-05
rs34745104	14	104753386	T/C	CAC>=10 vs. CAC<10	Additive		-0.19	0.064	0.0033	-0.46462	0.14	0.00087	--	4.786e-05
rs77517547	14	104759919	T/G	CAC>=10 vs. CAC<10	Dominant		-0.225	0.075	0.0025	-0.36843	0.136	0.0068	--	7.87e-05
rs4262882	14	105275892	T/C	CAC>=10 vs. CAC<10	Dominant		0.143	0.038	0.00019	0.10255	0.079	0.2	++	8.661e-05
rs8007667	14	105580223	T/C	CAC>=10 vs. CAC<10	Dominant		0.138	0.044	0.0019	-0.21362	0.082	0.009	+-	6.835e-05
rs28506007	14	105581007	A/T	CAC>=10 vs. CAC<10	Additive		-0.129	0.041	0.0016	-0.29394	0.085	0.00051	--	1.346e-05
rs115209811	15	26360234	A/C	CAC>=10 vs. CAC<10	Dominant		0.201	0.059	0.00058	0.28688	0.105	0.0063	++	1.441e-05
rs78380370	15	26362870	A/G	CAC>=10 vs. CAC<10	Additive	LOC503519	0.174	0.057	0.0022	0.29016	0.105	0.0058	++	6.098e-05
rs79650125	15	26370052	A/G	CAC>=10 vs. CAC<10	Additive	LOC503519	0.154	0.053	0.0034	0.23738	0.088	0.0067	++	9.25e-05
rs7168194	15	27270063	T/C	CAC>=10 vs. CAC<10	Additive	GABRG3	0.067	0.029	0.02	0.17993	0.048	0.00016	++	7.7e-05
rs6606858	15	27270425	A/T	CAC>=10 vs. CAC<10	Additive	GABRG3	0.067	0.029	0.02	0.18221	0.048	0.00014	++	7.447e-05
rs7172534	15	27272999	T/C	CAC>=10 vs. CAC<10	Dominant	GABRG3	0.073	0.037	0.048	0.33117	0.063	1.3e-07	++	1.221e-05
rs7167986	15	27275236	A/G	CAC>=10 vs. CAC<10	Dominant	GABRG3	0.083	0.037	0.024	0.34183	0.061	2.7e-08	++	1.668e-06
rs891802	15	27276619	T/C	CAC>=10 vs. CAC<10	Dominant	GABRG3	0.088	0.037	0.016	0.33814	0.061	2.6e-08	++	7.654e-07
rs7167602	15	27277031	T/C	CAC>=10 vs. CAC<10	Dominant	GABRG3	0.094	0.039	0.015	0.29496	0.066	8.7e-06	++	1.448e-05
rs7403483	15	27277045	T/G	CAC>=10 vs. CAC<10	Dominant	GABRG3	0.084	0.039	0.031	0.29681	0.071	3.1e-05	++	9.72e-05
rs6606859	15	27277401	A/C	CAC>=10 vs. CAC<10	Dominant	GABRG3	0.089	0.037	0.016	0.35932	0.06	2.2e-09	++	2.188e-07
rs6606860	15	27278933	A/G	CAC>=10 vs. CAC<10	Dominant	GABRG3	0.104	0.039	0.0072	0.30896	0.063	7.9e-07	++	1.062e-06
rs7178579	15	27279788	T/C	CAC>=10 vs. CAC<10	Dominant	GABRG3	0.103	0.038	0.0068	0.30043	0.062	1.1e-06	++	1.183e-06
rs6606862	15	27281550	T/C	CAC>=10 vs. CAC<10	Dominant	GABRG3	0.081	0.036	0.025	0.25401	0.063	4.8e-05	++	7.021e-05
rs7173657	15	27281997	C/G	CAC>=10 vs. CAC<10	Dominant	GABRG3	0.079	0.036	0.029	0.26731	0.062	1.7e-05	++	5.021e-05
rs7165687	15	27282006	T/C	CAC>=10 vs. CAC<10	Dominant	GABRG3	0.079	0.036	0.029	0.26745	0.062	1.7e-05	++	5.006e-05
rs6606863	15	27282067	T/C	CAC>=10 vs. CAC<10	Dominant	GABRG3	0.08	0.036	0.029	0.26789	0.062	1.7e-05	++	4.853e-05
rs6606864	15	27282074	A/G	CAC>=10 vs. CAC<10	Dominant	GABRG3	0.08	0.036	0.029	0.268	0.062	1.7e-05	++	4.842e-05
rs77760218	15	33970487	A/G	CAC>=10 vs. CAC<10	Dominant	RYR3	-0.31	0.09	0.00061	-0.30609	0.164	0.062	--	9.578e-05
rs76598014	15	33983612	C/G	CAC>=10 vs. CAC<10	Dominant	RYR3	-0.3	0.083	0.00032	-0.3243	0.166	0.051	--	4.236e-05
rs185738465	15	33983804	A/T	CAC>=10 vs. CAC<10	Dominant	RYR3	-0.291	0.088	0.00091	-0.34675	0.167	0.038	--	9.5e-05
rs114142996	15	33989073	T/C	CAC>=10 vs. CAC<10	Dominant	RYR3	-0.314	0.086	0.00026	-0.31537	0.164	0.054	--	3.648e-05
rs76401581	15	33991266	A/C	CAC>=10 vs. CAC<10	Dominant	RYR3	-0.319	0.091	0.00044	-0.26897	0.156	0.085	--	9.441e-05
rs7164642	15	35026251	A/G	CAC>=10 vs. CAC<10	Additive		0.125	0.033	0.00016	0.09127	0.054	0.092	++	4.006e-05
rs57438488	15	35029571	T/C	CAC>=10 vs. CAC<10	Additive		0.119	0.033	0.00033	0.08914	0.055	0.11	++	9.431e-05
rs789873	15	36369959	A/G	CAC>=10 vs. CAC<10	Additive		0.101	0.026	8.7e-05	-0.06967	0.047	0.14	+-	3.277e-05
rs789872	15	36370543	T/C	CAC>=10 vs. CAC<10	Additive		0.1	0.026	9.1e-05	-0.06948	0.047	0.14	+-	3.425e-05
rs789870	15	36370932	A/G	CAC>=10 vs. CAC<10	Additive		0.102	0.026	7.1e-05	-0.06937	0.047	0.14	+-	2.737e-05
rs789868	15	36372062	T/C	CAC>=10 vs. CAC<10	Additive		0.098	0.026	0.00014	-0.06813	0.047	0.15	+-	5.271e-05
rs1965116	15	36387106	A/C	CAC>=10 vs. CAC<10	Dominant		0.154	0.042	0.00021	-0.10449	0.077	0.17	+-	9.198e-05
rs7176301	15	49191631	A/C	CAC>=10 vs. CAC<10	Dominant	SHC4	-0.095	0.038	0.013	-0.22602	0.065	0.00047	--	8.738e-05
rs4774528	15	49192576	T/C	CAC>=10 vs. CAC<10	Dominant	SHC4	-0.094	0.038	0.012	-0.23016	0.064	0.00031	--	6.685e-05
rs8023445	15	49192791	T/C	CAC>=10 vs. CAC<10	Dominant	SHC4	-0.098	0.037	0.0092	-0.23008	0.064	0.00031	--	4.71e-05
rs116400604	15	50959893	A/G	CAC>=10 vs. CAC<10	Dominant	TRPM7	-0.228	0.055	3.3e-05	-0.08419	0.114	0.46	--	4.879e-05
rs62020827	15	64088888	T/C	CAC>=10 vs. CAC<10	Additive	HERC1	0.506	0.132	0.00013	0.40799	0.228	0.073	++	2.565e-05
rs112035370	15	70578884	A/C	CAC>=10 vs. CAC<10	Additive		-0.26	0.073	0.00039	-0.2894	0.144	0.044	--	4.597e-05
rs2255154	15	70581377	A/G	CAC>=10 vs. CAC<10	Additive		-0.262	0.07	0.00018	-0.26178	0.137	0.056	--	2.636e-05
rs6495117	15	74899500	T/C	CAC>=10 vs. CAC<10	Additive	AK095335	-0.108	0.026	4.7e-05	-0.0368	0.044	0.41	--	8.912e-05
rs79874445	15	74930897	A/C	CAC>=10 vs. CAC<10	Additive	EDC3	-0.12	0.028	1.6e-05	-0.01761	0.048	0.71	--	8.896e-05
rs79600165	15	74940991	A/G	CAC>=10 vs. CAC<10	Additive	EDC3	-0.114	0.027	2e-05	-0.0358	0.046	0.43	--	4.664e-05
rs9672559	15	74991336	A/G	CAC>=10 vs. CAC<10	Additive		-0.108	0.027	5.7e-05	-0.04004	0.045	0.38	--	9.059e-05
rs56931723	15	75031075	A/G	CAC>=10 vs. CAC<10	Recessive		-0.273	0.071	0.00012	-0.19232	0.121	0.11	--	3.746e-05
rs59428809	15	77027229	A/C	CAC>=10 vs. CAC<10	Additive	SCAPER	-0.098	0.039	0.013	-0.21556	0.062	0.00047	--	7.03e-05
rs28722516	15	78501823	A/G	CAC>=10 vs. CAC<10	Additive	ACSBG1	-0.095	0.031	0.0022	-0.17152	0.063	0.0068	--	8.059e-05
rs28429176	15	93106221	T/C	CAC>=10 vs. CAC<10	Dominant		0.163	0.037	1e-05	0.00942	0.072	0.9	++	6.85e-05
rs28516952	15	98558208	A/C	CAC>=10 vs. CAC<10	Recessive		-0.248	0.071	0.00045	-0.44026	0.15	0.0034	--	9.816e-06
rs9672677	15	98558480	A/C	CAC>=10 vs. CAC<10	Recessive		-0.246	0.072	0.00068	-0.41261	0.154	0.0075	--	2.526e-05
rs9806479	15	98558791	A/C	CAC>=10 vs. CAC<10	Recessive		-0.171	0.06	0.0046	-0.38272	0.118	0.0012	--	6.336e-05
rs9806583	15	98558944	T/C	CAC>=10 vs. CAC<10	Recessive		-0.257	0.072	0.00035	-0.41364	0.154	0.0073	--	1.21e-05
rs9806588	15	98559015	T/C	CAC>=10 vs. CAC<10	Recessive		-0.259	0.072	0.00033	-0.41386	0.154	0.0073	--	1.139e-05
rs7495211	15	98559756	T/C	CAC>=10 vs. CAC<10	Recessive		-0.268	0.072	0.0002	-0.4143	0.154	0.0072	--	6.523e-06
rs28548733	15	98559825	T/C	CAC>=10 vs. CAC<10	Recessive		-0.18	0.06	0.0029	-0.38359	0.118	0.0011	--	3.622e-05
rs34829964	15	100650110	A/C	CAC>=10 vs. CAC<10	Dominant	ADAMTS17	-0.132	0.036	0.00024	-0.17239	0.069	0.012	--	1.032e-05
rs57545798	15	100650292	A/G	CAC>=10 vs. CAC<10	Dominant	ADAMTS17	-0.139	0.036	0.00012	-0.17117	0.069	0.013	--	5.29e-06
rs12905560	15	100985407	A/G	CAC>=10 vs. CAC<10	Dominant	CERS3	-0.161	0.04	6.7e-05	0.07416	0.075	0.32	-+	6.972e-05
rs11858682	15	101148240	A/G	CAC>=10 vs. CAC<10	Recessive	ASB7	-0.133	0.048	0.0055	-0.24178	0.081	0.0028	--	9.197e-05
rs189314178	15	101580483	A/G	CAC>=10 vs. CAC<10	Additive	LRRK1	0.333	0.092	0.00031	0.25531	0.132	0.053	++	4.852e-05
rs7186481	16	4210803	A/G	CAC>=10 vs. CAC<10	Recessive		-0.143	0.047	0.0021	-0.21008	0.078	0.0068	--	5.58e-05
rs78390165	16	6103670	T/G	CAC>=10 vs. CAC<10	Additive	RBFOX1	0.247	0.071	0.00052	0.21993	0.115	0.056	++	7.546e-05
rs79198398	16	6107333	T/C	CAC>=10 vs. CAC<10	Additive	RBFOX1	0.246	0.071	0.0005	0.20636	0.11	0.062	++	8.166e-05
rs56343598	16	10192240	A/C	CAC>=10 vs. CAC<10	Additive	GRIN2A	0.123	0.028	1e-05	0.00539	0.052	0.92	++	8.212e-05
rs10852262	16	10237997	T/C	CAC>=10 vs. CAC<10	Recessive	GRIN2A	0.217	0.069	0.0017	0.30762	0.123	0.012	++	7.423e-05
rs114961623	16	10283244	T/C	CAC>=10 vs. CAC<10	Additive		-0.338	0.11	0.0022	-0.47643	0.19	0.012	--	9.443e-05
rs12935261	16	13008807	A/G	CAC>=10 vs. CAC<10	Recessive	SHISA9	-0.464	0.122	0.00015	-0.38827	0.214	0.07	--	2.759e-05
rs12933542	16	13008814	A/G	CAC>=10 vs. CAC<10	Recessive	SHISA9	-0.464	0.122	0.00015	-0.38831	0.214	0.07	--	2.759e-05
rs7202534	16	13016622	C/G	CAC>=10 vs. CAC<10	Recessive	SHISA9	-0.417	0.107	9.4e-05	-0.32957	0.18	0.068	--	1.775e-05
rs5009282	16	16585255	T/C	CAC>=10 vs. CAC<10	Dominant		-0.359	0.085	2.4e-05	-0.06971	0.176	0.69	--	6.92e-05
rs191008012	16	16587513	A/G	CAC>=10 vs. CAC<10	Dominant		-0.34	0.085	6.9e-05	-0.1673	0.168	0.32	--	6.363e-05
rs142606705	16	18937502	A/G	CAC>=10 vs. CAC<10	Dominant	SMG1	0.174	0.048	0.00033	0.18147	0.092	0.05	++	4.263e-05
rs4577095	16	27028568	A/G	CAC>=10 vs. CAC<10	Additive		-0.095	0.034	0.0054	-0.17389	0.057	0.0023	--	7.821e-05
rs56377705	16	29301302	A/G	CAC>=10 vs. CAC<10	Recessive	NPIPL1	-0.211	0.05	2.3e-05	-0.12829	0.089	0.15	--	1.097e-05
rs1872659	16	29304790	A/G	CAC>=10 vs. CAC<10	Dominant	NPIPL1	0.141	0.04	0.00036	0.12539	0.074	0.091	++	8.111e-05
rs11860193	16	49718451	C/G	CAC>=10 vs. CAC<10	Additive	ZNF423	-0.287	0.088	0.001	-0.51141	0.18	0.0044	--	2.755e-05
rs193272056	16	49735192	A/G	CAC>=10 vs. CAC<10	Dominant	ZNF423	-0.26	0.086	0.0024	-0.4034	0.155	0.0094	--	9.073e-05
rs4238825	16	51159460	A/C	CAC>=10 vs. CAC<10	Dominant		-0.128	0.065	0.05	-0.44874	0.101	9.5e-06	--	5.284e-05
rs4420526	16	51178944	T/C	CAC>=10 vs. CAC<10	Dominant	SALL1	-0.158	0.078	0.042	-0.46585	0.116	6.3e-05	--	9.143e-05
rs4608332	16	51188843	A/G	CAC>=10 vs. CAC<10	Dominant		-0.157	0.079	0.048	-0.49267	0.121	4.4e-05	--	9.732e-05
rs1530787	16	54345270	A/G	CAC>=10 vs. CAC<10	Additive		0.089	0.027	0.00082	0.1114	0.054	0.038	++	8.854e-05
rs9933357	16	54347622	T/C	CAC>=10 vs. CAC<10	Dominant		0.13	0.04	0.0013	-0.19571	0.083	0.019	+-	9.027e-05
rs17539544	16	65679524	T/C	CAC>=10 vs. CAC<10	Dominant		-0.139	0.04	0.00057	-0.16069	0.071	0.023	--	3.868e-05
rs17442559	16	65690405	T/C	CAC>=10 vs. CAC<10	Dominant		-0.136	0.043	0.0016	-0.17442	0.075	0.02	--	9.399e-05
rs7195528	16	75304962	T/C	CAC>=10 vs. CAC<10	Additive		0.131	0.034	0.00015	0.08891	0.06	0.14	++	5.707e-05
rs7184887	16	75308420	A/G	CAC>=10 vs. CAC<10	Additive		0.126	0.034	0.00021	0.09101	0.059	0.12	++	6.562e-05
rs4888927	16	79138755	C/G	CAC>=10 vs. CAC<10	Dominant	WWOX	-0.131	0.037	0.00042	-0.12439	0.074	0.092	--	9.171e-05
rs114395062	16	81260700	A/G	CAC>=10 vs. CAC<10	Additive		0.235	0.067	0.00041	0.33663	0.163	0.039	++	5.112e-05
rs72806617	16	84465473	A/G	CAC>=10 vs. CAC<10	Dominant	ATP2C2	-0.347	0.078	8.4e-06	-0.14609	0.187	0.43	--	1.023e-05
rs11642652	16	86774551	C/G	CAC>=10 vs. CAC<10	Recessive		-0.503	0.13	0.00011	-0.5011	0.331	0.13	--	3.185e-05
rs11863366	16	87229921	T/C	CAC>=10 vs. CAC<10	Additive	AK125749	-0.281	0.104	0.0069	-0.71961	0.214	0.00078	--	9.711e-05
rs8043583	16	87505441	T/G	CAC>=10 vs. CAC<10	Dominant	ZCCHC14	0.149	0.041	0.00029	0.127	0.07	0.072	++	5.33e-05
rs56060555	17	659500	A/C	CAC>=10 vs. CAC<10	Additive		-0.221	0.061	0.00027	-0.28892	0.128	0.024	--	2.027e-05
rs59694446	17	659513	T/C	CAC>=10 vs. CAC<10	Additive		-0.241	0.064	0.00015	-0.18459	0.134	0.17	--	5.843e-05
rs7501731	17	3821298	T/C	CAC>=10 vs. CAC<10	Recessive		0.38	0.086	1.1e-05	0.21208	0.263	0.42	++	9.22e-06
rs146471428	17	4772328	T/C	CAC>=10 vs. CAC<10	Dominant	MINK1	-0.117	0.038	0.0019	-0.16254	0.067	0.015	--	9.683e-05
rs77654648	17	6343623	T/C	CAC>=10 vs. CAC<10	Dominant		0.146	0.043	0.00073	0.1716	0.079	0.031	++	6.343e-05
rs9893187	17	6346031	T/C	CAC>=10 vs. CAC<10	Dominant		0.162	0.049	0.001	0.18543	0.086	0.031	++	8.776e-05
rs7224882	17	42681720	T/C	CAC>=10 vs. CAC<10	Recessive		-0.173	0.054	0.0014	-0.31902	0.109	0.0034	--	3.048e-05
rs7220161	17	42681723	C/G	CAC>=10 vs. CAC<10	Recessive		-0.163	0.055	0.0029	-0.31967	0.109	0.0033	--	6.8e-05
rs8067734	17	42682577	T/C	CAC>=10 vs. CAC<10	Recessive		-0.166	0.055	0.0024	-0.33931	0.113	0.0028	--	5.414e-05
rs7502722	17	42683525	T/C	CAC>=10 vs. CAC<10	Recessive		-0.171	0.055	0.0018	-0.28294	0.106	0.0078	--	6.65e-05
rs7502748	17	42683644	T/G	CAC>=10 vs. CAC<10	Recessive		-0.171	0.055	0.0018	-0.28294	0.106	0.0078	--	6.544e-05
rs34178125	17	42684197	A/G	CAC>=10 vs. CAC<10	Recessive		-0.172	0.055	0.0017	-0.28295	0.106	0.0078	--	6.098e-05
rs8078154	17	42684510	T/C	CAC>=10 vs. CAC<10	Recessive		-0.171	0.055	0.0017	-0.28299	0.106	0.0078	--	6.213e-05
rs8072790	17	42684673	A/G	CAC>=10 vs. CAC<10	Recessive		-0.173	0.055	0.0016	-0.28299	0.106	0.0078	--	5.731e-05
rs6503390	17	42684782	A/G	CAC>=10 vs. CAC<10	Recessive		-0.175	0.055	0.0013	-0.27354	0.107	0.01	--	5.682e-05
rs6503391	17	42684918	A/G	CAC>=10 vs. CAC<10	Recessive		-0.171	0.055	0.0018	-0.31083	0.104	0.0028	--	3.201e-05
rs6416900	17	42685079	T/C	CAC>=10 vs. CAC<10	Recessive		-0.172	0.055	0.0016	-0.28299	0.106	0.0078	--	5.735e-05
rs11649782	17	42686041	A/G	CAC>=10 vs. CAC<10	Recessive		-0.181	0.056	0.0012	-0.28508	0.107	0.0079	--	4.067e-05
rs11653324	17	42686527	A/G	CAC>=10 vs. CAC<10	Recessive		-0.173	0.055	0.0016	-0.28299	0.106	0.0078	--	5.731e-05
rs11654384	17	42686773	T/C	CAC>=10 vs. CAC<10	Recessive		-0.167	0.053	0.0016	-0.2594	0.104	0.012	--	7.707e-05
rs11655513	17	42687241	T/C	CAC>=10 vs. CAC<10	Recessive		-0.173	0.055	0.0016	-0.28299	0.106	0.0078	--	5.731e-05
rs11079252	17	42687265	T/C	CAC>=10 vs. CAC<10	Recessive		-0.173	0.055	0.0016	-0.28299	0.106	0.0078	--	5.731e-05
rs3897484	17	42687781	A/G	CAC>=10 vs. CAC<10	Recessive		-0.173	0.055	0.0016	-0.28299	0.106	0.0078	--	5.731e-05
rs3897485	17	42687933	C/G	CAC>=10 vs. CAC<10	Recessive		-0.173	0.055	0.0016	-0.28299	0.106	0.0078	--	5.731e-05
rs3897486	17	42687961	T/C	CAC>=10 vs. CAC<10	Recessive		-0.173	0.055	0.0016	-0.28299	0.106	0.0078	--	5.731e-05
rs3897487	17	42688380	T/C	CAC>=10 vs. CAC<10	Recessive		-0.173	0.055	0.0016	-0.28299	0.106	0.0078	--	5.731e-05
rs9907474	17	42690191	A/G	CAC>=10 vs. CAC<10	Recessive		-0.172	0.055	0.0016	-0.28299	0.106	0.0078	--	5.849e-05
rs9913402	17	42690346	A/G	CAC>=10 vs. CAC<10	Recessive		-0.168	0.051	0.0011	-0.21903	0.1	0.029	--	9.276e-05
rs9891928	17	42690462	T/C	CAC>=10 vs. CAC<10	Recessive		-0.186	0.054	0.0006	-0.28805	0.106	0.0068	--	1.807e-05
rs8079615	17	42693934	T/G	CAC>=10 vs. CAC<10	Recessive		-0.166	0.053	0.0016	-0.27231	0.102	0.0076	--	5.574e-05
rs8079942	17	42694138	T/C	CAC>=10 vs. CAC<10	Recessive		-0.174	0.054	0.0014	-0.28299	0.106	0.0078	--	4.958e-05
rs11870271	17	42694934	T/G	CAC>=10 vs. CAC<10	Recessive		-0.174	0.054	0.0014	-0.28299	0.106	0.0078	--	4.958e-05
rs8066553	17	42695241	A/G	CAC>=10 vs. CAC<10	Recessive		-0.188	0.054	0.00044	-0.28288	0.106	0.0078	--	1.461e-05
rs8071132	17	42695508	T/C	CAC>=10 vs. CAC<10	Recessive		-0.166	0.053	0.0016	-0.27216	0.102	0.0076	--	5.612e-05
rs7225196	17	42696512	A/G	CAC>=10 vs. CAC<10	Recessive		-0.174	0.054	0.0014	-0.28299	0.106	0.0078	--	4.958e-05
rs8082341	17	42697029	A/G	CAC>=10 vs. CAC<10	Recessive		-0.174	0.054	0.0014	-0.28372	0.106	0.0076	--	4.892e-05
rs11655754	17	42697484	A/G	CAC>=10 vs. CAC<10	Recessive		-0.169	0.054	0.0016	-0.28299	0.106	0.0078	--	5.852e-05
rs7501963	17	42697656	T/C	CAC>=10 vs. CAC<10	Recessive		-0.178	0.052	0.0006	-0.25246	0.103	0.014	--	3.075e-05
rs9906029	17	42698344	T/C	CAC>=10 vs. CAC<10	Recessive		-0.174	0.054	0.0014	-0.28299	0.106	0.0078	--	4.958e-05
rs8074387	17	42699015	A/G	CAC>=10 vs. CAC<10	Recessive		-0.174	0.054	0.0014	-0.28299	0.106	0.0078	--	4.958e-05
rs11655321	17	42699946	A/T	CAC>=10 vs. CAC<10	Recessive		-0.171	0.054	0.0016	-0.28283	0.106	0.0078	--	5.927e-05
rs12051765	17	42700298	A/G	CAC>=10 vs. CAC<10	Recessive		-0.176	0.054	0.0012	-0.28748	0.103	0.0054	--	3.021e-05
rs8065186	17	42700385	A/T	CAC>=10 vs. CAC<10	Recessive		-0.186	0.054	0.00053	-0.26332	0.106	0.013	--	2.429e-05
rs3927731	17	42700489	A/G	CAC>=10 vs. CAC<10	Recessive		-0.174	0.054	0.0014	-0.2832	0.106	0.0078	--	4.889e-05
rs6503394	17	42700521	A/G	CAC>=10 vs. CAC<10	Recessive		-0.174	0.054	0.0014	-0.28315	0.106	0.0078	--	4.923e-05
rs8070069	17	42700797	A/T	CAC>=10 vs. CAC<10	Recessive		-0.173	0.055	0.0016	-0.28514	0.107	0.0076	--	5.574e-05
rs8064289	17	42700804	A/G	CAC>=10 vs. CAC<10	Recessive		-0.174	0.054	0.0014	-0.28299	0.106	0.0078	--	4.958e-05
rs9902247	17	42700977	T/C	CAC>=10 vs. CAC<10	Recessive		-0.174	0.054	0.0014	-0.28299	0.106	0.0078	--	4.958e-05
rs9902486	17	42701087	A/T	CAC>=10 vs. CAC<10	Recessive		-0.174	0.054	0.0014	-0.28299	0.106	0.0078	--	4.958e-05
rs9896877	17	42701116	A/G	CAC>=10 vs. CAC<10	Recessive		-0.174	0.054	0.0014	-0.28299	0.106	0.0078	--	4.958e-05
rs11657034	17	42701996	A/G	CAC>=10 vs. CAC<10	Recessive		-0.174	0.054	0.0014	-0.28299	0.106	0.0078	--	4.958e-05
rs11079261	17	42704891	A/G	CAC>=10 vs. CAC<10	Recessive		-0.175	0.054	0.0012	-0.27614	0.102	0.0069	--	3.592e-05
rs61443417	17	42705186	T/G	CAC>=10 vs. CAC<10	Recessive		-0.175	0.054	0.0012	-0.27614	0.102	0.0069	--	3.592e-05
rs8072668	17	42705509	C/G	CAC>=10 vs. CAC<10	Recessive		-0.175	0.054	0.0012	-0.27614	0.102	0.0069	--	3.592e-05
rs6503395	17	42705600	A/G	CAC>=10 vs. CAC<10	Recessive		-0.175	0.054	0.0012	-0.26738	0.102	0.009	--	4.333e-05
rs7212713	17	42706813	A/G	CAC>=10 vs. CAC<10	Recessive		-0.171	0.054	0.0015	-0.28054	0.102	0.006	--	4.379e-05
rs7222243	17	42707765	T/C	CAC>=10 vs. CAC<10	Recessive		-0.175	0.054	0.0012	-0.27614	0.102	0.0069	--	3.593e-05
rs7222974	17	42708179	T/G	CAC>=10 vs. CAC<10	Recessive		-0.175	0.054	0.0012	-0.27614	0.102	0.0069	--	3.592e-05
rs7220960	17	42708242	A/G	CAC>=10 vs. CAC<10	Recessive		-0.175	0.054	0.0012	-0.27614	0.102	0.0069	--	3.592e-05
rs7222457	17	42709096	T/G	CAC>=10 vs. CAC<10	Recessive		-0.175	0.054	0.0012	-0.27614	0.102	0.0069	--	3.592e-05
rs11867834	17	42709599	A/G	CAC>=10 vs. CAC<10	Recessive		-0.176	0.054	0.0012	-0.27614	0.102	0.0069	--	3.554e-05
rs11867853	17	42709727	A/G	CAC>=10 vs. CAC<10	Recessive		-0.175	0.054	0.0012	-0.27614	0.102	0.0069	--	3.607e-05
rs11867854	17	42709729	A/C	CAC>=10 vs. CAC<10	Recessive		-0.175	0.054	0.0012	-0.27614	0.102	0.0069	--	3.607e-05
rs11656960	17	42710694	T/C	CAC>=10 vs. CAC<10	Recessive		-0.175	0.054	0.0012	-0.27685	0.102	0.0068	--	3.68e-05
rs11079263	17	42710996	A/C	CAC>=10 vs. CAC<10	Recessive		-0.16	0.054	0.003	-0.30325	0.099	0.0022	--	4.659e-05
rs8077719	17	42712086	A/G	CAC>=10 vs. CAC<10	Recessive		-0.174	0.054	0.0013	-0.27614	0.102	0.0069	--	3.949e-05
rs8081572	17	42712243	A/C	CAC>=10 vs. CAC<10	Recessive		-0.172	0.054	0.0015	-0.28485	0.107	0.0075	--	5.404e-05
rs8078419	17	42716060	T/G	CAC>=10 vs. CAC<10	Recessive		-0.173	0.054	0.0013	-0.27607	0.102	0.0069	--	4.096e-05
rs8079474	17	42717224	T/C	CAC>=10 vs. CAC<10	Recessive		-0.173	0.054	0.0013	-0.27536	0.102	0.0071	--	4.122e-05
rs8079795	17	42717454	T/C	CAC>=10 vs. CAC<10	Recessive		-0.173	0.054	0.0013	-0.27536	0.102	0.0071	--	4.122e-05
rs8077263	17	42720539	T/C	CAC>=10 vs. CAC<10	Recessive		-0.173	0.054	0.0013	-0.27531	0.102	0.0071	--	4.108e-05
rs8081827	17	42720638	T/G	CAC>=10 vs. CAC<10	Recessive		-0.174	0.054	0.0012	-0.26107	0.102	0.011	--	5.064e-05
rs8081832	17	42720647	T/C	CAC>=10 vs. CAC<10	Recessive		-0.175	0.054	0.0011	-0.25794	0.102	0.011	--	4.899e-05
rs8076622	17	42720848	A/G	CAC>=10 vs. CAC<10	Recessive		-0.179	0.058	0.0021	-0.29756	0.105	0.0044	--	4.57e-05
rs8082296	17	42720916	A/T	CAC>=10 vs. CAC<10	Recessive		-0.173	0.054	0.0013	-0.28899	0.104	0.0055	--	3.548e-05
rs8064467	17	42721532	A/G	CAC>=10 vs. CAC<10	Recessive		-0.173	0.054	0.0013	-0.27536	0.102	0.0071	--	4.097e-05
rs9900012	17	42721655	T/G	CAC>=10 vs. CAC<10	Recessive		-0.173	0.054	0.0013	-0.27536	0.102	0.0071	--	4.097e-05
rs9894850	17	42721925	A/G	CAC>=10 vs. CAC<10	Recessive		-0.174	0.054	0.0013	-0.27536	0.102	0.0071	--	4.005e-05
rs9892732	17	42722134	C/G	CAC>=10 vs. CAC<10	Recessive		-0.173	0.054	0.0013	-0.27535	0.102	0.0071	--	4.104e-05
rs11870454	17	42725988	A/G	CAC>=10 vs. CAC<10	Recessive		-0.173	0.054	0.0013	-0.27572	0.102	0.007	--	4.08e-05
rs3924129	17	42726805	A/G	CAC>=10 vs. CAC<10	Recessive		-0.173	0.054	0.0013	-0.27538	0.102	0.0071	--	4.11e-05
rs56827933	17	42727219	A/T	CAC>=10 vs. CAC<10	Recessive		-0.173	0.054	0.0013	-0.27728	0.103	0.0068	--	4.011e-05
rs6503396	17	42728320	A/G	CAC>=10 vs. CAC<10	Recessive		-0.166	0.054	0.002	-0.27739	0.103	0.0069	--	6.539e-05
rs3923406	17	42728872	A/T	CAC>=10 vs. CAC<10	Recessive		-0.162	0.053	0.0022	-0.2939	0.101	0.0035	--	4.7e-05
rs10852995	17	42730274	T/C	CAC>=10 vs. CAC<10	Recessive		-0.178	0.054	0.00099	-0.29318	0.108	0.0066	--	3.186e-05
rs10775392	17	42730474	T/C	CAC>=10 vs. CAC<10	Recessive		-0.172	0.054	0.0014	-0.2557	0.101	0.012	--	6.15e-05
rs10852996	17	42730842	A/G	CAC>=10 vs. CAC<10	Recessive		-0.176	0.054	0.0011	-0.29037	0.108	0.007	--	3.643e-05
rs7223238	17	42732432	T/C	CAC>=10 vs. CAC<10	Recessive		-0.175	0.054	0.0012	-0.27635	0.107	0.0098	--	4.899e-05
rs140486617	17	48038167	C/G	CAC>=10 vs. CAC<10	Additive		0.174	0.05	0.00053	0.15504	0.076	0.042	++	6.065e-05
rs12453687	17	51862675	A/G	CAC>=10 vs. CAC<10	Additive		0.074	0.026	0.0041	0.12221	0.043	0.0047	++	9.042e-05
rs7207426	17	51871920	A/C	CAC>=10 vs. CAC<10	Additive		-0.082	0.026	0.0016	-0.10777	0.043	0.011	--	6.135e-05
rs9896204	17	51890177	T/C	CAC>=10 vs. CAC<10	Additive		-0.075	0.026	0.0036	-0.12753	0.044	0.0039	--	7.153e-05
rs2912542	17	53819575	A/G	CAC>=10 vs. CAC<10	Recessive		-0.17	0.046	0.00022	-0.15345	0.087	0.079	--	4.374e-05
rs2912543	17	53819576	A/C	CAC>=10 vs. CAC<10	Recessive		-0.17	0.046	0.00022	-0.15316	0.087	0.079	--	4.319e-05
rs2960083	17	53822314	T/C	CAC>=10 vs. CAC<10	Recessive		-0.183	0.047	0.00011	-0.13324	0.09	0.14	--	3.877e-05
rs147653640	17	54351662	A/G	CAC>=10 vs. CAC<10	Additive	ANKFN1	-0.202	0.053	0.00012	-0.14861	0.099	0.14	--	4.257e-05
rs77370764	17	54634683	A/T	CAC>=10 vs. CAC<10	Dominant		-0.154	0.039	7.6e-05	-0.15546	0.072	0.031	--	6.542e-06
rs740442	17	55779494	C/G	CAC>=10 vs. CAC<10	Additive		0.178	0.061	0.0034	0.32542	0.107	0.0023	++	5.083e-05
rs142508666	17	63784991	A/C	CAC>=10 vs. CAC<10	Dominant	CEP112	0.332	0.085	9.5e-05	0.18146	0.203	0.37	++	7.989e-05
rs115393562	17	63947899	T/G	CAC>=10 vs. CAC<10	Additive	CEP112	0.412	0.092	6.7e-06	0.01521	0.158	0.92	++	8.079e-05
rs7216179	17	63985693	A/G	CAC>=10 vs. CAC<10	Additive	CEP112	0.41	0.091	6.3e-06	0.1077	0.177	0.54	++	1.731e-05
rs7210112	17	64046248	T/C	CAC>=10 vs. CAC<10	Additive	CEP112	0.391	0.089	1.3e-05	0.10646	0.177	0.55	++	3.075e-05
rs9897733	17	65328999	T/C	CAC>=10 vs. CAC<10	Additive		0.115	0.027	3e-05	0.04413	0.047	0.35	++	4.599e-05
rs9903804	17	65329358	T/C	CAC>=10 vs. CAC<10	Additive		0.118	0.028	2.3e-05	0.04016	0.049	0.41	++	4.439e-05
rs9908529	17	69107060	A/T	CAC>=10 vs. CAC<10	Additive	BC039327	-0.19	0.039	9.5e-07	0.01462	0.07	0.83	-+	2.846e-05
rs9891981	17	69109630	A/C	CAC>=10 vs. CAC<10	Dominant	BC039327	-0.191	0.044	1.3e-05	-0.06951	0.072	0.34	--	2.272e-05
rs312892	17	75422822	A/G	CAC>=10 vs. CAC<10	Dominant	SEPT9	-0.139	0.041	0.00075	-0.14527	0.072	0.044	--	8.521e-05
rs145892448	17	80481976	A/G	CAC>=10 vs. CAC<10	Additive	FOXK2	-0.235	0.076	0.002	-0.26688	0.112	0.017	--	9.844e-05
rs9957919	18	2307039	A/G	CAC>=10 vs. CAC<10	Recessive		0.22	0.057	0.0001	0.12507	0.273	0.65	++	9.74e-05
rs79136626	18	3472388	T/G	CAC>=10 vs. CAC<10	Additive		0.201	0.05	5.2e-05	0.08981	0.104	0.39	++	5.74e-05
rs874536	18	8333852	T/C	CAC>=10 vs. CAC<10	Dominant	PTPRM	-0.122	0.036	0.00078	-0.18021	0.067	0.0068	--	2.178e-05
rs34727991	18	8340310	T/C	CAC>=10 vs. CAC<10	Dominant	PTPRM	-0.11	0.036	0.0025	-0.17442	0.065	0.0071	--	7.53e-05
rs141378277	18	8355184	C/G	CAC>=10 vs. CAC<10	Additive	PTPRM	0.231	0.078	0.003	0.40292	0.147	0.0061	++	9.484e-05
rs142938455	18	9206685	A/G	CAC>=10 vs. CAC<10	Additive	ANKRD12	-0.383	0.085	7.2e-06	0.03285	0.177	0.85	-+	7.388e-05
rs140778555	18	9270641	T/C	CAC>=10 vs. CAC<10	Additive	ANKRD12	-0.383	0.085	7.5e-06	0.03309	0.177	0.85	-+	7.722e-05
rs3927252	18	12900952	A/T	CAC>=10 vs. CAC<10	Recessive		0.202	0.053	0.00014	0.18298	0.102	0.072	++	2.636e-05
rs589820	18	21988012	A/C	CAC>=10 vs. CAC<10	Dominant		0.182	0.05	0.00026	0.15445	0.09	0.085	++	5.519e-05
rs1945148	18	22133526	A/G	CAC>=10 vs. CAC<10	Dominant		0.124	0.04	0.0019	-0.1686	0.07	0.016	+-	9.822e-05
rs6506897	18	28795283	A/G	CAC>=10 vs. CAC<10	Recessive		-0.25	0.093	0.0072	-0.54544	0.13	2.9e-05	--	3.949e-06
rs4459623	18	28798433	C/G	CAC>=10 vs. CAC<10	Recessive		-0.261	0.091	0.0044	-0.54753	0.131	2.7e-05	--	2.133e-06
rs1834579	18	28801121	A/G	CAC>=10 vs. CAC<10	Recessive		-0.181	0.085	0.033	-0.43708	0.118	0.00021	--	9.937e-05
rs1834580	18	28801228	A/C	CAC>=10 vs. CAC<10	Recessive		-0.26	0.092	0.0047	-0.48099	0.126	0.00014	--	6.104e-06
rs9963698	18	28801930	T/C	CAC>=10 vs. CAC<10	Recessive		-0.259	0.092	0.0048	-0.48066	0.126	0.00014	--	6.294e-06
rs972533	18	28806021	C/G	CAC>=10 vs. CAC<10	Recessive		-0.169	0.086	0.05	-0.4818	0.121	7.3e-05	--	9.756e-05
rs6506900	18	28806396	A/G	CAC>=10 vs. CAC<10	Recessive		-0.273	0.097	0.0046	-0.5386	0.131	3.8e-05	--	2.276e-06
rs28397133	18	28806713	A/G	CAC>=10 vs. CAC<10	Recessive		-0.199	0.092	0.032	-0.47919	0.121	7.9e-05	--	4.087e-05
rs9960889	18	28808698	T/C	CAC>=10 vs. CAC<10	Recessive		-0.251	0.092	0.0063	-0.53424	0.131	4.3e-05	--	4.424e-06
rs7245290	18	28810863	T/C	CAC>=10 vs. CAC<10	Recessive		-0.201	0.089	0.024	-0.47655	0.127	0.00018	--	6.39e-05
rs11874628	18	28813222	A/G	CAC>=10 vs. CAC<10	Recessive		-0.201	0.09	0.024	-0.47557	0.127	0.00018	--	6.54e-05
rs6506901	18	28813567	T/C	CAC>=10 vs. CAC<10	Recessive		-0.201	0.09	0.024	-0.47095	0.127	0.0002	--	6.902e-05
rs1426313	18	28814655	A/T	CAC>=10 vs. CAC<10	Recessive		-0.21	0.091	0.021	-0.46684	0.129	0.0003	--	7.198e-05
rs2217075	18	28826698	T/C	CAC>=10 vs. CAC<10	Additive		-0.194	0.048	4.4e-05	-0.07994	0.076	0.29	--	5.781e-05
rs2912320	18	28833528	C/G	CAC>=10 vs. CAC<10	Additive		-0.196	0.048	5.1e-05	-0.07541	0.074	0.31	--	7.796e-05
rs1667251	18	29178379	T/G	CAC>=10 vs. CAC<10	Additive	TTR	0.122	0.032	0.00018	0.08103	0.056	0.15	++	7.271e-05
rs57844152	18	29189630	T/C	CAC>=10 vs. CAC<10	Additive		0.126	0.034	0.00022	0.10838	0.057	0.057	++	3.309e-05
rs9949479	18	32364435	T/C	CAC>=10 vs. CAC<10	Additive	DTNA	0.149	0.05	0.0028	0.19205	0.075	0.01	++	8.891e-05
rs73412657	18	32373820	T/C	CAC>=10 vs. CAC<10	Dominant	DTNA	0.197	0.063	0.0019	0.24866	0.093	0.0074	++	4.584e-05
rs73412658	18	32374803	C/G	CAC>=10 vs. CAC<10	Dominant	DTNA	0.198	0.063	0.0018	0.24868	0.093	0.0074	++	4.273e-05
rs9949225	18	32385174	T/G	CAC>=10 vs. CAC<10	Dominant	DTNA	0.203	0.062	0.001	0.24995	0.093	0.007	++	2.372e-05
rs76038129	18	32392244	T/C	CAC>=10 vs. CAC<10	Dominant	DTNA	0.211	0.065	0.0012	0.34558	0.107	0.0013	++	9.349e-06
rs28589923	18	32546596	T/C	CAC>=10 vs. CAC<10	Dominant		0.309	0.072	1.8e-05	0.31371	0.156	0.044	++	2.124e-06
rs9941429	18	33969130	T/G	CAC>=10 vs. CAC<10	Additive	FHOD3	0.139	0.036	0.00011	0.07156	0.071	0.31	++	9.126e-05
rs9946081	18	33973997	T/C	CAC>=10 vs. CAC<10	Additive	FHOD3	0.139	0.036	0.0001	0.06765	0.071	0.34	++	9.923e-05
rs56173541	18	45550094	T/C	CAC>=10 vs. CAC<10	Dominant		0.193	0.054	0.00035	0.19908	0.099	0.045	++	4.148e-05
rs116603204	18	48493295	T/C	CAC>=10 vs. CAC<10	Dominant		0.299	0.089	0.00082	0.33726	0.162	0.037	++	8.224e-05
rs145013181	18	48516361	T/G	CAC>=10 vs. CAC<10	Dominant	SMAD4	0.3	0.089	0.00076	0.3328	0.159	0.036	++	7.43e-05
rs115007318	18	48517661	A/G	CAC>=10 vs. CAC<10	Dominant	SMAD4	0.3	0.089	0.00075	0.33254	0.159	0.036	++	7.374e-05
rs147981122	18	48531146	A/G	CAC>=10 vs. CAC<10	Dominant	SMAD4	0.301	0.089	0.00073	0.33111	0.158	0.036	++	7.18e-05
rs116164914	18	48536836	A/T	CAC>=10 vs. CAC<10	Dominant	SMAD4	0.301	0.089	0.00073	0.33066	0.158	0.036	++	7.194e-05
rs114738847	18	48543426	C/G	CAC>=10 vs. CAC<10	Dominant	SMAD4	0.301	0.089	0.00073	0.33018	0.158	0.037	++	7.208e-05
rs139749651	18	48544807	T/C	CAC>=10 vs. CAC<10	Dominant	SMAD4	0.301	0.089	0.00073	0.33022	0.158	0.037	++	7.216e-05
rs141465932	18	48549504	A/T	CAC>=10 vs. CAC<10	Dominant	SMAD4	0.277	0.085	0.0012	0.35268	0.157	0.025	++	8.554e-05
rs115003768	18	48553479	A/T	CAC>=10 vs. CAC<10	Dominant	SMAD4	0.303	0.089	0.0007	0.33103	0.158	0.037	++	6.898e-05
rs138984810	18	48554371	T/G	CAC>=10 vs. CAC<10	Dominant	SMAD4	0.303	0.09	0.00075	0.33092	0.158	0.037	++	7.446e-05
rs7234019	18	49715124	A/C	CAC>=10 vs. CAC<10	Dominant		-0.2	0.048	3.6e-05	-0.10145	0.086	0.24	--	2.949e-05
rs347535	18	49984736	T/C	CAC>=10 vs. CAC<10	Dominant	DCC	-0.201	0.057	0.0004	-0.22286	0.097	0.021	--	2.434e-05
rs171433	18	58827234	A/G	CAC>=10 vs. CAC<10	Additive		0.096	0.028	0.00068	0.1054	0.055	0.053	++	9.398e-05
rs154921	18	58828152	A/G	CAC>=10 vs. CAC<10	Additive		0.098	0.028	0.00051	0.10993	0.054	0.043	++	5.886e-05
rs154914	18	58831829	T/G	CAC>=10 vs. CAC<10	Additive		0.096	0.028	0.00068	0.10993	0.054	0.043	++	7.852e-05
rs154911	18	58834567	A/T	CAC>=10 vs. CAC<10	Additive		0.11	0.031	0.00034	0.11227	0.057	0.05	++	4.393e-05
rs4572510	18	63213037	A/G	CAC>=10 vs. CAC<10	Recessive		0.199	0.054	0.00022	0.15613	0.119	0.19	++	9.196e-05
rs2014405	18	63215277	A/T	CAC>=10 vs. CAC<10	Recessive		0.247	0.056	1.1e-05	0.15748	0.119	0.18	++	5.362e-06
rs9952051	18	63217225	A/T	CAC>=10 vs. CAC<10	Recessive		0.248	0.056	1e-05	0.15748	0.119	0.18	++	5.222e-06
rs1444070	18	63235779	T/C	CAC>=10 vs. CAC<10	Recessive		0.23	0.059	8.9e-05	0.24389	0.126	0.052	++	1.228e-05
rs114522428	18	64775838	A/G	CAC>=10 vs. CAC<10	Dominant		0.178	0.06	0.0033	0.44311	0.124	0.00034	++	2.524e-05
rs60912286	18	64789385	T/C	CAC>=10 vs. CAC<10	Dominant		0.177	0.06	0.0035	0.44229	0.124	0.00035	++	2.738e-05
rs74356499	18	64792156	C/G	CAC>=10 vs. CAC<10	Dominant		0.176	0.06	0.0036	0.4422	0.124	0.00035	++	2.798e-05
rs61563872	18	64801533	A/G	CAC>=10 vs. CAC<10	Dominant		0.169	0.06	0.005	0.44188	0.124	0.00035	++	4.314e-05
rs79521802	18	64803603	C/G	CAC>=10 vs. CAC<10	Dominant		0.169	0.06	0.005	0.44175	0.124	0.00035	++	4.346e-05
rs76652461	18	64804999	T/C	CAC>=10 vs. CAC<10	Dominant		0.169	0.06	0.0051	0.44163	0.124	0.00035	++	4.383e-05
rs8099048	18	64806539	T/C	CAC>=10 vs. CAC<10	Dominant		0.169	0.06	0.0051	0.44156	0.124	0.00035	++	4.411e-05
rs76471849	18	64825223	T/C	CAC>=10 vs. CAC<10	Dominant		0.172	0.06	0.004	0.43452	0.123	0.00043	++	3.748e-05
rs78884377	18	64829355	C/G	CAC>=10 vs. CAC<10	Dominant		0.171	0.06	0.004	0.43367	0.124	0.00045	++	3.841e-05
rs186093506	18	64831751	A/T	CAC>=10 vs. CAC<10	Dominant		0.171	0.06	0.004	0.43356	0.124	0.00045	++	3.862e-05
rs59619690	18	64832205	T/C	CAC>=10 vs. CAC<10	Dominant		0.171	0.06	0.004	0.43348	0.124	0.00045	++	3.867e-05
rs56898138	18	64841528	T/C	CAC>=10 vs. CAC<10	Dominant		0.159	0.059	0.0072	0.43351	0.124	0.00046	++	8.369e-05
rs75917067	18	64842222	A/T	CAC>=10 vs. CAC<10	Dominant		0.159	0.059	0.0072	0.43344	0.124	0.00046	++	8.274e-05
rs75939598	18	64843562	A/T	CAC>=10 vs. CAC<10	Dominant		0.161	0.059	0.0068	0.43356	0.124	0.00046	++	7.687e-05
rs145866439	18	74826839	T/G	CAC>=10 vs. CAC<10	Additive	MBP	0.333	0.095	0.00044	0.33309	0.14	0.018	++	2.259e-05
rs113495647	18	77187430	A/G	CAC>=10 vs. CAC<10	Dominant	NFATC1	0.155	0.045	0.00056	0.16148	0.082	0.05	++	7.168e-05
rs2238551	19	717289	T/C	CAC>=10 vs. CAC<10	Additive	PALM	-0.119	0.032	0.00019	-0.19549	0.091	0.033	--	2.416e-05
rs16990858	19	745374	C/G	CAC>=10 vs. CAC<10	Dominant	PALM	-0.203	0.053	0.00014	-0.23823	0.13	0.067	--	2.447e-05
rs62121679	19	2529479	C/G	CAC>=10 vs. CAC<10	Dominant	GNG7	-0.182	0.039	4e-06	-0.0833	0.083	0.32	--	4.277e-06
rs8110448	19	2536870	T/C	CAC>=10 vs. CAC<10	Dominant	GNG7	-0.174	0.045	0.0001	-0.14208	0.105	0.18	--	4.115e-05
rs3826927	19	4951331	A/G	CAC>=10 vs. CAC<10	Additive	UHRF1	-0.116	0.027	1.7e-05	-0.05084	0.05	0.31	--	2.016e-05
rs111300203	19	4982679	A/C	CAC>=10 vs. CAC<10	Dominant	KDM4B	-0.169	0.04	2.4e-05	-0.03494	0.076	0.65	--	7.67e-05
rs115367707	19	5073363	T/C	CAC>=10 vs. CAC<10	Additive	KDM4B	-0.249	0.061	4.4e-05	-0.15936	0.109	0.15	--	1.891e-05
rs10948	19	10754905	T/G	CAC>=10 vs. CAC<10	Additive	SLC44A2	0.148	0.036	4.1e-05	0.07006	0.06	0.24	++	3.824e-05
rs10408721	19	10758319	T/C	CAC>=10 vs. CAC<10	Additive		0.091	0.027	0.00082	0.09958	0.048	0.039	++	8.529e-05
rs10419315	19	11872407	T/C	CAC>=10 vs. CAC<10	Dominant		-0.241	0.078	0.0021	-0.36274	0.145	0.012	--	9.912e-05
rs59911742	19	11872793	A/G	CAC>=10 vs. CAC<10	Dominant		-0.241	0.078	0.0021	-0.36253	0.145	0.013	--	9.806e-05
rs10402914	19	11874165	A/G	CAC>=10 vs. CAC<10	Dominant		-0.242	0.078	0.002	-0.36184	0.145	0.013	--	9.465e-05
rs10408396	19	11874234	A/G	CAC>=10 vs. CAC<10	Dominant		-0.242	0.078	0.002	-0.36179	0.145	0.013	--	9.44e-05
rs28810097	19	11874869	A/T	CAC>=10 vs. CAC<10	Dominant		-0.242	0.078	0.0019	-0.36138	0.145	0.013	--	9.206e-05
rs28835290	19	11875062	T/G	CAC>=10 vs. CAC<10	Dominant		-0.243	0.078	0.0019	-0.3612	0.145	0.013	--	9.136e-05
rs76626171	19	11875342	T/C	CAC>=10 vs. CAC<10	Dominant		-0.243	0.078	0.0019	-0.36098	0.145	0.013	--	9.047e-05
rs74325122	19	11875701	A/C	CAC>=10 vs. CAC<10	Dominant		-0.243	0.078	0.0019	-0.3608	0.145	0.013	--	8.93e-05
rs78378412	19	11876001	C/G	CAC>=10 vs. CAC<10	Dominant		-0.244	0.078	0.0018	-0.36059	0.145	0.013	--	8.8e-05
rs80050040	19	11876508	T/G	CAC>=10 vs. CAC<10	Dominant		-0.244	0.078	0.0018	-0.36032	0.145	0.013	--	8.621e-05
rs150154430	19	11878127	A/G	CAC>=10 vs. CAC<10	Dominant	ZNF441	-0.244	0.078	0.0018	-0.35923	0.145	0.013	--	8.765e-05
rs73922688	19	11878582	T/C	CAC>=10 vs. CAC<10	Dominant	ZNF441	-0.244	0.078	0.0018	-0.35889	0.145	0.013	--	8.8e-05
rs10421806	19	11881613	A/T	CAC>=10 vs. CAC<10	Dominant	ZNF441	-0.244	0.078	0.0018	-0.35771	0.145	0.013	--	8.938e-05
rs10409327	19	11884178	A/G	CAC>=10 vs. CAC<10	Dominant	ZNF441	-0.244	0.078	0.0018	-0.35757	0.145	0.014	--	8.956e-05
rs10412854	19	11886921	A/T	CAC>=10 vs. CAC<10	Dominant	ZNF441	-0.244	0.078	0.0018	-0.35757	0.145	0.014	--	8.956e-05
rs10405615	19	11887212	T/G	CAC>=10 vs. CAC<10	Dominant	ZNF441	-0.244	0.078	0.0018	-0.35757	0.145	0.014	--	8.956e-05
rs55910214	19	11888124	A/C	CAC>=10 vs. CAC<10	Dominant	ZNF441	-0.244	0.078	0.0018	-0.35757	0.145	0.014	--	8.956e-05
rs10415122	19	11889374	A/G	CAC>=10 vs. CAC<10	Dominant	ZNF441	-0.246	0.078	0.0017	-0.3614	0.145	0.013	--	7.767e-05
rs112507623	19	11890357	A/G	CAC>=10 vs. CAC<10	Dominant	ZNF441	-0.244	0.078	0.0018	-0.35757	0.145	0.014	--	8.928e-05
rs73922691	19	11890983	A/G	CAC>=10 vs. CAC<10	Dominant	ZNF441	-0.244	0.078	0.0018	-0.35757	0.145	0.014	--	8.915e-05
rs73922692	19	11891222	T/C	CAC>=10 vs. CAC<10	Dominant	ZNF441	-0.244	0.078	0.0018	-0.35757	0.145	0.014	--	8.911e-05
rs10423495	19	11894328	A/G	CAC>=10 vs. CAC<10	Dominant	ZNF441	-0.244	0.078	0.0018	-0.35757	0.145	0.014	--	8.883e-05
rs10416916	19	11963941	T/C	CAC>=10 vs. CAC<10	Dominant	ZNF439	-0.239	0.077	0.0019	-0.35757	0.145	0.014	--	9.625e-05
rs10421061	19	11964202	C/G	CAC>=10 vs. CAC<10	Dominant	ZNF439	-0.24	0.077	0.0018	-0.35757	0.145	0.014	--	8.93e-05
rs73924865	19	11966672	T/C	CAC>=10 vs. CAC<10	Dominant	ZNF439	-0.244	0.077	0.0016	-0.35757	0.145	0.014	--	7.762e-05
rs73920389	19	11971827	T/C	CAC>=10 vs. CAC<10	Dominant	ZNF439	-0.225	0.056	6.8e-05	-0.12957	0.098	0.19	--	3.952e-05
rs78529141	19	11975618	T/C	CAC>=10 vs. CAC<10	Dominant	ZNF439	-0.249	0.077	0.0012	-0.35757	0.145	0.014	--	6.007e-05
rs10403439	19	11980165	A/G	CAC>=10 vs. CAC<10	Dominant	ZNF439	-0.233	0.056	3.1e-05	-0.12999	0.098	0.19	--	1.915e-05
rs73921170	19	11981986	T/C	CAC>=10 vs. CAC<10	Dominant		-0.249	0.077	0.0013	-0.35726	0.145	0.014	--	6.36e-05
rs169403	19	11996991	A/G	CAC>=10 vs. CAC<10	Dominant		-0.144	0.039	0.00021	-0.13175	0.074	0.073	--	3.949e-05
rs10413335	19	13968316	A/G	CAC>=10 vs. CAC<10	Recessive		-0.209	0.05	3.3e-05	-0.05085	0.095	0.59	--	8.896e-05
rs116359237	19	36300192	T/C	CAC>=10 vs. CAC<10	Additive	PRODH2	-0.179	0.052	0.00067	-0.18109	0.086	0.035	--	6.296e-05
rs142929126	19	36300664	T/C	CAC>=10 vs. CAC<10	Additive	PRODH2	-0.177	0.052	0.00062	-0.2412	0.09	0.0072	--	1.654e-05
rs191921630	19	36300895	T/C	CAC>=10 vs. CAC<10	Additive	PRODH2	-0.178	0.052	0.00061	-0.21273	0.087	0.014	--	2.645e-05
rs146354059	19	36300945	A/G	CAC>=10 vs. CAC<10	Additive	PRODH2	-0.189	0.053	0.00032	-0.19503	0.086	0.023	--	2.077e-05
rs141564176	19	36301056	T/G	CAC>=10 vs. CAC<10	Additive	PRODH2	-0.173	0.049	0.00046	-0.22149	0.086	0.01	--	1.558e-05
rs189108664	19	36301109	A/C	CAC>=10 vs. CAC<10	Additive	PRODH2	-0.191	0.053	0.00028	-0.20925	0.087	0.016	--	1.298e-05
rs193132212	19	36301153	T/C	CAC>=10 vs. CAC<10	Additive	PRODH2	-0.221	0.066	0.0008	-0.24786	0.104	0.017	--	3.935e-05
rs115485563	19	36301369	T/C	CAC>=10 vs. CAC<10	Additive	PRODH2	-0.191	0.052	0.00025	-0.20945	0.087	0.016	--	1.177e-05
rs115191044	19	36302021	A/G	CAC>=10 vs. CAC<10	Additive	PRODH2	-0.191	0.052	0.00026	-0.20987	0.087	0.015	--	1.197e-05
rs114445442	19	36302492	A/G	CAC>=10 vs. CAC<10	Additive	PRODH2	-0.191	0.052	0.00025	-0.22208	0.089	0.013	--	1.007e-05
rs7508063	19	36304705	A/G	CAC>=10 vs. CAC<10	Additive		-0.18	0.057	0.0017	-0.25133	0.101	0.013	--	7.538e-05
rs115912994	19	36306719	A/G	CAC>=10 vs. CAC<10	Additive		-0.224	0.067	0.00077	-0.25215	0.103	0.015	--	3.34e-05
rs114451576	19	36307788	A/G	CAC>=10 vs. CAC<10	Additive		-0.224	0.066	0.00069	-0.24441	0.103	0.018	--	3.557e-05
rs12972751	19	42468606	T/C	CAC>=10 vs. CAC<10	Additive		0.115	0.039	0.003	0.22455	0.077	0.0035	++	7.372e-05
rs111271179	19	44884164	T/C	CAC>=10 vs. CAC<10	Additive	ZFP112	-0.276	0.072	0.00012	-0.1656	0.128	0.19	--	6.811e-05
rs112152665	19	44884169	T/G	CAC>=10 vs. CAC<10	Additive	ZFP112	-0.276	0.072	0.00012	-0.16578	0.128	0.19	--	6.791e-05
rs28599882	19	44996466	T/C	CAC>=10 vs. CAC<10	Additive	ZNF180	-0.173	0.043	6.1e-05	-0.09061	0.069	0.19	--	4.223e-05
rs28394449	19	44996549	A/T	CAC>=10 vs. CAC<10	Additive	ZNF180	-0.167	0.042	7.4e-05	-0.06755	0.064	0.29	--	9.902e-05
rs28482326	19	44996621	C/G	CAC>=10 vs. CAC<10	Additive	ZNF180	-0.167	0.042	7.2e-05	-0.06767	0.064	0.29	--	9.629e-05
rs73574603	19	46624760	T/C	CAC>=10 vs. CAC<10	Recessive	IGFL3	-0.337	0.109	0.0019	-0.58071	0.216	0.0071	--	6.938e-05
rs12460535	19	49098750	A/G	CAC>=10 vs. CAC<10	Additive	SULT2B1	0.097	0.027	0.00029	0.10096	0.062	0.1	++	6.882e-05
rs452270	19	49239053	T/C	CAC>=10 vs. CAC<10	Dominant	RASIP1	0.145	0.037	8.4e-05	0.06838	0.074	0.35	++	8.396e-05
rs8110220	19	49339098	T/C	CAC>=10 vs. CAC<10	Dominant	HSD17B14	0.17	0.041	3.1e-05	0.06234	0.077	0.42	++	4.848e-05
rs147990886	19	50934999	A/G	CAC>=10 vs. CAC<10	Additive		-0.32	0.085	0.00018	-0.4257	0.177	0.016	--	9.699e-06
rs148854267	19	51013847	T/C	CAC>=10 vs. CAC<10	Additive	JOSD2	-0.26	0.079	0.00092	-0.38134	0.172	0.026	--	8.265e-05
rs74711311	19	51015066	A/G	CAC>=10 vs. CAC<10	Additive	ASPDH	-0.265	0.078	0.00071	-0.38189	0.171	0.026	--	6.181e-05
rs112073242	19	51018845	A/G	CAC>=10 vs. CAC<10	Additive		-0.227	0.072	0.0015	-0.55021	0.148	0.00021	--	8.168e-06
rs183233120	19	51020071	T/C	CAC>=10 vs. CAC<10	Additive		-0.27	0.077	0.00046	-0.39044	0.17	0.022	--	3.524e-05
rs112574234	19	51027799	C/G	CAC>=10 vs. CAC<10	Dominant	LRRC4B	0.18	0.053	0.00067	0.23724	0.101	0.019	++	4.167e-05
rs62120860	19	53185614	T/G	CAC>=10 vs. CAC<10	Dominant	ZNF83	-0.181	0.047	0.00012	-0.13687	0.082	0.093	--	3e-05
rs12974530	19	55398017	T/C	CAC>=10 vs. CAC<10	Recessive	FCAR	0.264	0.071	0.0002	0.27309	0.193	0.16	++	7.023e-05
rs77110321	19	57961087	T/C	CAC>=10 vs. CAC<10	Additive		-0.343	0.097	0.00042	-0.49148	0.202	0.015	--	2.318e-05
rs78856957	19	57961454	A/G	CAC>=10 vs. CAC<10	Additive		-0.342	0.097	0.00043	-0.49146	0.202	0.015	--	2.362e-05
rs114893570	19	57962000	A/C	CAC>=10 vs. CAC<10	Additive		-0.342	0.097	0.00043	-0.49146	0.202	0.015	--	2.385e-05
rs114121390	19	57964014	T/C	CAC>=10 vs. CAC<10	Additive		-0.341	0.097	0.00045	-0.49146	0.202	0.015	--	2.471e-05
rs146083325	19	57974737	A/C	CAC>=10 vs. CAC<10	Additive		-0.334	0.097	0.00056	-0.48696	0.195	0.013	--	2.688e-05
rs77609748	19	57975934	T/C	CAC>=10 vs. CAC<10	Additive		-0.334	0.097	0.00056	-0.48696	0.195	0.013	--	2.688e-05
rs148863633	19	57976985	A/G	CAC>=10 vs. CAC<10	Additive		-0.341	0.097	0.00045	-0.4919	0.203	0.015	--	2.51e-05
rs115289676	19	57977192	T/G	CAC>=10 vs. CAC<10	Additive		-0.334	0.097	0.00056	-0.48696	0.195	0.013	--	2.688e-05
rs76514647	19	57977750	A/G	CAC>=10 vs. CAC<10	Additive		-0.334	0.097	0.00056	-0.48696	0.195	0.013	--	2.688e-05
rs115532426	19	57978847	C/G	CAC>=10 vs. CAC<10	Additive		-0.331	0.097	0.00063	-0.48794	0.195	0.012	--	2.986e-05
rs189899479	19	57981976	A/C	CAC>=10 vs. CAC<10	Additive	ZNF772	-0.334	0.097	0.00056	-0.48696	0.195	0.013	--	2.688e-05
rs75289425	19	57990590	T/C	CAC>=10 vs. CAC<10	Dominant		-0.356	0.096	0.00021	-0.4841	0.202	0.017	--	1.244e-05
rs78071880	19	57990754	T/G	CAC>=10 vs. CAC<10	Dominant		-0.356	0.096	0.00021	-0.4841	0.202	0.017	--	1.244e-05
rs150456019	19	57993365	A/G	CAC>=10 vs. CAC<10	Dominant		-0.356	0.096	0.00021	-0.4841	0.202	0.017	--	1.244e-05
rs190946068	19	58004471	A/G	CAC>=10 vs. CAC<10	Additive	ZNF419	-0.352	0.112	0.0016	-0.48989	0.203	0.016	--	8.683e-05
rs113995681	19	58008911	A/G	CAC>=10 vs. CAC<10	Additive		-0.292	0.094	0.0018	-0.48363	0.178	0.0065	--	5.722e-05
rs78838398	19	58011165	T/C	CAC>=10 vs. CAC<10	Additive		-0.341	0.097	0.00045	-0.49164	0.202	0.015	--	2.474e-05
rs145850553	19	58016772	C/G	CAC>=10 vs. CAC<10	Additive	ZNF773	-0.341	0.097	0.00045	-0.49183	0.202	0.015	--	2.47e-05
rs115884396	19	58017705	T/G	CAC>=10 vs. CAC<10	Additive	ZNF773	-0.341	0.097	0.00045	-0.49183	0.202	0.015	--	2.47e-05
rs115186103	19	58025678	A/G	CAC>=10 vs. CAC<10	Additive	ZNF773	-0.335	0.097	0.00055	-0.48771	0.195	0.013	--	2.591e-05
rs184171676	19	58032748	A/G	CAC>=10 vs. CAC<10	Additive		-0.335	0.097	0.00054	-0.49502	0.197	0.012	--	2.537e-05
rs191089183	19	58033984	T/G	CAC>=10 vs. CAC<10	Additive		-0.335	0.097	0.00054	-0.49677	0.198	0.012	--	2.521e-05
rs76811299	19	58035984	T/G	CAC>=10 vs. CAC<10	Additive		-0.335	0.097	0.00053	-0.50564	0.2	0.011	--	2.458e-05
rs115700580	19	58037126	A/C	CAC>=10 vs. CAC<10	Additive		-0.341	0.097	0.00045	-0.51829	0.21	0.013	--	2.407e-05
rs148127707	19	58041104	A/G	CAC>=10 vs. CAC<10	Additive	ZNF549	-0.341	0.097	0.00045	-0.5246	0.211	0.013	--	2.383e-05
rs191310972	19	58041110	A/C	CAC>=10 vs. CAC<10	Additive	ZNF549	-0.341	0.097	0.00045	-0.5246	0.211	0.013	--	2.383e-05
rs80261608	19	58043390	T/G	CAC>=10 vs. CAC<10	Additive	ZNF549	-0.341	0.097	0.00045	-0.52542	0.211	0.013	--	2.38e-05
rs79822787	19	58047803	A/G	CAC>=10 vs. CAC<10	Additive	ZNF549	-0.341	0.097	0.00045	-0.52656	0.212	0.013	--	2.376e-05
rs75496843	19	58059181	A/G	CAC>=10 vs. CAC<10	Additive	ZNF550	-0.326	0.101	0.0012	-0.6584	0.248	0.0078	--	6.481e-05
rs145749832	19	58060826	T/G	CAC>=10 vs. CAC<10	Additive	ZNF550	-0.284	0.097	0.0034	-0.74319	0.202	0.00023	--	2.312e-05
rs114641961	19	58111894	A/C	CAC>=10 vs. CAC<10	Dominant	ZNF530	-0.299	0.095	0.0016	-0.64406	0.235	0.0062	--	7.698e-05
rs114927288	19	58276085	A/G	CAC>=10 vs. CAC<10	Additive	ZNF587	0.213	0.047	7.3e-06	0.13762	0.102	0.18	++	3.568e-06
rs56054509	19	58321664	A/C	CAC>=10 vs. CAC<10	Recessive	ZNF552	0.223	0.052	1.6e-05	0.02974	0.113	0.79	++	5.435e-05
rs2303817	19	58326001	A/G	CAC>=10 vs. CAC<10	Recessive	ZNF552	0.23	0.053	1.5e-05	0.06083	0.109	0.58	++	3.612e-05
rs6510105	19	58327528	A/G	CAC>=10 vs. CAC<10	Recessive	ZNF587	0.23	0.053	1.5e-05	0.03291	0.112	0.77	++	5.373e-05
rs7257202	19	58329648	T/C	CAC>=10 vs. CAC<10	Recessive	ZNF587	0.227	0.053	1.9e-05	0.03359	0.112	0.76	++	6.645e-05
[truncated: 109 more rows]
