# Supplementary material for: Genome-wide association study of coronary artery calcified atherosclerotic plaque in African Americans with type 2 diabetes
Source: BMC Genet. 2017 Dec 8;18:105. doi: 10.1186/s12863-017-0572-9 (PMC5723099; doi:10.1186/s12863-017-0572-9)
Supplement: Supplementary file 2 — Replication of AA-DHS admixture mapping results in JHS. (XLSX 11 kb) [file 12863_2017_572_MOESM2_ESM.xlsx]

## Sheet: Sheet1
SNP	Chromosome	Position	Alleles	Outcome	MOI	Gene	CAC 90 in AADHS			CAC 130 in JHS			Meta-analysis
	Chromosome	Position	Alleles	Outcome	MOI		Estimate	Stder	P-value	Estimate	Stder	P-value	Direction	Pvalue
rs1181152	1	54281836	A/G	Log(CAC+1)	Additive	TMEM48	-0.573	0.137	3.3e-05	-0.149185	0.214	0.49	--	9.4e-05
rs1181187	1	54290398	T/C	Log(CAC+1)	Additive	TMEM48	-0.591	0.137	1.7e-05	-0.162932	0.212	0.44	--	4.9e-05
rs6701725	1	203102728	A/G	Log(CAC+1)	Recessive	ADORA1	-1.149	0.264	1.6e-05	-0.532	0.43	0.22	--	1.7e-05
rs112437841	2	3719141	A/G	CAC>=10 vs. CAC<10	Dominant	ALLC	-0.163	0.04	4.8e-05	-0.055288	0.071	0.44	--	6.5e-05
rs12679417	8	101426523	A/G	CAC>=10 vs. CAC<10	Recessive		-0.349	0.083	3.4e-05	-0.113488	0.153	0.46	--	5.8e-05
rs4734489	8	101873079	T/C	Log(CAC+1)	Recessive		-1.865	0.442	2.7e-05	-0.922145	0.927	0.32	--	2.6e-05
rs1411890	13	97554879	T/C	Log(CAC+1)	Dominant		-1.165	0.2	9e-09	0.289268	0.385	0.45	-+	1.6e-06
