# Supplementary material for: Genome-wide association study of coronary artery calcified atherosclerotic plaque in African Americans with type 2 diabetes
Source: BMC Genet. 2017 Dec 8;18:105. doi: 10.1186/s12863-017-0572-9 (PMC5723099; doi:10.1186/s12863-017-0572-9)
Supplement: Supplementary file 3 — List of SNPs with meta-analysis p-value less than 10–4. (XLSX 190 kb) [file 12863_2017_572_MOESM3_ESM.xlsx]

## Sheet: CAC 90 results
SNP	Chromosome	Position	Alleles	Outcome	MOI	Gene	CAC 90 in AADHS			CAC 130 in JHS			Meta-analysis
	Chromosome	Position	Alleles	Outcome	MOI		Estimate	Stder	P-value	Estimate	Stder	P-value	Direction	Pvalue
rs112270823	1	1378102	A/G	Log(CAC+1)	Recessive	VWA1	0.944	0.316	0.0029	2.12965	0.676	0.0018	++	8.6e-05
rs17875912	1	11797030	T/C	Log(CAC+1)	Additive	AGTRAP	-1.135	0.405	0.0053	-2.1268	0.66	0.0014	--	5.8e-05
rs12120805	1	15146069	T/C	Log(CAC+1)	Additive	KAZN	-0.79	0.224	0.00045	-1.27119	0.453	0.0056	--	1.2e-05
rs4912102	1	19798185	T/C	CAC>=10 vs. CAC<10	Additive	CAPZB	-0.086	0.027	0.0015	-0.128718	0.048	0.0072	--	4.2e-05
rs55865698	1	41986758	T/C	CAC>=10 vs. CAC<10	Recessive	HIVEP3	-0.118	0.04	0.0036	-0.181354	0.067	0.007	--	9.6e-05
rs142147504	1	43384440	A/C	Log(CAC+1)	Dominant		-1.007	0.329	0.0023	-1.48883	0.566	0.0093	--	0.0001
rs11590627	1	43999120	T/C	CAC>=10 vs. CAC<10	Recessive	PTPRF	-0.151	0.05	0.0028	-0.352533	0.106	0.0011	--	3.6e-05
rs7544101	1	44643347	A/G	CAC>=10 vs. CAC<10	Dominant		-0.109	0.036	0.0028	-0.205392	0.064	0.0016	--	4.2e-05
rs72891772	1	44761711	A/G	CAC>=10 vs. CAC<10	Additive	ERI3	-0.109	0.03	0.00036	-0.132584	0.048	0.0062	--	9.6e-06
rs6673792	1	44766397	T/C	CAC>=10 vs. CAC<10	Dominant	ERI3	-0.111	0.036	0.0022	-0.189352	0.063	0.0032	--	4.5e-05
rs72891775	1	44767432	T/C	CAC>=10 vs. CAC<10	Dominant	ERI3	-0.111	0.036	0.0023	-0.18928	0.063	0.0032	--	4.7e-05
rs3853366	1	44774287	T/C	CAC>=10 vs. CAC<10	Dominant	ERI3	-0.108	0.036	0.0029	-0.189135	0.064	0.0033	--	6.4e-05
rs7523201	1	48061293	T/C	Log(CAC+1)	Additive		-0.941	0.322	0.0036	-1.2753	0.465	0.0065	--	9.4e-05
rs10889153	1	60164778	T/C	Log(CAC+1)	Recessive	FGGY	1.062	0.335	0.0016	1.95738	0.689	0.0049	++	3.2e-05
rs4259695	1	60758915	A/G	Log(CAC+1)	Dominant		-0.588	0.196	0.0028	-0.851659	0.317	0.0077	--	8.2e-05
rs12067936	1	66088701	A/C	Log(CAC+1)	Recessive	LEPR	-0.768	0.251	0.0023	1.21683	0.424	0.0047	-+	7.2e-05
rs11209302	1	68918914	T/C	CAC>=10 vs. CAC<10	Dominant		-0.191	0.066	0.0038	-0.332462	0.115	0.0043	--	7.5e-05
rs11210291	1	74051422	T/C	Log(CAC+1)	Additive		0.503	0.159	0.0017	0.775302	0.282	0.0065	++	6.8e-05
rs4633235	1	74164065	T/C	Log(CAC+1)	Dominant		0.636	0.203	0.0018	1.26027	0.362	0.00064	++	1.5e-05
rs9425019	1	74164294	C/G	Log(CAC+1)	Dominant		0.631	0.203	0.0019	1.25763	0.362	0.00064	++	1.7e-05
rs9425127	1	74168656	T/C	Log(CAC+1)	Dominant		0.614	0.203	0.0026	1.25522	0.362	0.00067	++	2.6e-05
rs1909067	1	74170011	T/C	Log(CAC+1)	Dominant		0.6	0.212	0.0047	1.33644	0.373	0.00044	++	3.6e-05
rs4451506	1	74170438	A/T	Log(CAC+1)	Dominant		0.6	0.212	0.0047	1.33629	0.374	0.00045	++	3.6e-05
rs55635448	1	75715875	A/C	Log(CAC+1)	Dominant	SLC44A5	1.56	0.467	0.0009	2.15728	0.795	0.0074	++	2.9e-05
rs12078422	1	75732877	T/C	Log(CAC+1)	Additive	SLC44A5	1.622	0.464	0.00051	2.15355	0.796	0.0075	++	1.6e-05
rs74096317	1	75736505	A/G	Log(CAC+1)	Additive	SLC44A5	1.636	0.461	0.00042	2.07419	0.795	0.0099	++	1.5e-05
rs56414212	1	75742429	C/G	Log(CAC+1)	Dominant	SLC44A5	1.636	0.461	0.00041	2.07051	0.795	0.01	++	1.5e-05
rs188931582	1	83296109	T/C	Log(CAC+1)	Additive		1.303	0.444	0.0034	2.30816	0.742	0.0022	++	6.4e-05
rs10873663	1	85369514	A/G	Log(CAC+1)	Recessive		1.762	0.533	0.001	2.26565	0.826	0.0065	++	2.3e-05
rs17099785	1	87464095	A/G	Log(CAC+1)	Dominant	HS2ST1	0.578	0.211	0.0064	1.06666	0.315	0.0008	++	4.2e-05
rs113213655	1	87468258	A/T	Log(CAC+1)	Dominant	HS2ST1	0.702	0.24	0.0036	1.06494	0.377	0.0051	++	7.6e-05
rs76120690	1	87620723	T/C	Log(CAC+1)	Dominant	HS2ST1	1.089	0.39	0.0054	2.23799	0.662	0.00083	++	3.7e-05
rs994452	1	88843951	A/G	Log(CAC+1)	Dominant		0.661	0.218	0.0025	1.06812	0.389	0.0066	++	8.4e-05
rs17112695	1	95357617	A/G	Log(CAC+1)	Dominant	SLC44A3	-0.818	0.262	0.0019	-1.15302	0.396	0.004	--	4.4e-05
rs74101919	1	95424321	T/C	Log(CAC+1)	Dominant	LOC729970	0.515	0.198	0.0096	1.17367	0.328	0.00045	++	9.5e-05
rs11166438	1	100800905	T/G	CAC>=10 vs. CAC<10	Additive		-0.077	0.025	0.0025	-0.129658	0.047	0.0067	--	8.3e-05
rs113443926	1	104705964	T/G	CAC>=10 vs. CAC<10	Additive		-0.277	0.1	0.0055	-0.370052	0.108	0.00074	--	3.5e-05
rs671848	1	107955582	A/G	CAC>=10 vs. CAC<10	Dominant	NTNG1	-0.168	0.06	0.0054	-0.281473	0.096	0.0037	--	9.9e-05
rs190373749	1	109419613	C/G	Log(CAC+1)	Dominant	AKNAD1	2.047	0.649	0.0017	2.88231	1.014	0.0048	++	3.1e-05
rs320368	1	118143948	A/G	Log(CAC+1)	Additive		0.474	0.178	0.0078	0.815924	0.254	0.0015	++	7.8e-05
rs115632163	1	118286061	T/C	CAC>=10 vs. CAC<10	Dominant		-0.309	0.116	0.0079	-0.469965	0.145	0.0013	--	7.6e-05
rs114520958	1	118343370	T/C	CAC>=10 vs. CAC<10	Additive		-0.307	0.119	0.0098	-0.47668	0.145	0.0012	--	9.3e-05
rs113862699	1	146975361	A/C	Log(CAC+1)	Dominant	LOC100289211	1.284	0.41	0.0018	2.23561	0.766	0.004	++	4.2e-05
rs144592366	1	146975855	T/C	Log(CAC+1)	Dominant	LOC100289211	1.293	0.409	0.0016	2.26423	0.767	0.0036	++	3.5e-05
rs146512905	1	149873742	A/G	CAC>=10 vs. CAC<10	Additive		-0.187	0.06	0.002	-0.464354	0.148	0.002	--	3.2e-05
rs188946955	1	160324117	A/G	CAC>=10 vs. CAC<10	Dominant	NCSTN	-0.334	0.125	0.0076	-0.369316	0.108	0.00075	--	5.4e-05
rs181440235	1	160324118	A/T	CAC>=10 vs. CAC<10	Additive	NCSTN	-0.334	0.125	0.0076	-0.369316	0.108	0.00075	--	5.4e-05
rs1397209	1	162694953	A/G	CAC>=10 vs. CAC<10	Additive	DDR2	-0.108	0.029	0.00024	-0.092941	0.05	0.064	--	3.9e-05
rs2861451	1	167312409	T/G	CAC>=10 vs. CAC<10	Recessive	POU2F1	-0.22	0.059	0.00021	-0.297118	0.103	0.0041	--	3.2e-06
rs73022279	1	167313100	A/G	CAC>=10 vs. CAC<10	Recessive	POU2F1	-0.177	0.064	0.0061	-0.357842	0.106	0.00085	--	4.2e-05
rs58773738	1	167330453	C/G	CAC>=10 vs. CAC<10	Recessive	POU2F1	-0.172	0.063	0.0067	-0.357831	0.106	0.00085	--	4.6e-05
rs60162519	1	167330503	A/T	CAC>=10 vs. CAC<10	Recessive	POU2F1	-0.172	0.063	0.0067	-0.357831	0.106	0.00085	--	4.6e-05
rs7544889	1	167348448	A/G	CAC>=10 vs. CAC<10	Recessive	POU2F1	-0.177	0.064	0.0061	-0.357831	0.106	0.00085	--	4.1e-05
rs116755424	1	167351230	T/C	CAC>=10 vs. CAC<10	Recessive	POU2F1	-0.18	0.069	0.0094	-0.356373	0.107	0.00099	--	7.9e-05
rs60603012	1	167353529	C/G	CAC>=10 vs. CAC<10	Recessive	POU2F1	-0.178	0.065	0.0061	-0.357831	0.106	0.00085	--	4.1e-05
rs7514782	1	167358456	C/G	CAC>=10 vs. CAC<10	Recessive	POU2F1	-0.179	0.065	0.0057	-0.357848	0.106	0.00085	--	3.8e-05
rs73026272	1	167360419	T/C	CAC>=10 vs. CAC<10	Recessive	POU2F1	-0.246	0.075	0.0012	-0.435675	0.125	0.00059	--	4.8e-06
rs12746667	1	167361481	A/G	CAC>=10 vs. CAC<10	Recessive	POU2F1	-0.185	0.066	0.0053	-0.358622	0.105	0.0007	--	3.1e-05
rs73026285	1	167365713	T/G	CAC>=10 vs. CAC<10	Recessive	POU2F1	-0.18	0.065	0.0056	-0.357848	0.106	0.00085	--	3.8e-05
rs58957777	1	167367660	A/G	Log(CAC+1)	Recessive	POU2F1	-1.409	0.424	0.00093	-2.22479	0.695	0.0015	--	7.2e-06
rs59372784	1	167375122	T/C	CAC>=10 vs. CAC<10	Recessive	POU2F1	-0.193	0.065	0.0033	-0.358513	0.106	0.00084	--	1.9e-05
rs73026301	1	167375783	A/G	CAC>=10 vs. CAC<10	Recessive	POU2F1	-0.193	0.065	0.0032	-0.358515	0.106	0.00084	--	1.9e-05
rs73026302	1	167376647	A/G	CAC>=10 vs. CAC<10	Recessive	POU2F1	-0.194	0.065	0.0032	-0.358515	0.106	0.00084	--	1.9e-05
rs35175185	1	167378278	A/G	CAC>=10 vs. CAC<10	Recessive	POU2F1	-0.175	0.064	0.0068	-0.358894	0.105	0.00069	--	4.1e-05
rs12743108	1	167382001	A/G	CAC>=10 vs. CAC<10	Recessive	POU2F1	-0.175	0.064	0.0066	-0.358991	0.105	0.00069	--	4e-05
rs73028214	1	167383852	T/C	CAC>=10 vs. CAC<10	Recessive	POU2F1	-0.196	0.065	0.0029	-0.358603	0.106	0.00084	--	1.7e-05
rs2995083	1	167386669	T/C	CAC>=10 vs. CAC<10	Recessive	POU2F1	-0.198	0.065	0.0026	-0.358656	0.106	0.00085	--	1.5e-05
rs2949660	1	167386736	T/C	CAC>=10 vs. CAC<10	Recessive	POU2F1	-0.198	0.065	0.0026	-0.358715	0.106	0.00084	--	1.5e-05
rs7543683	1	167542337	A/G	CAC>=10 vs. CAC<10	Additive		0.073	0.026	0.0049	0.123804	0.039	0.0018	++	5.3e-05
rs7545757	1	167546221	T/C	CAC>=10 vs. CAC<10	Additive		0.072	0.025	0.0039	0.127146	0.041	0.002	++	4.5e-05
rs7513712	1	167546460	A/G	CAC>=10 vs. CAC<10	Additive		0.071	0.025	0.0049	0.126987	0.041	0.002	++	5.9e-05
rs115281363	1	175751760	T/C	Log(CAC+1)	Additive		-1.613	0.564	0.0043	-1.93539	0.665	0.0039	--	8e-05
rs2205888	1	176888785	A/G	Log(CAC+1)	Recessive	ASTN1	1.123	0.339	0.00098	1.53812	0.5	0.0023	++	1e-05
rs6670777	1	176891234	T/C	Log(CAC+1)	Recessive	ASTN1	1.13	0.337	0.00086	1.62444	0.516	0.0018	++	7.7e-06
rs6688579	1	176891433	T/C	Log(CAC+1)	Recessive	ASTN1	1.13	0.337	0.00085	1.63502	0.518	0.0018	++	7.6e-06
rs731298	1	176892311	A/G	Log(CAC+1)	Recessive	ASTN1	1.091	0.388	0.005	2.19201	0.626	0.00055	++	2.9e-05
rs116002428	1	181149704	A/G	Log(CAC+1)	Dominant	BC039493	-1.071	0.331	0.0013	-1.59901	0.593	0.0074	--	3.4e-05
rs72729307	1	181292830	A/G	CAC>=10 vs. CAC<10	Additive		-0.357	0.125	0.0044	-0.475204	0.143	0.00098	--	3.1e-05
rs139246242	1	181302939	A/G	CAC>=10 vs. CAC<10	Additive		-0.376	0.125	0.0027	-0.453926	0.144	0.0019	--	2.7e-05
rs6691980	1	181596223	A/G	CAC>=10 vs. CAC<10	Recessive	CACNA1E	-0.213	0.069	0.002	-0.28979	0.093	0.002	--	2e-05
rs798065	1	181600123	T/G	CAC>=10 vs. CAC<10	Recessive	CACNA1E	-0.156	0.053	0.0035	-0.248335	0.076	0.0013	--	2.9e-05
rs199910	1	181600665	A/G	CAC>=10 vs. CAC<10	Recessive	CACNA1E	-0.155	0.053	0.0038	-0.243254	0.077	0.0017	--	4e-05
rs199911	1	181600684	T/C	CAC>=10 vs. CAC<10	Recessive	CACNA1E	-0.155	0.053	0.0038	-0.243188	0.077	0.0017	--	4e-05
rs138702117	1	192432373	T/C	CAC>=10 vs. CAC<10	Additive		-0.116	0.041	0.0047	-0.197758	0.064	0.0024	--	6.4e-05
rs12084369	1	192438952	A/C	CAC>=10 vs. CAC<10	Additive		-0.116	0.041	0.0047	-0.191826	0.065	0.0034	--	8.2e-05
rs58119139	1	192448554	T/G	CAC>=10 vs. CAC<10	Additive		-0.116	0.041	0.0046	-0.192338	0.066	0.0036	--	8.6e-05
rs76559915	1	208474204	C/G	CAC>=10 vs. CAC<10	Dominant		-0.235	0.075	0.0019	-0.372282	0.126	0.0035	--	2.9e-05
rs158724	1	222420518	A/T	Log(CAC+1)	Recessive		-1.824	0.608	0.0028	-3.15607	1.046	0.0029	--	6.1e-05
rs158728	1	222424264	T/C	Log(CAC+1)	Recessive		-1.662	0.592	0.0052	-3.33783	1.051	0.0018	--	9.2e-05
rs2789933	1	223129781	T/C	CAC>=10 vs. CAC<10	Dominant	DISP1	0.094	0.035	0.0084	0.183937	0.056	0.0011	++	7.8e-05
rs114945373	1	226614337	T/G	CAC>=10 vs. CAC<10	Dominant		-0.243	0.09	0.0072	-0.585496	0.17	0.00071	--	8.5e-05
rs11588105	1	226986474	C/G	Log(CAC+1)	Dominant		-1.083	0.343	0.0017	-1.44502	0.529	0.0069	--	5.5e-05
rs114719845	1	226996416	A/T	Log(CAC+1)	Additive		-1.182	0.347	0.00069	-1.49689	0.574	0.0096	--	2.1e-05
rs116188597	1	227004130	A/G	Log(CAC+1)	Additive		-1.018	0.332	0.0022	-1.61274	0.559	0.0042	--	3.9e-05
rs116496460	1	227005820	T/C	Log(CAC+1)	Additive		-1.011	0.332	0.0024	-1.61275	0.559	0.0042	--	4.2e-05
rs116110284	1	227006687	C/G	Log(CAC+1)	Additive		-1.007	0.332	0.0025	-1.61307	0.559	0.0042	--	4.4e-05
rs115685891	1	227008324	C/G	Log(CAC+1)	Additive		-1.003	0.332	0.0026	-1.61307	0.559	0.0042	--	4.6e-05
rs184366520	1	227017498	T/C	Log(CAC+1)	Additive		-1.164	0.355	0.0011	-1.51956	0.573	0.0085	--	3.1e-05
rs116171245	1	227069807	A/G	Log(CAC+1)	Additive	PSEN2	-1.118	0.338	0.001	-1.51358	0.575	0.0089	--	2.9e-05
rs111483776	1	227071036	T/C	CAC>=10 vs. CAC<10	Additive	PSEN2	-0.242	0.059	5.2e-05	-0.179747	0.104	0.086	--	1.4e-05
rs116635380	1	227079643	A/G	Log(CAC+1)	Dominant	PSEN2	-1.164	0.339	0.00063	-1.55693	0.574	0.0071	--	1.5e-05
rs115236371	1	227081930	T/C	Log(CAC+1)	Dominant	PSEN2	-1.164	0.339	0.00063	-1.55817	0.574	0.0071	--	1.5e-05
rs111971824	1	229200214	T/C	Log(CAC+1)	Additive		-0.876	0.323	0.0069	-1.48184	0.48	0.0022	--	9e-05
rs76478699	1	237678435	T/C	Log(CAC+1)	Dominant	RYR2	0.979	0.356	0.0061	1.9579	0.59	0.0011	++	8.5e-05
rs725601	1	242345428	A/G	CAC>=10 vs. CAC<10	Recessive	PLD5	-0.14	0.042	0.00081	-0.180035	0.065	0.006	--	1.7e-05
rs10803135	1	243490726	A/G	Log(CAC+1)	Recessive	SDCCAG8	-1.81	0.523	0.00058	-2.90153	0.976	0.0034	--	1.2e-05
rs6699374	1	244453015	T/C	CAC>=10 vs. CAC<10	Recessive		-0.237	0.078	0.0023	-0.54273	0.187	0.004	--	7.9e-05
rs664883	1	244453655	A/G	Log(CAC+1)	Dominant		0.777	0.204	0.00015	0.901512	0.421	0.033	++	1.6e-05
rs10924373	1	246039231	A/G	CAC>=10 vs. CAC<10	Dominant	SMYD3	-0.107	0.037	0.0041	-0.170244	0.059	0.0039	--	7.2e-05
rs7589734	2	7858600	A/G	Log(CAC+1)	Dominant		0.784	0.253	0.002	1.08457	0.413	0.0091	++	6.7e-05
rs34173438	2	18709342	T/C	Log(CAC+1)	Dominant		-0.888	0.225	9.2e-05	-0.701189	0.393	0.076	--	1.8e-05
rs11694160	2	18714547	A/G	Log(CAC+1)	Dominant		-0.833	0.224	0.00022	-0.635794	0.381	0.097	--	5.3e-05
rs34740301	2	18721423	A/C	CAC>=10 vs. CAC<10	Dominant		-0.128	0.042	0.0022	-0.227765	0.07	0.0012	--	1.6e-05
rs7575580	2	20442871	A/G	Log(CAC+1)	Dominant		1.53	0.522	0.0035	1.93451	0.683	0.0049	++	7.2e-05
rs7602723	2	20442887	T/C	Log(CAC+1)	Additive		1.531	0.522	0.0035	1.93451	0.683	0.0049	++	7.2e-05
rs12052908	2	22503044	A/T	CAC>=10 vs. CAC<10	Additive		0.086	0.028	0.0022	0.12355	0.045	0.0059	++	5.1e-05
rs57054110	2	26718545	T/C	Log(CAC+1)	Dominant	OTOF	-1.547	0.531	0.0037	-3.15326	1.076	0.0037	--	6.2e-05
rs6761212	2	29802638	T/G	Log(CAC+1)	Dominant	ALK	-0.64	0.2	0.0015	-1.0716	0.347	0.0024	--	2.5e-05
rs75675703	2	30183967	T/C	Log(CAC+1)	Additive		0.822	0.303	0.0068	1.6964	0.499	0.00083	++	8.2e-05
rs2194398	2	45461093	T/C	CAC>=10 vs. CAC<10	Additive	UNQ6975	0.154	0.05	0.002	0.250573	0.072	0.00059	++	1e-05
rs41423555	2	48833097	T/C	Log(CAC+1)	Additive	STON1-GTF2A1L	-0.718	0.259	0.0058	-1.22245	0.367	0.00098	--	4.2e-05
rs11688722	2	51547151	C/G	Log(CAC+1)	Recessive		0.667	0.224	0.003	1.12082	0.359	0.002	++	3.1e-05
rs6724331	2	53513453	T/C	CAC>=10 vs. CAC<10	Additive		-0.208	0.075	0.0059	-0.274001	0.089	0.0024	--	7.9e-05
rs145049358	2	53515097	A/G	CAC>=10 vs. CAC<10	Additive		-0.209	0.076	0.0059	-0.267546	0.089	0.0028	--	8.9e-05
rs55694239	2	53524566	A/G	CAC>=10 vs. CAC<10	Additive		-0.217	0.073	0.003	-0.242267	0.087	0.0055	--	6.6e-05
rs5013203	2	61054623	T/C	CAC>=10 vs. CAC<10	Additive		-0.106	0.032	0.00097	-0.163453	0.059	0.006	--	2.9e-05
rs62179408	2	62627029	T/G	Log(CAC+1)	Additive		-0.515	0.156	0.001	-0.711648	0.246	0.0041	--	2.4e-05
rs73934421	2	64489056	A/T	Log(CAC+1)	Additive		-0.893	0.288	0.002	-1.78364	0.573	0.0021	--	2.2e-05
rs6729493	2	75383206	A/G	Log(CAC+1)	Dominant	TACR1	-0.701	0.207	0.00076	-0.887884	0.348	0.011	--	3.3e-05
rs181094307	2	78811830	A/T	Log(CAC+1)	Dominant		1.106	0.359	0.0021	1.68661	0.626	0.0075	++	6.6e-05
rs13409724	2	80752502	T/C	CAC>=10 vs. CAC<10	Recessive	CTNNA2	-0.166	0.058	0.0044	-0.292794	0.096	0.0027	--	9.1e-05
rs74759369	2	107791894	A/C	CAC>=10 vs. CAC<10	Additive		-0.119	0.038	0.0018	-0.197063	0.074	0.0086	--	6.9e-05
rs76857824	2	107793747	A/G	CAC>=10 vs. CAC<10	Additive		-0.119	0.038	0.0017	-0.199107	0.074	0.0082	--	6.3e-05
rs58936535	2	111459355	A/C	CAC>=10 vs. CAC<10	Additive		-0.137	0.048	0.0045	-0.385587	0.115	0.001	--	7e-05
rs2249979	2	121807776	A/G	Log(CAC+1)	Additive		-0.423	0.139	0.0024	0.635014	0.229	0.0062	-+	7.5e-05
rs11683913	2	130973802	T/C	Log(CAC+1)	Recessive		0.964	0.32	0.0027	1.50992	0.513	0.0036	++	5.9e-05
rs79676889	2	140586721	T/C	CAC>=10 vs. CAC<10	Additive		0.215	0.065	0.00095	0.365112	0.136	0.008	++	3.3e-05
rs113533135	2	141026436	T/C	CAC>=10 vs. CAC<10	Dominant	LRP1B	0.189	0.05	0.00017	0.297218	0.081	0.00031	++	3.3e-07
rs16843745	2	141028684	C/G	CAC>=10 vs. CAC<10	Dominant	LRP1B	0.12	0.042	0.0041	0.253205	0.063	7.4e-05	++	5.5e-06
rs72892210	2	141028892	A/G	CAC>=10 vs. CAC<10	Dominant	LRP1B	0.118	0.042	0.0053	0.253551	0.063	7.2e-05	++	7.7e-06
rs10188789	2	141033912	A/C	CAC>=10 vs. CAC<10	Dominant	LRP1B	0.159	0.048	0.001	0.260417	0.072	0.00039	++	3e-06
rs1388814	2	141034074	A/C	CAC>=10 vs. CAC<10	Dominant	LRP1B	0.16	0.048	0.00096	0.248678	0.074	0.0009	++	5.1e-06
rs10198002	2	141036112	T/C	CAC>=10 vs. CAC<10	Dominant	LRP1B	0.16	0.048	0.00091	0.25589	0.073	0.0005	++	3.1e-06
rs112184214	2	141043408	T/C	Log(CAC+1)	Dominant	LRP1B	1.108	0.284	0.0001	1.31257	0.461	0.0047	++	1.7e-06
rs1532002	2	141050069	A/G	Log(CAC+1)	Dominant	LRP1B	1.066	0.276	0.00012	1.35864	0.45	0.0028	++	1.3e-06
rs13402527	2	141052090	T/C	Log(CAC+1)	Dominant	LRP1B	1.053	0.275	0.00014	1.3664	0.451	0.0027	++	1.4e-06
rs13411472	2	141055855	A/G	Log(CAC+1)	Dominant	LRP1B	0.931	0.302	0.0022	1.49611	0.483	0.0021	++	2.3e-05
rs13425729	2	141089854	A/G	CAC>=10 vs. CAC<10	Dominant	LRP1B	0.14	0.052	0.0069	0.30065	0.086	0.00052	++	3.6e-05
rs28393923	2	141101653	A/T	CAC>=10 vs. CAC<10	Dominant	LRP1B	0.14	0.052	0.0069	0.301437	0.086	0.0005	++	3.4e-05
rs187831236	2	141103391	A/G	Log(CAC+1)	Dominant	LRP1B	0.861	0.288	0.0029	1.46814	0.491	0.0031	++	4.1e-05
rs13393822	2	141124952	T/C	CAC>=10 vs. CAC<10	Dominant	LRP1B	0.145	0.05	0.004	0.301437	0.086	0.0005	++	1.7e-05
rs59379773	2	152221878	A/C	Log(CAC+1)	Dominant	FW340097	-0.969	0.31	0.0019	-1.35864	0.476	0.0046	--	3.5e-05
rs78439908	2	152236515	T/C	Log(CAC+1)	Dominant	TNFAIP6	-1.075	0.323	0.0009	-1.26211	0.48	0.0091	--	2.7e-05
rs6719592	2	174415179	C/G	Log(CAC+1)	Additive		0.724	0.235	0.0022	1.0597	0.383	0.0063	++	7e-05
rs73028862	2	174416722	T/C	Log(CAC+1)	Additive		0.719	0.234	0.0022	1.03644	0.38	0.007	++	7.8e-05
rs75107833	2	174965611	A/G	Log(CAC+1)	Recessive	OLA1	-1.758	0.473	0.00022	-2.12766	0.811	0.0095	--	7.9e-06
rs113688980	2	175164365	T/C	Log(CAC+1)	Dominant		-0.759	0.246	0.0021	-1.21564	0.424	0.0046	--	5.5e-05
rs2014805	2	175165193	T/C	Log(CAC+1)	Dominant		-0.769	0.243	0.0016	-1.1748	0.415	0.0052	--	4.3e-05
rs875818	2	175165298	A/G	Log(CAC+1)	Dominant		-0.769	0.243	0.0016	-1.201	0.42	0.0047	--	4e-05
rs73039506	2	175165508	A/G	Log(CAC+1)	Dominant		-0.769	0.243	0.0016	-1.20199	0.42	0.0047	--	4e-05
rs893780	2	175165982	A/C	Log(CAC+1)	Dominant		-0.77	0.243	0.0016	-1.2044	0.421	0.0047	--	4e-05
rs61365445	2	175166619	A/G	Log(CAC+1)	Dominant		-0.77	0.243	0.0016	-1.20701	0.422	0.0047	--	4e-05
rs73039508	2	175167369	A/G	Log(CAC+1)	Dominant		-0.771	0.243	0.0016	-1.21029	0.423	0.0047	--	4.1e-05
rs111981686	2	175167946	T/C	Log(CAC+1)	Dominant		-0.771	0.243	0.0016	-1.21233	0.424	0.0047	--	4.1e-05
rs12624077	2	175168252	C/G	Log(CAC+1)	Dominant		-0.771	0.243	0.0016	-1.2134	0.424	0.0047	--	4.1e-05
rs12617652	2	175168396	A/G	Log(CAC+1)	Dominant		-0.776	0.244	0.0016	-1.21274	0.426	0.0049	--	4.1e-05
rs58392943	2	175170193	T/C	Log(CAC+1)	Dominant		-0.772	0.243	0.0016	-1.25785	0.426	0.0036	--	3.4e-05
rs60956756	2	175170384	A/G	Log(CAC+1)	Additive		-0.74	0.229	0.0013	-1.20114	0.378	0.0018	--	1.8e-05
rs73039521	2	175172885	T/C	Log(CAC+1)	Additive		-0.706	0.23	0.0022	-1.19741	0.38	0.0019	--	3.5e-05
rs13005601	2	179388657	A/G	CAC>=10 vs. CAC<10	Additive	LOC100506866	-0.12	0.033	0.00029	-0.177494	0.064	0.0062	--	7.7e-06
rs16866369	2	179388994	A/G	CAC>=10 vs. CAC<10	Additive	LOC100506866	-0.121	0.033	0.00026	-0.177627	0.064	0.0061	--	6.6e-06
rs7609262	2	181100314	T/C	Log(CAC+1)	Additive		-0.73	0.241	0.0025	-1.51883	0.487	0.0021	--	4.2e-05
rs269489	2	184181052	A/G	CAC>=10 vs. CAC<10	Additive		0.08	0.029	0.0067	0.136766	0.045	0.0027	++	9.7e-05
rs6708617	2	186525446	A/T	Log(CAC+1)	Dominant		0.56	0.198	0.0048	0.957669	0.301	0.0016	++	4.9e-05
rs2887741	2	186530074	A/G	Log(CAC+1)	Dominant		0.613	0.197	0.002	0.919714	0.301	0.0024	++	2.3e-05
rs2370400	2	186532604	T/C	Log(CAC+1)	Dominant		0.564	0.198	0.0046	0.94066	0.3	0.0019	++	5.1e-05
rs60766929	2	186535634	C/G	Log(CAC+1)	Additive		0.585	0.195	0.0029	0.764601	0.271	0.0051	++	6e-05
rs73035508	2	186579082	T/C	Log(CAC+1)	Additive		0.557	0.201	0.0059	0.868113	0.275	0.0018	++	6.4e-05
rs58615386	2	186585302	A/G	Log(CAC+1)	Additive	BC039382	0.581	0.201	0.0039	0.873637	0.275	0.0017	++	3.8e-05
rs73043200	2	186610033	A/C	Log(CAC+1)	Additive	FSIP2	0.574	0.196	0.0036	0.791541	0.274	0.0042	++	6.5e-05
rs7570931	2	186612512	T/C	Log(CAC+1)	Additive	FSIP2	0.574	0.196	0.0036	0.791499	0.274	0.0042	++	6.5e-05
rs73045029	2	186632255	A/T	Log(CAC+1)	Additive	FSIP2	0.578	0.196	0.0033	0.790098	0.274	0.0042	++	6.1e-05
rs11902553	2	186634927	A/G	Log(CAC+1)	Additive	FSIP2	0.578	0.196	0.0033	0.790098	0.274	0.0042	++	6.1e-05
rs73045043	2	186640777	A/G	Log(CAC+1)	Additive	FSIP2	0.578	0.196	0.0033	0.792178	0.274	0.0041	++	6e-05
rs73045045	2	186641036	A/T	Log(CAC+1)	Additive	FSIP2	0.568	0.191	0.0031	0.823667	0.269	0.0024	++	3.8e-05
rs11901876	2	186652576	T/C	Log(CAC+1)	Additive	FSIP2	0.578	0.196	0.0033	0.790098	0.274	0.0042	++	6.1e-05
rs73045098	2	186678971	T/C	Log(CAC+1)	Additive	FSIP2	0.578	0.196	0.0033	0.790056	0.274	0.0042	++	6.1e-05
rs59375645	2	186689743	A/G	Log(CAC+1)	Additive	FSIP2	0.584	0.196	0.003	0.810053	0.274	0.0034	++	4.6e-05
rs73047340	2	186717009	A/G	Log(CAC+1)	Additive		1.199	0.395	0.0025	1.26969	0.479	0.0085	++	7.5e-05
rs10803998	2	186802956	A/G	Log(CAC+1)	Dominant		0.784	0.222	0.00043	1.0858	0.318	0.00074	++	1.8e-06
rs6754498	2	186817848	A/G	Log(CAC+1)	Dominant		0.832	0.222	0.00019	1.11597	0.318	0.00052	++	5.5e-07
rs1906233	2	186820458	A/C	Log(CAC+1)	Dominant		0.831	0.222	0.00019	1.08515	0.319	0.00077	++	7.4e-07
rs2370510	2	186828833	T/G	Log(CAC+1)	Dominant		0.829	0.221	0.0002	1.08584	0.318	0.00074	++	7.3e-07
rs7593919	2	187818934	T/G	Log(CAC+1)	Dominant		-0.602	0.211	0.0045	-1.38458	0.345	8.9e-05	--	1.6e-05
rs7564633	2	195199232	A/G	Log(CAC+1)	Recessive		-1.125	0.334	0.0008	-2.31193	0.831	0.006	--	2.5e-05
rs13031408	2	209509069	C/G	CAC>=10 vs. CAC<10	Recessive	PTH2R	0.224	0.071	0.0017	0.316351	0.116	0.007	++	4.5e-05
rs186255636	2	221782308	T/G	Log(CAC+1)	Additive		-0.887	0.288	0.0022	-1.84104	0.687	0.0081	--	9.3e-05
rs145349481	2	223870125	A/C	CAC>=10 vs. CAC<10	Additive		-0.201	0.07	0.004	-0.393539	0.133	0.0034	--	9.7e-05
rs930639	2	223932102	T/C	CAC>=10 vs. CAC<10	Recessive		-0.142	0.045	0.0017	-0.275237	0.09	0.0026	--	3e-05
rs1448300	2	223938651	A/T	CAC>=10 vs. CAC<10	Recessive		-0.143	0.043	0.00097	-0.231257	0.085	0.0069	--	3e-05
rs1868292	2	223939331	T/G	CAC>=10 vs. CAC<10	Recessive		-0.143	0.043	0.00097	-0.231256	0.085	0.0069	--	3e-05
rs2034377	2	223940063	T/C	CAC>=10 vs. CAC<10	Recessive		-0.143	0.043	0.00096	-0.231256	0.085	0.0069	--	2.9e-05
rs4674738	2	223941110	T/C	CAC>=10 vs. CAC<10	Recessive		-0.132	0.043	0.0022	-0.229945	0.085	0.0073	--	7.5e-05
rs1448318	2	223982434	A/G	CAC>=10 vs. CAC<10	Recessive		-0.128	0.041	0.0019	-0.239241	0.083	0.0045	--	5.3e-05
rs74944074	2	225592584	T/C	Log(CAC+1)	Dominant		-1.748	0.527	0.00097	-2.18301	0.735	0.0034	--	1.9e-05
rs78909101	2	225664339	T/C	Log(CAC+1)	Additive	DOCK10	-1.774	0.525	0.00077	-2.21429	0.812	0.007	--	2.3e-05
rs140620771	2	225680930	A/G	Log(CAC+1)	Additive	DOCK10	-1.766	0.525	0.00082	-2.20582	0.815	0.0074	--	2.6e-05
rs4585020	2	226008873	A/G	CAC>=10 vs. CAC<10	Additive		-0.092	0.031	0.0028	-0.161292	0.051	0.0018	--	2.8e-05
rs1579953	2	226011333	T/C	CAC>=10 vs. CAC<10	Additive		-0.098	0.03	0.00099	-0.134403	0.048	0.0059	--	2.1e-05
rs13390791	2	226013068	A/T	CAC>=10 vs. CAC<10	Additive		-0.097	0.03	0.0012	-0.135496	0.049	0.0057	--	2.4e-05
rs11900861	2	226014843	A/G	CAC>=10 vs. CAC<10	Additive		-0.095	0.03	0.0015	-0.136182	0.049	0.0054	--	3.1e-05
rs28403928	2	226015427	A/C	CAC>=10 vs. CAC<10	Additive		-0.091	0.031	0.0034	-0.16424	0.051	0.0016	--	3.1e-05
rs10933081	2	226021024	T/C	CAC>=10 vs. CAC<10	Additive		-0.092	0.03	0.0021	-0.138317	0.049	0.0048	--	4.1e-05
rs10933082	2	226021070	T/G	CAC>=10 vs. CAC<10	Additive		-0.092	0.03	0.0022	-0.138372	0.049	0.0048	--	4.1e-05
rs11883449	2	226022785	A/G	CAC>=10 vs. CAC<10	Additive		-0.089	0.03	0.0031	-0.140119	0.049	0.0043	--	5.6e-05
rs7596187	2	226023225	T/C	CAC>=10 vs. CAC<10	Additive		-0.088	0.03	0.0034	-0.140468	0.049	0.0041	--	6.1e-05
rs34515381	2	226023955	A/T	CAC>=10 vs. CAC<10	Additive		-0.087	0.03	0.0035	-0.140547	0.049	0.0041	--	6.2e-05
rs753161	2	226027448	C/G	CAC>=10 vs. CAC<10	Additive		-0.087	0.03	0.0035	-0.142463	0.049	0.0037	--	5.8e-05
rs10165328	2	231817769	A/C	CAC>=10 vs. CAC<10	Dominant	GPR55	-0.193	0.051	0.00015	-0.221854	0.075	0.0033	--	1.8e-06
rs10201661	2	231817868	T/C	CAC>=10 vs. CAC<10	Additive	GPR55	-0.187	0.057	0.0011	-0.255142	0.09	0.0049	--	2.1e-05
rs10165520	2	231817898	A/C	CAC>=10 vs. CAC<10	Dominant	GPR55	-0.194	0.051	0.00014	-0.222245	0.075	0.0032	--	1.6e-06
rs10201749	2	231817931	T/C	CAC>=10 vs. CAC<10	Dominant	GPR55	-0.195	0.051	0.00013	-0.22229	0.075	0.0032	--	1.5e-06
rs4972975	2	231818063	A/G	CAC>=10 vs. CAC<10	Dominant	GPR55	-0.197	0.051	0.00011	-0.222522	0.075	0.0031	--	1.2e-06
rs4972976	2	231818242	A/G	CAC>=10 vs. CAC<10	Dominant	GPR55	-0.199	0.05	8.7e-05	-0.222551	0.074	0.003	--	9.6e-07
rs4972977	2	231818356	A/G	CAC>=10 vs. CAC<10	Dominant	GPR55	-0.2	0.05	7.7e-05	-0.222032	0.074	0.0031	--	8.4e-07
rs10192512	2	231818626	A/G	CAC>=10 vs. CAC<10	Dominant	GPR55	-0.202	0.05	6.1e-05	-0.222204	0.074	0.0031	--	6.7e-07
rs10192522	2	231818651	T/G	CAC>=10 vs. CAC<10	Dominant	GPR55	-0.202	0.05	6.1e-05	-0.222204	0.074	0.0031	--	6.6e-07
rs9973676	2	231818806	A/G	CAC>=10 vs. CAC<10	Dominant	GPR55	-0.202	0.05	5.8e-05	-0.222032	0.074	0.0031	--	6.4e-07
rs13390306	2	231819693	A/G	CAC>=10 vs. CAC<10	Dominant	GPR55	-0.146	0.043	0.00077	-0.204062	0.072	0.0048	--	1.4e-05
rs13390316	2	231819723	A/G	CAC>=10 vs. CAC<10	Additive	GPR55	-0.122	0.042	0.0036	-0.213234	0.071	0.0029	--	5.1e-05
rs13415867	2	231819739	A/C	CAC>=10 vs. CAC<10	Additive	GPR55	-0.12	0.042	0.0039	-0.213274	0.071	0.0029	--	5.6e-05
rs10208797	2	231820325	T/C	CAC>=10 vs. CAC<10	Additive	GPR55	-0.122	0.042	0.0037	-0.215276	0.072	0.003	--	5.4e-05
rs10196605	2	231820515	T/C	CAC>=10 vs. CAC<10	Dominant	GPR55	-0.187	0.049	0.00014	-0.225782	0.075	0.0029	--	1.5e-06
rs79004827	2	231821182	A/C	CAC>=10 vs. CAC<10	Dominant	GPR55	-0.18	0.046	9.8e-05	-0.187194	0.071	0.0093	--	2.8e-06
rs78174946	2	231821200	A/T	CAC>=10 vs. CAC<10	Dominant	GPR55	-0.18	0.046	9.8e-05	-0.18725	0.071	0.0092	--	2.8e-06
rs6731361	2	235480193	A/G	CAC>=10 vs. CAC<10	Dominant		-0.109	0.035	0.002	-0.180048	0.06	0.0028	--	3.4e-05
rs59680203	2	236117679	A/G	Log(CAC+1)	Dominant		1.083	0.323	0.00086	1.70698	0.555	0.0024	++	1.3e-05
rs73996098	2	236133673	T/C	Log(CAC+1)	Additive		0.825	0.26	0.0016	1.15431	0.424	0.0072	++	5.4e-05
rs73996099	2	236134896	T/C	Log(CAC+1)	Dominant		0.884	0.273	0.0013	1.2386	0.476	0.01	++	5.3e-05
rs73996100	2	236137587	A/C	Log(CAC+1)	Dominant		1.104	0.331	0.00089	1.61384	0.566	0.0049	++	2.2e-05
rs73996101	2	236139091	A/C	Log(CAC+1)	Dominant		0.992	0.328	0.0026	1.63027	0.605	0.0077	++	9.7e-05
rs73998303	2	236139456	T/C	Log(CAC+1)	Dominant		0.997	0.329	0.0026	1.59519	0.569	0.0056	++	7.6e-05
rs10211205	2	236617466	T/C	CAC>=10 vs. CAC<10	Dominant	AGAP1	0.103	0.038	0.0068	0.232224	0.065	0.00044	++	5.7e-05
rs13428707	2	237497345	T/C	CAC>=10 vs. CAC<10	Dominant		-0.101	0.035	0.004	-0.17593	0.061	0.004	--	9e-05
rs1369047	2	238731724	A/G	CAC>=10 vs. CAC<10	Recessive	RBM44	-0.154	0.045	0.00077	-0.243322	0.084	0.0041	--	1.8e-05
rs4663794	2	238731931	T/C	CAC>=10 vs. CAC<10	Recessive	RBM44	-0.184	0.055	0.00092	-0.257331	0.099	0.0098	--	3.2e-05
rs4663795	2	238733016	A/G	Log(CAC+1)	Recessive	RBM44	-0.96	0.32	0.0028	-2.03627	0.59	0.00064	--	1.8e-05
rs1434473	2	238734620	A/C	Log(CAC+1)	Recessive	RBM44	-0.937	0.301	0.0019	-1.46874	0.541	0.0071	--	5.7e-05
rs55846627	2	238734917	A/G	Log(CAC+1)	Recessive	RBM44	-0.953	0.321	0.0031	-2.05073	0.59	0.0006	--	2e-05
rs919973	2	238738388	A/G	Log(CAC+1)	Recessive	RBM44	-0.962	0.328	0.0035	-1.96308	0.617	0.0016	--	4.3e-05
rs919974	2	238738488	A/G	Log(CAC+1)	Recessive	RBM44	-0.963	0.328	0.0035	-1.96293	0.617	0.0016	--	4.3e-05
rs919975	2	238738639	A/T	Log(CAC+1)	Recessive	RBM44	-1.037	0.315	0.001	-1.62794	0.567	0.0044	--	2.2e-05
rs62196145	2	238749982	A/T	Log(CAC+1)	Recessive	RBM44	-1.202	0.352	0.00066	-2.04273	0.66	0.0022	--	7.7e-06
rs10200421	2	238752031	T/C	CAC>=10 vs. CAC<10	Recessive		-0.17	0.048	0.00039	-0.225098	0.087	0.01	--	1.7e-05
rs138586319	2	238753703	T/C	Log(CAC+1)	Recessive		-1.537	0.406	0.00017	-2.11322	0.752	0.0053	--	4e-06
rs140628107	2	238754507	A/G	Log(CAC+1)	Recessive		-1.144	0.355	0.0013	-1.67959	0.629	0.0081	--	6.3e-05
rs78146998	3	7163339	T/G	CAC>=10 vs. CAC<10	Dominant	GRM7	0.154	0.055	0.0056	0.309633	0.097	0.0016	++	9.4e-05
rs115199569	3	7768286	A/G	CAC>=10 vs. CAC<10	Dominant	GRM7	-0.167	0.063	0.0086	-0.310345	0.095	0.0013	--	8.4e-05
rs115829461	3	7768912	A/C	CAC>=10 vs. CAC<10	Dominant	GRM7	-0.167	0.063	0.008	-0.309084	0.095	0.0014	--	7.9e-05
rs162211	3	7823055	T/C	CAC>=10 vs. CAC<10	Recessive		0.147	0.041	0.00042	0.203205	0.064	0.0017	++	3.5e-06
rs9811322	3	8524337	T/C	CAC>=10 vs. CAC<10	Additive	LOC100288428	0.07	0.025	0.0057	0.107942	0.037	0.0035	++	0.0001
rs7632954	3	8527882	T/C	CAC>=10 vs. CAC<10	Additive	LOC100288428	0.089	0.025	0.00045	0.113288	0.037	0.0022	++	4.3e-06
rs9860359	3	8536504	C/G	CAC>=10 vs. CAC<10	Additive	LOC100288428	-0.073	0.025	0.0036	-0.117193	0.04	0.0039	--	7.4e-05
rs113019274	3	10406335	A/C	CAC>=10 vs. CAC<10	Dominant	ATP2B2	0.151	0.05	0.0024	0.290119	0.098	0.0034	++	5.6e-05
rs34916	3	10458148	A/T	CAC>=10 vs. CAC<10	Dominant	ATP2B2	0.12	0.037	0.0014	0.171662	0.06	0.0045	++	2.4e-05
rs60884297	3	17115469	A/G	Log(CAC+1)	Additive	PLCL2	1.899	0.592	0.0014	2.08631	0.751	0.006	++	4.3e-05
rs9853477	3	19562271	T/C	Log(CAC+1)	Dominant	KCNH8	-0.588	0.196	0.0028	-1.02334	0.356	0.0044	--	7.3e-05
rs4490380	3	22769984	T/G	CAC>=10 vs. CAC<10	Recessive		-0.171	0.064	0.0078	-0.305188	0.097	0.0019	--	9.7e-05
rs2363518	3	24942213	A/G	Log(CAC+1)	Recessive		1.699	0.587	0.0039	2.47087	0.901	0.0065	++	9.9e-05
rs9867656	3	30100084	A/G	CAC>=10 vs. CAC<10	Dominant		-0.101	0.036	0.0048	-0.206728	0.063	0.0012	--	6.5e-05
rs9881576	3	33991181	A/T	CAC>=10 vs. CAC<10	Additive		0.098	0.032	0.0023	0.172173	0.064	0.0077	++	8.2e-05
rs7372319	3	37619346	T/G	Log(CAC+1)	Dominant	ITGA9	-0.712	0.197	0.00034	-0.931594	0.348	0.0082	--	1.1e-05
rs6550488	3	37643157	T/G	Log(CAC+1)	Dominant	ITGA9	-0.608	0.2	0.0025	-1.04263	0.35	0.0033	--	5.5e-05
rs139034117	3	39697864	A/C	CAC>=10 vs. CAC<10	Dominant		-0.178	0.047	0.00017	-0.209889	0.075	0.0057	--	3.4e-06
rs2191032	3	45906572	T/C	Log(CAC+1)	Recessive	LZTFL1	-1.819	0.604	0.0027	-3.27912	1.052	0.002	--	3e-05
rs7620766	3	56920374	T/C	CAC>=10 vs. CAC<10	Dominant	ARHGEF3	0.128	0.036	0.00035	0.150197	0.055	0.0071	++	8.3e-06
rs72875675	3	59455312	T/C	Log(CAC+1)	Dominant		0.527	0.202	0.0092	1.07277	0.313	0.00071	++	7.2e-05
rs76778230	3	60479877	A/G	CAC>=10 vs. CAC<10	Dominant	FHIT	-0.189	0.067	0.0047	-0.325819	0.107	0.0025	--	6.7e-05
rs1823242	3	60507811	T/G	CAC>=10 vs. CAC<10	Recessive	FHIT	-0.251	0.08	0.0017	-0.258612	0.099	0.0096	--	5.4e-05
rs17063440	3	60509645	T/C	CAC>=10 vs. CAC<10	Additive	FHIT	-0.145	0.046	0.0017	-0.169597	0.062	0.007	--	4.3e-05
rs143145571	3	60722943	A/G	CAC>=10 vs. CAC<10	Additive	FHIT	-0.189	0.072	0.009	-0.377547	0.108	0.00054	--	5.6e-05
rs2918037	3	62810364	A/T	Log(CAC+1)	Dominant	CADPS	0.696	0.235	0.0031	-1.05007	0.377	0.0057	+-	7.7e-05
rs6445525	3	65993104	C/G	Log(CAC+1)	Dominant	MAGI1	-0.618	0.196	0.0016	-1.03279	0.305	0.00081	--	8.5e-06
rs6782159	3	65993782	C/G	Log(CAC+1)	Dominant	MAGI1	-0.617	0.196	0.0017	-1.03918	0.308	0.00084	--	9.4e-06
rs4688259	3	65995266	T/C	Log(CAC+1)	Dominant	MAGI1	-0.573	0.195	0.0034	-1.14575	0.306	0.00022	--	9.2e-06
rs2060022	3	65999755	A/G	Log(CAC+1)	Dominant	MAGI1	-0.526	0.195	0.0072	-1.0613	0.301	0.0005	--	3.6e-05
rs17007843	3	70862447	A/T	Log(CAC+1)	Dominant		0.816	0.264	0.0021	1.31667	0.499	0.009	++	8.3e-05
rs115296775	3	75287978	A/C	Log(CAC+1)	Dominant		-0.733	0.228	0.0014	-1.10517	0.406	0.0071	--	4.8e-05
rs113721080	3	76534358	T/C	Log(CAC+1)	Dominant	ROBO2	-1.394	0.469	0.0031	-2.28021	0.789	0.0042	--	5.5e-05
rs113536490	3	76535286	T/C	Log(CAC+1)	Dominant	ROBO2	-1.397	0.469	0.003	-2.28495	0.788	0.004	--	5.3e-05
rs7426859	3	77341465	A/G	Log(CAC+1)	Additive	ROBO2	0.376	0.138	0.0067	0.864683	0.244	0.0005	++	8.1e-05
rs450495	3	85006021	T/C	Log(CAC+1)	Recessive		0.714	0.237	0.0027	1.12359	0.394	0.0048	++	7.4e-05
rs77341119	3	89788372	C/G	Log(CAC+1)	Additive		1.468	0.455	0.0013	2.10345	0.801	0.0092	++	4.1e-05
rs79233031	3	89790131	T/C	Log(CAC+1)	Additive		1.471	0.455	0.0013	2.08905	0.802	0.0097	++	4.1e-05
rs73154913	3	89803548	C/G	Log(CAC+1)	Additive		1.477	0.455	0.0012	2.0641	0.774	0.0081	++	3.4e-05
rs73154914	3	89803599	A/G	Log(CAC+1)	Additive		1.477	0.455	0.0012	2.0641	0.774	0.0081	++	3.4e-05
rs79687805	3	98861737	T/C	Log(CAC+1)	Dominant		-0.565	0.212	0.0079	-1.07141	0.333	0.0015	--	7.9e-05
rs58907984	3	101305170	T/G	CAC>=10 vs. CAC<10	Dominant	PCNP	-0.103	0.036	0.0047	-0.182613	0.058	0.0017	--	4.8e-05
rs1476123	3	101313413	C/G	CAC>=10 vs. CAC<10	Additive		-0.082	0.027	0.0021	-0.131538	0.04	0.0011	--	1.4e-05
rs997739	3	101313940	A/G	CAC>=10 vs. CAC<10	Dominant		-0.107	0.037	0.0039	-0.178374	0.058	0.0024	--	4.9e-05
rs17345786	3	101318318	T/G	CAC>=10 vs. CAC<10	Dominant		-0.102	0.036	0.005	-0.183039	0.058	0.0017	--	5.2e-05
rs17508319	3	101318903	A/G	CAC>=10 vs. CAC<10	Dominant		-0.102	0.036	0.005	-0.183039	0.058	0.0017	--	5.2e-05
rs77818412	3	101327769	A/G	CAC>=10 vs. CAC<10	Dominant		-0.104	0.036	0.0045	-0.182997	0.058	0.0017	--	4.6e-05
rs11720560	3	101328484	T/C	CAC>=10 vs. CAC<10	Dominant		-0.106	0.037	0.0039	-0.178399	0.058	0.0024	--	4.9e-05
rs12638134	3	101334609	T/G	CAC>=10 vs. CAC<10	Dominant		-0.112	0.035	0.0014	-0.169627	0.055	0.0023	--	1.5e-05
rs11715368	3	101336380	A/G	CAC>=10 vs. CAC<10	Dominant		-0.104	0.037	0.0044	-0.184793	0.058	0.0017	--	4.5e-05
rs77034482	3	105961435	T/C	Log(CAC+1)	Dominant		1.392	0.498	0.0053	2.88894	0.914	0.0019	++	9.6e-05
rs75375137	3	105966344	T/G	Log(CAC+1)	Dominant		1.451	0.508	0.0044	2.87448	0.914	0.002	++	7.8e-05
rs79613378	3	105969332	T/C	Log(CAC+1)	Dominant		1.469	0.513	0.0044	2.87776	0.915	0.002	++	7.7e-05
rs79533948	3	105985486	T/G	Log(CAC+1)	Dominant		1.51	0.498	0.0025	3.03814	1.086	0.0057	++	7.7e-05
rs16852455	3	106127031	T/G	Log(CAC+1)	Recessive		-0.799	0.278	0.0042	-1.52628	0.428	0.00043	--	1.9e-05
rs16857218	3	110493936	A/G	CAC>=10 vs. CAC<10	Dominant		-0.12	0.039	0.0025	-0.19402	0.072	0.0075	--	8.9e-05
rs115333982	3	121970069	T/C	Log(CAC+1)	Dominant	CASR	0.975	0.344	0.0047	1.48794	0.51	0.0038	++	8.3e-05
rs9834465	3	121971756	A/G	Log(CAC+1)	Dominant	CASR	0.974	0.348	0.0052	1.49754	0.515	0.004	++	9.6e-05
rs60451374	3	126002873	T/G	CAC>=10 vs. CAC<10	Recessive		-0.249	0.08	0.0021	-0.553665	0.159	0.00059	--	2.3e-05
rs58656816	3	129709023	A/G	Log(CAC+1)	Dominant		0.582	0.202	0.004	1.07437	0.355	0.0028	++	8.5e-05
rs62281846	3	129709704	A/G	Log(CAC+1)	Dominant		0.58	0.202	0.0042	1.07446	0.355	0.0028	++	9e-05
rs60312264	3	129713507	T/G	Log(CAC+1)	Dominant		0.612	0.205	0.0029	1.09581	0.359	0.0026	++	5.8e-05
rs62281850	3	129717388	T/C	Log(CAC+1)	Dominant		0.626	0.21	0.003	1.08698	0.369	0.0037	++	7.5e-05
rs7651736	3	136760598	A/G	Log(CAC+1)	Recessive		-1.938	0.617	0.0017	-2.1734	0.778	0.0056	--	3.7e-05
rs58800111	3	137395603	T/C	Log(CAC+1)	Dominant		0.898	0.279	0.0014	1.51619	0.57	0.0086	++	5.2e-05
rs111787503	3	137396270	T/C	Log(CAC+1)	Dominant		0.887	0.276	0.0014	1.50841	0.57	0.0089	++	5.4e-05
rs57723277	3	137407171	A/G	Log(CAC+1)	Dominant		0.895	0.273	0.0011	1.59952	0.558	0.0046	++	2.7e-05
rs55933242	3	140806967	T/G	Log(CAC+1)	Recessive	SPSB4	-1.599	0.513	0.0019	-2.283	0.741	0.0023	--	2.2e-05
rs79277605	3	142182556	T/C	Log(CAC+1)	Dominant	ATR	0.628	0.216	0.0038	1.09388	0.315	0.00061	++	1.9e-05
rs73864548	3	142219110	T/C	Log(CAC+1)	Dominant	ATR	0.667	0.214	0.0019	0.975555	0.315	0.0022	++	2e-05
rs58348002	3	142234404	T/C	Log(CAC+1)	Dominant	ATR	0.603	0.224	0.0073	1.09316	0.325	0.00089	++	5.4e-05
rs56107890	3	142244898	A/G	Log(CAC+1)	Dominant	ATR	0.601	0.224	0.0075	1.09278	0.325	0.00089	++	5.6e-05
rs60785103	3	142261997	A/C	Log(CAC+1)	Dominant	ATR	0.589	0.225	0.0089	1.10014	0.326	0.00084	++	6.6e-05
rs9882661	3	146076831	T/C	Log(CAC+1)	Dominant		-0.878	0.299	0.0035	-1.4099	0.518	0.0069	--	9.5e-05
rs12152299	3	153062578	T/C	CAC>=10 vs. CAC<10	Dominant		-0.18	0.057	0.0018	-0.290255	0.111	0.0096	--	7.9e-05
rs148446702	3	159915549	T/C	Log(CAC+1)	Dominant	AK097161	0.827	0.318	0.0094	1.42942	0.444	0.0014	++	9.9e-05
rs114167324	3	165059549	T/G	CAC>=10 vs. CAC<10	Additive		0.263	0.072	0.00028	0.322314	0.117	0.0065	++	7.7e-06
rs77719492	3	165064485	T/C	CAC>=10 vs. CAC<10	Additive		0.272	0.071	0.00015	0.321705	0.116	0.0063	++	3.9e-06
rs80320984	3	175273906	T/C	Log(CAC+1)	Dominant	NAALADL2	0.893	0.273	0.0011	1.34165	0.464	0.0042	++	2e-05
rs1566409	3	177334188	A/G	Log(CAC+1)	Recessive		1.378	0.465	0.0032	1.7835	0.644	0.006	++	7.4e-05
rs13060978	3	177336500	C/G	Log(CAC+1)	Recessive		1.362	0.459	0.0031	1.7955	0.643	0.0056	++	7e-05
rs2242401	3	177338280	T/G	Log(CAC+1)	Recessive		1.375	0.457	0.0027	1.7955	0.643	0.0056	++	6e-05
rs9857605	3	179945483	A/C	Log(CAC+1)	Additive		-0.698	0.249	0.0052	-1.12558	0.389	0.0041	--	9.9e-05
rs73065318	3	179968487	A/G	Log(CAC+1)	Additive		-0.698	0.249	0.0052	-1.16662	0.384	0.0026	--	7.2e-05
rs9811676	3	179968818	A/G	Log(CAC+1)	Additive		-0.698	0.249	0.0052	-1.16211	0.384	0.0027	--	7.3e-05
rs9811357	3	179992859	T/C	Log(CAC+1)	Additive		-0.733	0.249	0.0034	-1.07551	0.388	0.006	--	8e-05
rs78452215	3	180123598	T/C	Log(CAC+1)	Additive		-0.776	0.261	0.003	-1.50202	0.521	0.0044	--	8e-05
rs76070054	3	180124449	T/C	Log(CAC+1)	Additive		-0.759	0.261	0.0038	-1.57612	0.515	0.0025	--	7.4e-05
rs144245538	3	180179183	C/G	Log(CAC+1)	Additive		-0.595	0.215	0.0059	-1.11112	0.347	0.0015	--	5.9e-05
rs6444192	3	186711098	T/G	Log(CAC+1)	Dominant	ST6GAL1	-0.723	0.212	0.00068	-1.12271	0.367	0.0025	--	1.1e-05
rs11929363	3	187054503	A/G	CAC>=10 vs. CAC<10	Dominant		-0.112	0.038	0.0035	-0.19529	0.067	0.004	--	8.9e-05
rs113792979	3	189695691	A/G	CAC>=10 vs. CAC<10	Dominant	LEPREL1	-0.211	0.072	0.0036	-0.366314	0.109	0.00093	--	2.5e-05
rs116213918	3	191954457	T/C	CAC>=10 vs. CAC<10	Dominant	FGF12	-0.308	0.091	0.00078	-0.408178	0.184	0.027	--	6.4e-05
rs116108140	3	191965466	T/C	Log(CAC+1)	Dominant	FGF12	-1.656	0.484	0.00066	-2.5973	0.937	0.0062	--	1.8e-05
rs114680278	3	191985871	A/G	Log(CAC+1)	Dominant	FGF12	-1.621	0.479	0.00076	-2.59912	0.937	0.0062	--	2.1e-05
rs73208232	3	196744894	T/C	Log(CAC+1)	Recessive	MFI2	-1.26	0.424	0.0031	-2.2323	0.791	0.0051	--	9.1e-05
rs13083797	3	197268831	T/C	Log(CAC+1)	Additive	BDH1	0.455	0.162	0.0051	0.900118	0.278	0.0014	++	5.5e-05
rs112855451	3	197270027	T/C	Log(CAC+1)	Dominant	BDH1	0.675	0.223	0.0026	1.1047	0.408	0.0072	++	7.2e-05
rs113849321	3	197271646	T/C	Log(CAC+1)	Dominant	BDH1	0.78	0.229	0.00071	1.17767	0.418	0.0052	++	1.4e-05
rs181569557	3	197276858	A/T	Log(CAC+1)	Dominant	BDH1	0.636	0.214	0.003	1.57173	0.464	0.00082	++	2e-05
rs187000992	3	197276860	A/G	Log(CAC+1)	Dominant	BDH1	0.645	0.207	0.0019	1.57684	0.478	0.0011	++	1.4e-05
rs150800853	3	197284646	C/G	Log(CAC+1)	Dominant	BDH1	0.974	0.366	0.008	3.07916	0.95	0.0013	++	8e-05
rs28703192	3	197346566	T/G	CAC>=10 vs. CAC<10	Dominant	LOC220729	0.106	0.038	0.005	0.269405	0.073	0.00032	++	8.5e-05
rs11730734	4	1609921	T/C	Log(CAC+1)	Additive		0.473	0.142	0.00091	0.750106	0.256	0.0036	++	2.6e-05
rs846178	4	2485615	A/C	Log(CAC+1)	Additive	RNF4	-1.012	0.285	0.00041	-1.69279	0.46	0.00031	--	1.6e-06
rs1099785	4	2493492	A/C	Log(CAC+1)	Additive	RNF4	-0.705	0.248	0.0047	-1.25218	0.397	0.0019	--	8.1e-05
rs3849663	4	2494239	A/G	Log(CAC+1)	Additive	RNF4	-0.704	0.248	0.0048	-1.25172	0.397	0.0019	--	8.3e-05
rs79102084	4	2494239	A/G	Log(CAC+1)	Additive	RNF4	-0.704	0.248	0.0048	-1.25172	0.397	0.0019	--	8.3e-05
rs1048727	4	2517223	A/G	Log(CAC+1)	Additive	RNF4	-0.856	0.277	0.0021	-1.67191	0.457	0.00034	--	1.1e-05
rs74545621	4	2520734	T/C	Log(CAC+1)	Additive		-0.85	0.277	0.0022	-1.67698	0.458	0.00033	--	1.2e-05
rs111288633	4	2525143	C/G	Log(CAC+1)	Additive		-0.741	0.264	0.0051	-1.79614	0.449	9.3e-05	--	1.8e-05
rs113081032	4	2525352	A/G	Log(CAC+1)	Additive		-0.819	0.276	0.0031	-1.58947	0.462	0.00073	--	2.9e-05
rs73207309	4	2526256	T/C	Log(CAC+1)	Additive		-0.814	0.275	0.0032	-1.59081	0.463	0.00073	--	3.1e-05
rs6446601	4	4300410	A/C	Log(CAC+1)	Additive	ZBTB49	0.428	0.137	0.0019	1.03027	0.242	3.5e-05	++	3.1e-06
rs6840685	4	7738730	A/C	CAC>=10 vs. CAC<10	Additive	SORCS2	-0.096	0.028	0.00071	-0.146168	0.055	0.0084	--	3.2e-05
rs28374473	4	13808198	A/C	Log(CAC+1)	Recessive	AK091889	-0.728	0.242	0.0028	0.985201	0.375	0.0091	-+	9.5e-05
rs10050052	4	23277806	C/G	Log(CAC+1)	Recessive		-0.982	0.316	0.0019	-1.27299	0.451	0.0051	--	3.9e-05
rs28829686	4	23280117	C/G	Log(CAC+1)	Recessive		-1.003	0.321	0.0018	-1.27625	0.453	0.0052	--	3.7e-05
rs1532111	4	26528690	T/G	CAC>=10 vs. CAC<10	Additive		0.071	0.025	0.004	0.148773	0.048	0.0021	++	0.0001
rs142907008	4	31182338	T/C	CAC>=10 vs. CAC<10	Additive		-0.211	0.07	0.0025	-0.312419	0.118	0.0087	--	7.5e-05
rs115299244	4	31705511	A/C	Log(CAC+1)	Dominant		-0.702	0.241	0.0038	-1.33921	0.432	0.0023	--	7.9e-05
rs80183344	4	32770156	A/T	CAC>=10 vs. CAC<10	Dominant		-0.153	0.041	0.00018	-0.209268	0.075	0.0057	--	4.5e-06
rs112500779	4	32771708	T/C	CAC>=10 vs. CAC<10	Dominant		-0.154	0.04	0.00015	-0.185123	0.073	0.013	--	6.6e-06
rs7689240	4	35315491	A/G	Log(CAC+1)	Additive		-0.607	0.146	3.6e-05	-0.614883	0.233	0.0087	--	1e-06
rs78888548	4	35340225	A/T	Log(CAC+1)	Dominant		0.956	0.252	0.00016	1.10757	0.399	0.0058	++	3.2e-06
rs116541714	4	35349757	A/G	Log(CAC+1)	Dominant		0.962	0.253	0.00015	1.11297	0.398	0.0055	++	2.9e-06
rs140191486	4	35350901	A/T	Log(CAC+1)	Dominant		1.007	0.261	0.00012	1.27564	0.411	0.0021	++	1.1e-06
rs75167340	4	35355378	A/G	Log(CAC+1)	Dominant		0.987	0.246	6.6e-05	0.986369	0.377	0.0093	++	2e-06
rs1974936	4	35586534	T/G	Log(CAC+1)	Recessive		-1.183	0.375	0.0017	-1.95599	0.681	0.0044	--	3.2e-05
rs138264729	4	35785415	A/C	Log(CAC+1)	Dominant		-1.258	0.477	0.0085	-2.08897	0.609	0.0007	--	5.5e-05
rs116606175	4	35791279	T/C	Log(CAC+1)	Dominant		-1.261	0.476	0.0083	-2.14348	0.616	0.00058	--	4.8e-05
rs7681241	4	38222275	A/T	Log(CAC+1)	Dominant		-0.62	0.209	0.0032	-1.21142	0.358	0.0009	--	3.3e-05
rs75216711	4	38770964	T/C	CAC>=10 vs. CAC<10	Dominant		-0.12	0.043	0.0057	-0.22744	0.076	0.0032	--	9.2e-05
rs116211221	4	38786137	T/G	Log(CAC+1)	Dominant		-0.777	0.247	0.0017	-1.26358	0.453	0.0056	--	3.6e-05
rs144003174	4	38786240	T/C	Log(CAC+1)	Dominant		-0.786	0.246	0.0015	-1.26368	0.453	0.0056	--	3.1e-05
rs114459506	4	38788464	C/G	Log(CAC+1)	Dominant		-0.781	0.247	0.0016	-1.27618	0.451	0.005	--	3.2e-05
rs115583102	4	38788514	T/G	Log(CAC+1)	Dominant		-0.781	0.247	0.0016	-1.27668	0.451	0.005	--	3.2e-05
rs139814412	4	38789008	C/G	Log(CAC+1)	Dominant		-0.781	0.247	0.0016	-1.28309	0.452	0.0048	--	3.1e-05
rs77478614	4	38790066	T/C	Log(CAC+1)	Dominant		-0.78	0.248	0.0017	-1.2603	0.452	0.0057	--	3.7e-05
rs75644719	4	38791547	T/C	Log(CAC+1)	Dominant		-0.904	0.256	0.00043	-1.29281	0.454	0.0048	--	7.5e-06
rs116159776	4	38794135	T/C	Log(CAC+1)	Dominant		-0.908	0.256	0.00042	-1.31391	0.453	0.0041	--	6.4e-06
rs5743612	4	38800101	A/G	Log(CAC+1)	Dominant	TLR1	-0.917	0.256	0.00036	-1.33529	0.449	0.0032	--	4.6e-06
rs5743605	4	38801045	C/G	Log(CAC+1)	Dominant	TLR1	-0.915	0.257	0.0004	-1.38228	0.446	0.0022	--	3.8e-06
rs74570061	4	57383771	T/C	CAC>=10 vs. CAC<10	Additive	ARL9	-0.186	0.046	6.3e-05	-0.219541	0.077	0.0046	--	1e-06
rs111915800	4	57387375	C/G	Log(CAC+1)	Additive	ARL9	-0.835	0.236	0.00042	-1.11845	0.389	0.0043	--	7e-06
rs112714168	4	57389429	A/C	Log(CAC+1)	Additive	ARL9	-0.841	0.227	0.00023	-0.880324	0.352	0.013	--	8.9e-06
rs114769561	4	57393192	T/C	CAC>=10 vs. CAC<10	Additive		-0.177	0.045	0.00011	-0.187839	0.071	0.0091	--	3e-06
rs78824758	4	57393883	A/G	CAC>=10 vs. CAC<10	Additive		-0.178	0.045	9.4e-05	-0.19265	0.071	0.0074	--	2.2e-06
rs1396818	4	58695149	T/C	Log(CAC+1)	Dominant		0.628	0.234	0.0076	1.30472	0.391	0.00097	++	7e-05
rs62299249	4	59824174	A/G	Log(CAC+1)	Additive		0.621	0.227	0.0065	1.05939	0.34	0.002	++	7.8e-05
rs9715521	4	59824487	A/G	Log(CAC+1)	Additive		0.668	0.214	0.0019	1.12836	0.317	0.00044	++	7e-06
rs9714848	4	59824650	T/C	Log(CAC+1)	Additive		0.699	0.223	0.0018	0.939825	0.335	0.0053	++	3.7e-05
rs6551646	4	59824827	T/C	CAC>=10 vs. CAC<10	Additive		0.117	0.041	0.0041	0.178587	0.063	0.005	++	8.6e-05
rs7437815	4	59826005	T/C	Log(CAC+1)	Additive		0.626	0.227	0.006	1.04571	0.338	0.0022	++	7.6e-05
rs72634623	4	59827419	T/C	Log(CAC+1)	Additive		0.626	0.227	0.0061	1.02956	0.335	0.0024	++	8.1e-05
rs4860450	4	59827819	A/G	Log(CAC+1)	Additive		0.629	0.227	0.0058	1.03597	0.335	0.0022	++	7.3e-05
rs6840137	4	59830872	A/G	Log(CAC+1)	Additive		0.622	0.228	0.0064	1.02773	0.335	0.0024	++	8.6e-05
rs4860465	4	59832537	T/G	Log(CAC+1)	Additive		0.621	0.228	0.0066	1.0288	0.335	0.0023	++	8.8e-05
rs62301183	4	59835608	A/G	Log(CAC+1)	Additive		0.611	0.232	0.0087	1.07365	0.334	0.0014	++	8.8e-05
rs142636382	4	67244851	T/G	Log(CAC+1)	Dominant		-0.752	0.24	0.0018	-1.22754	0.385	0.0016	--	1.6e-05
rs185952799	4	67244897	T/C	Log(CAC+1)	Dominant		-0.752	0.24	0.0018	-1.22754	0.385	0.0016	--	1.6e-05
rs111649454	4	67246628	A/G	Log(CAC+1)	Dominant		-0.761	0.24	0.0016	-1.252	0.386	0.0013	--	1.2e-05
rs139172036	4	67250048	C/G	Log(CAC+1)	Dominant		-0.752	0.24	0.0018	-1.23059	0.385	0.0016	--	1.5e-05
rs116191236	4	67250601	A/G	Log(CAC+1)	Dominant		-0.784	0.239	0.0011	-1.23568	0.386	0.0015	--	8.5e-06
rs6552007	4	67253797	T/C	Log(CAC+1)	Dominant		-0.752	0.24	0.0018	-1.233	0.385	0.0015	--	1.5e-05
rs6552008	4	67253880	A/C	Log(CAC+1)	Dominant		-0.752	0.24	0.0018	-1.23318	0.385	0.0015	--	1.5e-05
rs79685899	4	67255443	A/G	Log(CAC+1)	Dominant		-0.752	0.24	0.0018	-1.23416	0.386	0.0015	--	1.5e-05
rs78385214	4	67261050	C/G	Log(CAC+1)	Dominant		-0.756	0.24	0.0017	-1.23758	0.386	0.0015	--	1.4e-05
rs115019201	4	67262509	A/G	Log(CAC+1)	Dominant		-0.758	0.241	0.0017	-1.23737	0.386	0.0015	--	1.4e-05
rs75884133	4	67266026	A/C	Log(CAC+1)	Dominant		-0.746	0.243	0.0022	-1.23941	0.386	0.0015	--	1.8e-05
rs79253984	4	67266201	A/C	Log(CAC+1)	Dominant		-0.745	0.243	0.0022	-1.23966	0.386	0.0015	--	1.9e-05
rs145872002	4	67267086	A/G	Log(CAC+1)	Dominant		-0.741	0.243	0.0024	-1.24017	0.386	0.0015	--	2e-05
rs143645942	4	67269123	A/G	Log(CAC+1)	Dominant		-0.729	0.244	0.0029	-1.24146	0.386	0.0015	--	2.4e-05
rs77898242	4	75177132	A/T	Log(CAC+1)	Dominant	BC016361	-1.126	0.364	0.0021	-3.09867	0.988	0.002	--	3.4e-05
rs76518171	4	75189442	T/C	Log(CAC+1)	Dominant	BC016361	-1.198	0.405	0.0032	-3.23055	1.027	0.0019	--	5.6e-05
rs79162275	4	75194080	A/T	Log(CAC+1)	Dominant	BC016361	-1.14	0.364	0.0018	-3.102	0.989	0.002	--	2.9e-05
rs79782956	4	75195330	A/T	Log(CAC+1)	Dominant	BC016361	-1.157	0.381	0.0025	-3.20404	1.026	0.0021	--	4.3e-05
rs147693466	4	102845749	A/G	CAC>=10 vs. CAC<10	Additive	BANK1	-0.351	0.1	0.00046	-0.373268	0.139	0.0077	--	1.2e-05
rs144655239	4	102850691	A/G	CAC>=10 vs. CAC<10	Additive	BANK1	-0.352	0.1	0.00047	-0.375184	0.14	0.0076	--	1.2e-05
rs114734351	4	102890887	A/C	CAC>=10 vs. CAC<10	Additive	BANK1	-0.304	0.1	0.0025	-0.483304	0.147	0.0012	--	1.9e-05
rs17865343	4	118273078	A/G	CAC>=10 vs. CAC<10	Additive		-0.198	0.056	0.00048	-0.291641	0.098	0.0033	--	6.4e-06
rs17823708	4	126910200	A/C	CAC>=10 vs. CAC<10	Dominant		0.096	0.036	0.0086	0.182012	0.056	0.0013	++	8e-05
rs7687088	4	126910914	A/G	CAC>=10 vs. CAC<10	Dominant		0.096	0.036	0.0086	0.182012	0.056	0.0013	++	8e-05
rs13135813	4	126911264	A/T	CAC>=10 vs. CAC<10	Dominant		0.096	0.036	0.0086	0.182012	0.056	0.0013	++	8e-05
rs2390893	4	126911575	A/G	CAC>=10 vs. CAC<10	Dominant		0.098	0.037	0.008	0.183709	0.057	0.0015	++	9e-05
rs10008733	4	126912391	A/T	CAC>=10 vs. CAC<10	Dominant		0.096	0.036	0.0086	0.177004	0.056	0.0017	++	9.9e-05
rs1567005	4	126912699	T/C	CAC>=10 vs. CAC<10	Dominant		0.096	0.036	0.0086	0.177094	0.056	0.0017	++	9.8e-05
rs1021939	4	126915538	T/G	CAC>=10 vs. CAC<10	Dominant		0.096	0.036	0.0086	0.177558	0.056	0.0017	++	9.7e-05
rs6857632	4	126918413	A/G	CAC>=10 vs. CAC<10	Dominant		0.096	0.036	0.0086	0.182668	0.056	0.0012	++	7.8e-05
rs13128415	4	126919343	A/C	CAC>=10 vs. CAC<10	Dominant		0.096	0.036	0.0086	0.177578	0.056	0.0017	++	9.7e-05
rs7685572	4	126923633	A/G	CAC>=10 vs. CAC<10	Dominant		0.096	0.036	0.0086	0.17758	0.056	0.0017	++	9.7e-05
rs9790483	4	126925404	A/G	CAC>=10 vs. CAC<10	Dominant		0.096	0.036	0.0086	0.177542	0.056	0.0017	++	9.7e-05
rs638468	4	130454815	A/T	CAC>=10 vs. CAC<10	Recessive		0.123	0.04	0.0023	0.179177	0.065	0.0061	++	5.4e-05
rs623393	4	130455942	C/G	CAC>=10 vs. CAC<10	Dominant		-0.095	0.037	0.0099	-0.187976	0.057	0.0011	--	8.8e-05
rs79810117	4	131075502	A/G	Log(CAC+1)	Additive		-1.335	0.435	0.0023	-2.80778	1.058	0.0087	--	8.9e-05
rs17567429	4	133735746	A/G	Log(CAC+1)	Additive		0.455	0.164	0.0055	0.958501	0.258	0.00025	++	1.8e-05
rs72940680	4	142418055	T/G	CAC>=10 vs. CAC<10	Additive		-0.251	0.097	0.0099	-0.536632	0.152	0.00047	--	5.4e-05
rs145029726	4	143849573	T/C	CAC>=10 vs. CAC<10	Dominant		0.298	0.103	0.004	0.517064	0.158	0.0013	++	5.6e-05
rs146987621	4	143854363	T/C	CAC>=10 vs. CAC<10	Additive		0.299	0.104	0.0041	0.517675	0.159	0.0013	++	5.6e-05
rs115018710	4	146799350	C/G	CAC>=10 vs. CAC<10	Additive	ZNF827	-0.215	0.077	0.0055	-0.422729	0.121	0.00056	--	3e-05
rs9994150	4	148659709	C/G	Log(CAC+1)	Additive	ARHGAP10	-0.86	0.323	0.0078	-1.68927	0.51	0.001	--	7.8e-05
rs113261202	4	148714458	T/C	Log(CAC+1)	Dominant	ARHGAP10	-0.824	0.315	0.0092	-1.96511	0.586	0.0009	--	8.2e-05
rs13137146	4	154266116	A/G	Log(CAC+1)	Additive	MND1	0.506	0.165	0.0023	0.788003	0.289	0.0071	++	9.1e-05
rs67601140	4	160072143	A/G	CAC>=10 vs. CAC<10	Additive		0.322	0.107	0.0027	0.378111	0.141	0.0076	++	7.6e-05
rs116376586	4	162633719	T/C	Log(CAC+1)	Additive	FSTL5	-0.928	0.27	0.00062	-1.99084	0.629	0.0018	--	8.2e-06
rs10000041	4	165621955	T/G	Log(CAC+1)	Recessive		-0.945	0.31	0.0024	-1.25521	0.456	0.0063	--	5.9e-05
rs17295603	4	175461517	A/G	Log(CAC+1)	Dominant		-1.185	0.332	0.00039	-1.98183	0.68	0.004	--	7.9e-06
rs11942419	4	176930304	A/T	Log(CAC+1)	Additive		-0.513	0.172	0.003	-0.771791	0.272	0.0052	--	9.2e-05
rs2333389	4	176953686	T/C	Log(CAC+1)	Recessive		-0.815	0.259	0.0017	-1.2537	0.41	0.0026	--	3.1e-05
rs78476350	4	183710992	T/C	CAC>=10 vs. CAC<10	Additive	ODZ3	0.125	0.047	0.0078	0.288702	0.092	0.002	++	9.8e-05
rs78987604	4	184512155	A/G	CAC>=10 vs. CAC<10	Dominant		0.152	0.047	0.0013	0.242093	0.087	0.0061	++	4.9e-05
rs4862545	4	186456617	A/G	CAC>=10 vs. CAC<10	Recessive	PDLIM3	0.35	0.123	0.0045	0.559539	0.174	0.0014	++	5.2e-05
rs58267027	4	186566863	A/T	CAC>=10 vs. CAC<10	Dominant	SORBS2	0.127	0.047	0.0067	0.328383	0.092	0.00042	++	4.1e-05
rs13131059	4	188903901	A/T	CAC>=10 vs. CAC<10	Recessive		-0.235	0.082	0.0043	-0.374906	0.124	0.0028	--	6.3e-05
rs4862846	4	188905603	A/G	CAC>=10 vs. CAC<10	Recessive		-0.23	0.082	0.0051	-0.384726	0.124	0.0021	--	6e-05
rs10077930	5	561930	A/C	CAC>=10 vs. CAC<10	Additive		0.101	0.036	0.0045	0.181827	0.055	0.0011	++	5.8e-05
rs2962581	5	2715714	T/C	CAC>=10 vs. CAC<10	Dominant		0.111	0.037	0.0027	0.237947	0.067	0.00051	++	2.1e-05
rs2935646	5	2718514	A/G	CAC>=10 vs. CAC<10	Dominant		0.114	0.038	0.0026	0.188877	0.068	0.0062	++	8.4e-05
rs116332927	5	5096612	T/C	CAC>=10 vs. CAC<10	Additive		0.229	0.082	0.0056	0.471897	0.154	0.0025	++	7.6e-05
rs78017617	5	5102024	A/C	CAC>=10 vs. CAC<10	Dominant		0.217	0.072	0.0026	0.338796	0.126	0.0074	++	6.9e-05
rs79937850	5	5105358	A/G	CAC>=10 vs. CAC<10	Dominant		0.221	0.072	0.0023	0.340263	0.126	0.0073	++	6.1e-05
rs28635641	5	6786949	A/G	Log(CAC+1)	Dominant		1.197	0.415	0.004	1.94339	0.612	0.0017	++	4.2e-05
rs77065545	5	7517109	A/G	CAC>=10 vs. CAC<10	Dominant	ADCY2	-0.136	0.05	0.007	-0.280397	0.083	0.00087	--	5.5e-05
rs7732041	5	8512935	T/G	Log(CAC+1)	Dominant		0.617	0.202	0.0023	1.08949	0.363	0.003	++	4.8e-05
rs6451042	5	19210892	A/G	CAC>=10 vs. CAC<10	Recessive		-0.154	0.044	0.00046	0.178189	0.064	0.0059	-+	9.3e-06
rs4302589	5	19239511	T/C	CAC>=10 vs. CAC<10	Dominant		-0.105	0.035	0.0031	-0.16827	0.055	0.0026	--	4.4e-05
rs4489065	5	19246541	A/G	CAC>=10 vs. CAC<10	Dominant		-0.112	0.035	0.0016	-0.171975	0.055	0.002	--	1.6e-05
rs11740904	5	19274757	T/C	CAC>=10 vs. CAC<10	Dominant		-0.101	0.036	0.0046	-0.163107	0.054	0.0029	--	6.8e-05
rs10079927	5	21283107	C/G	CAC>=10 vs. CAC<10	Dominant		0.204	0.06	0.00065	0.319889	0.096	0.001	++	3.8e-06
rs187180061	5	21283999	C/G	CAC>=10 vs. CAC<10	Dominant		0.204	0.06	0.00066	0.307148	0.098	0.0019	++	5.9e-06
rs10035864	5	21284696	T/C	CAC>=10 vs. CAC<10	Dominant		0.204	0.06	0.00066	0.307233	0.098	0.0019	++	5.9e-06
rs181604831	5	21294465	A/T	CAC>=10 vs. CAC<10	Dominant		0.203	0.06	0.00071	0.308329	0.098	0.0019	++	6.3e-06
rs13436552	5	21298062	T/C	CAC>=10 vs. CAC<10	Dominant		0.203	0.06	0.00073	0.308665	0.098	0.0019	++	6.5e-06
rs9292975	5	21426004	C/G	CAC>=10 vs. CAC<10	Recessive	GUSBP1	-0.113	0.043	0.0093	-0.238423	0.065	0.00028	--	3.5e-05
rs7716937	5	21427540	T/C	CAC>=10 vs. CAC<10	Recessive	GUSBP1	-0.113	0.043	0.0092	-0.238421	0.065	0.00028	--	3.5e-05
rs6898876	5	21431772	A/G	CAC>=10 vs. CAC<10	Recessive	GUSBP1	-0.112	0.043	0.0097	-0.238525	0.065	0.00028	--	3.7e-05
rs11738092	5	21434261	A/T	CAC>=10 vs. CAC<10	Recessive	GUSBP1	-0.113	0.043	0.0092	-0.238588	0.065	0.00028	--	3.4e-05
rs4535422	5	21435073	C/G	CAC>=10 vs. CAC<10	Recessive	GUSBP1	-0.12	0.044	0.0067	-0.248279	0.066	0.0002	--	2e-05
rs10462143	5	21436099	A/G	CAC>=10 vs. CAC<10	Recessive	GUSBP1	-0.12	0.044	0.006	-0.246981	0.065	0.00019	--	1.6e-05
rs10462144	5	21436499	T/C	CAC>=10 vs. CAC<10	Recessive	GUSBP1	-0.113	0.043	0.0093	-0.238746	0.065	0.00028	--	3.5e-05
rs6451953	5	21437412	A/C	CAC>=10 vs. CAC<10	Recessive	GUSBP1	-0.113	0.043	0.0093	-0.222034	0.064	0.00067	--	6.1e-05
rs13165591	5	21439380	A/G	CAC>=10 vs. CAC<10	Recessive	GUSBP1	-0.113	0.043	0.0094	-0.239093	0.065	0.00027	--	3.5e-05
rs10057525	5	21440363	A/G	CAC>=10 vs. CAC<10	Recessive	GUSBP1	-0.112	0.043	0.0097	-0.239243	0.065	0.00027	--	3.6e-05
rs35913417	5	21440595	A/G	CAC>=10 vs. CAC<10	Recessive	GUSBP1	-0.112	0.043	0.0097	-0.239291	0.065	0.00027	--	3.6e-05
rs7356600	5	21441258	T/C	CAC>=10 vs. CAC<10	Additive	GUSBP1	-0.099	0.038	0.0091	-0.201149	0.057	0.00046	--	4.8e-05
rs4318743	5	21443969	A/G	CAC>=10 vs. CAC<10	Recessive	GUSBP1	-0.113	0.043	0.0094	-0.239807	0.065	0.00026	--	3.5e-05
rs13190276	5	21446567	T/C	CAC>=10 vs. CAC<10	Recessive	GUSBP1	-0.116	0.043	0.0078	-0.240349	0.065	0.00026	--	2.7e-05
rs79153453	5	33415978	T/C	Log(CAC+1)	Additive		1.228	0.382	0.0014	1.7636	0.606	0.0041	++	3.1e-05
rs61435545	5	38443120	T/C	Log(CAC+1)	Dominant	EGFLAM	0.762	0.222	0.00063	0.922748	0.367	0.013	++	2.6e-05
rs6890374	5	38444485	T/G	Log(CAC+1)	Dominant	EGFLAM	0.762	0.217	0.00047	0.98826	0.352	0.0053	++	9.8e-06
rs111594438	5	38444800	A/G	Log(CAC+1)	Dominant	EGFLAM	0.748	0.218	0.00064	1.12692	0.355	0.0017	++	5.9e-06
rs112477077	5	38444801	C/G	CAC>=10 vs. CAC<10	Dominant	EGFLAM	0.127	0.04	0.0015	0.213491	0.067	0.0017	++	1.5e-05
rs6874384	5	38445287	T/C	CAC>=10 vs. CAC<10	Dominant	EGFLAM	0.126	0.04	0.0015	0.212868	0.067	0.0018	++	1.6e-05
rs116783901	5	42618139	T/C	CAC>=10 vs. CAC<10	Additive	GHR	-0.224	0.076	0.0035	-0.362278	0.131	0.0061	--	8.5e-05
rs74333472	5	42618290	T/G	CAC>=10 vs. CAC<10	Additive	GHR	-0.225	0.076	0.0034	-0.368801	0.132	0.0055	--	7.8e-05
rs62372102	5	60139881	A/G	CAC>=10 vs. CAC<10	Dominant	ELOVL7	0.101	0.036	0.0049	0.180232	0.056	0.0015	++	5.1e-05
rs75066051	5	60159971	T/C	CAC>=10 vs. CAC<10	Dominant		0.1	0.035	0.0043	0.153748	0.055	0.0055	++	9.7e-05
rs13185301	5	60161819	T/C	CAC>=10 vs. CAC<10	Dominant		0.105	0.035	0.0028	0.147816	0.055	0.0077	++	8e-05
rs9763418	5	60176236	T/C	CAC>=10 vs. CAC<10	Dominant	ERCC8	0.102	0.035	0.0035	0.154293	0.055	0.0053	++	7.5e-05
rs12522154	5	60181500	T/C	CAC>=10 vs. CAC<10	Dominant	ERCC8	0.101	0.035	0.004	0.154281	0.055	0.0052	++	8.5e-05
rs183729	5	61696121	T/C	CAC>=10 vs. CAC<10	Recessive	DIMT1	0.243	0.073	0.00099	0.460037	0.155	0.0033	++	1.4e-05
rs153872	5	61696182	T/C	CAC>=10 vs. CAC<10	Recessive	DIMT1	0.243	0.073	0.00097	0.460334	0.155	0.0033	++	1.4e-05
rs6861297	5	62177216	T/G	Log(CAC+1)	Dominant		0.591	0.195	0.0025	1.01194	0.372	0.007	++	9.3e-05
rs115655559	5	65146305	T/G	Log(CAC+1)	Dominant		0.595	0.214	0.0055	1.34974	0.395	0.0008	++	7.1e-05
rs277939	5	70856378	A/C	Log(CAC+1)	Recessive	BDP1	-1.082	0.302	0.00037	-1.31476	0.412	0.0016	--	2.6e-06
rs62361813	5	70894960	T/C	Log(CAC+1)	Recessive	MCCC2	-1.056	0.319	0.00098	-1.23541	0.459	0.0075	--	2.5e-05
rs62360690	5	72223286	A/G	CAC>=10 vs. CAC<10	Dominant		-0.168	0.059	0.0047	-0.269781	0.089	0.0026	--	6.6e-05
rs1390618	5	78012455	A/C	CAC>=10 vs. CAC<10	Additive		0.07	0.024	0.0044	0.111534	0.038	0.0041	++	8e-05
rs55730263	5	83166632	A/G	CAC>=10 vs. CAC<10	Additive		-0.218	0.065	0.00085	-0.292412	0.102	0.0045	--	1.5e-05
rs1500620	5	84164538	C/G	CAC>=10 vs. CAC<10	Recessive		0.122	0.041	0.0032	-0.204295	0.064	0.0017	+-	3.1e-05
rs140866432	5	87352292	T/C	CAC>=10 vs. CAC<10	Dominant		-0.214	0.072	0.0031	-0.258047	0.096	0.0074	--	9.9e-05
rs304138	5	88169567	A/G	CAC>=10 vs. CAC<10	Additive	MEF2C	-0.079	0.026	0.0026	-0.126014	0.046	0.0068	--	9.5e-05
rs7730262	5	88188238	A/G	CAC>=10 vs. CAC<10	Dominant	AL050132	-0.121	0.041	0.0031	-0.24436	0.061	9e-05	--	4.3e-06
rs6888671	5	88191071	T/C	CAC>=10 vs. CAC<10	Dominant	AL050132	-0.12	0.041	0.0033	-0.237846	0.062	0.00016	--	7.1e-06
rs75787142	5	88902527	A/G	Log(CAC+1)	Additive		1.072	0.34	0.0017	1.59103	0.569	0.0057	++	5.1e-05
rs79061575	5	94738411	T/G	CAC>=10 vs. CAC<10	Dominant	FAM81B	-0.182	0.06	0.0024	-0.266126	0.096	0.0059	--	5.6e-05
rs6866258	5	95214709	T/C	Log(CAC+1)	Additive		1.3	0.339	0.00014	1.51538	0.543	0.0056	++	2.6e-06
rs74543823	5	95230766	A/G	Log(CAC+1)	Additive	ELL2	1.306	0.332	9e-05	1.40975	0.528	0.008	++	2.3e-06
rs75819481	5	97833224	C/G	CAC>=10 vs. CAC<10	Additive		-0.267	0.089	0.0027	-0.35449	0.132	0.0076	--	7.5e-05
rs74409630	5	97840201	A/G	CAC>=10 vs. CAC<10	Additive		-0.278	0.095	0.0035	-0.582484	0.145	7.8e-05	--	5.1e-06
rs11960408	5	100765671	A/G	Log(CAC+1)	Dominant		0.63	0.223	0.0048	1.12084	0.331	0.00081	++	3.2e-05
rs13360352	5	100765836	A/G	Log(CAC+1)	Dominant		0.675	0.22	0.0022	1.04532	0.33	0.0017	++	2.1e-05
rs348400	5	100766804	T/C	CAC>=10 vs. CAC<10	Recessive		-0.138	0.051	0.0067	-0.243506	0.077	0.0017	--	7.2e-05
rs348401	5	100767427	T/C	Log(CAC+1)	Dominant		0.64	0.216	0.0032	1.04944	0.33	0.0016	++	3e-05
rs348435	5	100772472	T/C	Log(CAC+1)	Dominant		0.614	0.215	0.0044	1.05882	0.331	0.0015	++	4.3e-05
rs348444	5	100785826	T/G	Log(CAC+1)	Dominant		0.591	0.215	0.0062	1.04401	0.329	0.0017	++	6.5e-05
rs4642336	5	100806851	A/G	Log(CAC+1)	Dominant		0.607	0.212	0.0044	1.14752	0.325	0.00048	++	2e-05
rs10477854	5	104929706	A/G	CAC>=10 vs. CAC<10	Recessive		-0.175	0.054	0.0012	-0.209536	0.079	0.0088	--	3.6e-05
rs7721137	5	106577683	A/C	Log(CAC+1)	Dominant		-0.816	0.268	0.0024	-1.25864	0.453	0.0058	--	5.4e-05
rs17159649	5	106608280	T/G	Log(CAC+1)	Dominant		-0.785	0.258	0.0024	-1.12471	0.433	0.0098	--	8.1e-05
rs73194917	5	106659051	A/T	CAC>=10 vs. CAC<10	Additive		-0.108	0.039	0.0063	-0.23801	0.079	0.0027	--	9.4e-05
rs73788969	5	117926700	A/G	Log(CAC+1)	Dominant		-1.035	0.35	0.0032	-2.29883	0.721	0.0017	--	5.2e-05
rs12513847	5	125890559	T/C	CAC>=10 vs. CAC<10	Additive	ALDH7A1	-0.071	0.026	0.0063	-0.177193	0.043	6.3e-05	--	2e-05
rs6898559	5	125892929	A/G	CAC>=10 vs. CAC<10	Additive	ALDH7A1	0.09	0.025	0.00041	0.183613	0.044	4.3e-05	++	5e-07
rs4835912	5	125895485	A/C	CAC>=10 vs. CAC<10	Additive	ALDH7A1	0.079	0.026	0.0021	0.169787	0.045	0.00023	++	1.1e-05
rs4835914	5	125895709	A/G	Log(CAC+1)	Additive	ALDH7A1	-0.481	0.149	0.0013	-0.895915	0.291	0.0024	--	2.4e-05
rs190567716	5	125968724	A/T	CAC>=10 vs. CAC<10	Additive	C5orf48	-0.282	0.082	0.00059	-0.346416	0.124	0.0058	--	1.7e-05
rs4996522	5	130761470	A/G	CAC>=10 vs. CAC<10	Additive	RAPGEF6	-0.086	0.032	0.0074	-0.18504	0.053	0.00056	--	4.3e-05
rs4706028	5	130946227	T/C	CAC>=10 vs. CAC<10	Additive	RAPGEF6	-0.075	0.029	0.0098	-0.173726	0.048	0.00038	--	4.7e-05
rs73790215	5	132457197	A/G	Log(CAC+1)	Dominant		-1.37	0.412	0.00093	-2.55466	0.776	0.0011	--	5.9e-06
rs62376603	5	132927434	A/T	CAC>=10 vs. CAC<10	Additive	FSTL4	-0.374	0.118	0.0016	-0.411949	0.159	0.0099	--	5.3e-05
rs13175840	5	133197338	A/G	Log(CAC+1)	Additive		0.809	0.235	0.00062	1.64288	0.402	6.6e-05	++	1.1e-06
rs74393740	5	133197339	A/G	Log(CAC+1)	Dominant		0.77	0.254	0.0025	1.71102	0.418	6.5e-05	++	6.4e-06
rs2316743	5	133200340	A/C	CAC>=10 vs. CAC<10	Dominant		0.127	0.035	0.00031	0.141574	0.054	0.0095	++	9.1e-06
rs12519506	5	133201441	A/C	CAC>=10 vs. CAC<10	Dominant		0.112	0.035	0.0014	0.143979	0.054	0.0084	++	4.1e-05
rs2546338	5	133201967	A/C	CAC>=10 vs. CAC<10	Dominant		0.128	0.035	0.00025	0.141574	0.054	0.0095	++	7.3e-06
rs62373682	5	133205531	A/G	Log(CAC+1)	Additive		0.617	0.171	0.00033	0.947269	0.322	0.0037	++	6.4e-06
rs3926585	5	133210806	A/G	Log(CAC+1)	Additive		0.72	0.245	0.0034	1.63408	0.434	0.00023	++	1.8e-05
rs1860059	5	133847179	T/C	Log(CAC+1)	Dominant		1.284	0.452	0.0047	2.77984	0.794	0.00059	++	4.2e-05
rs12516451	5	133894300	C/G	Log(CAC+1)	Dominant	PHF15	0.828	0.28	0.0032	1.3678	0.481	0.005	++	9.4e-05
rs17167619	5	133898477	A/G	Log(CAC+1)	Dominant	PHF15	0.83	0.264	0.0017	1.29573	0.469	0.0064	++	5.4e-05
rs56843753	5	133901464	A/G	Log(CAC+1)	Dominant	PHF15	0.877	0.263	0.00092	1.26559	0.466	0.0072	++	2.9e-05
rs3776337	5	142439505	C/G	CAC>=10 vs. CAC<10	Additive	ARHGAP26	0.091	0.031	0.0034	0.136266	0.046	0.0034	++	5.4e-05
rs3776336	5	142439586	A/G	CAC>=10 vs. CAC<10	Additive	ARHGAP26	0.085	0.031	0.0057	0.13648	0.046	0.0034	++	9.4e-05
rs353235	5	148832575	C/G	Log(CAC+1)	Dominant		0.58	0.207	0.0053	1.30428	0.382	0.00079	++	9.1e-05
rs1421898	5	158111073	A/G	CAC>=10 vs. CAC<10	Additive		0.322	0.102	0.0017	0.443992	0.169	0.0094	++	6.7e-05
rs62386869	5	158133674	T/C	CAC>=10 vs. CAC<10	Dominant	EBF1	0.32	0.102	0.0018	0.443992	0.169	0.0094	++	7.3e-05
rs254837	5	158683200	C/G	Log(CAC+1)	Dominant		-0.922	0.273	0.00077	-1.10497	0.408	0.0073	--	2e-05
rs12520035	5	158705370	A/G	Log(CAC+1)	Additive	UBLCP1	-0.861	0.271	0.0015	-0.891768	0.363	0.015	--	6.8e-05
rs60907222	5	158719733	A/G	Log(CAC+1)	Dominant		-0.934	0.282	0.00099	-1.04055	0.393	0.0085	--	2.8e-05
rs73307775	5	158726535	T/G	Log(CAC+1)	Dominant		-0.998	0.274	0.00029	-1.10563	0.377	0.0037	--	3.9e-06
rs3181224	5	158740850	A/G	Log(CAC+1)	Dominant		-0.864	0.273	0.0016	-1.05062	0.374	0.0053	--	3.2e-05
rs2338833	5	169512063	A/G	CAC>=10 vs. CAC<10	Dominant		0.114	0.037	0.0022	0.184573	0.069	0.0081	++	8.1e-05
rs7728297	5	169629907	T/C	Log(CAC+1)	Additive		-0.632	0.211	0.0028	-0.852126	0.298	0.0046	--	7.6e-05
rs7708606	5	169629908	A/G	Log(CAC+1)	Additive		-0.652	0.211	0.0021	-0.798654	0.298	0.0079	--	7.4e-05
rs78068249	5	169961104	T/C	Log(CAC+1)	Additive	KCNIP1	1.018	0.38	0.0076	2.1435	0.621	0.00065	++	4.7e-05
rs13174727	5	175275485	T/C	Log(CAC+1)	Dominant	CPLX2	1.185	0.385	0.0022	1.92264	0.698	0.0063	++	5.2e-05
rs17202895	6	1443801	T/C	Log(CAC+1)	Dominant		-0.706	0.257	0.0062	-1.15057	0.365	0.0018	--	6.8e-05
rs2816282	6	1529658	T/G	CAC>=10 vs. CAC<10	Additive		0.092	0.03	0.0023	0.13412	0.051	0.0094	++	9.5e-05
rs4552775	6	1529670	A/G	CAC>=10 vs. CAC<10	Additive		0.095	0.031	0.0021	0.138026	0.052	0.0083	++	8.1e-05
rs2569865	6	1529787	A/G	CAC>=10 vs. CAC<10	Additive		0.093	0.03	0.0018	0.131953	0.05	0.0097	++	7.4e-05
rs9505639	6	9117717	A/G	CAC>=10 vs. CAC<10	Dominant		0.282	0.086	0.0012	0.357004	0.127	0.0055	++	2.4e-05
rs9505640	6	9120953	A/T	CAC>=10 vs. CAC<10	Dominant		0.282	0.086	0.0012	0.357379	0.128	0.0054	++	2.4e-05
rs114796571	6	9949766	T/G	CAC>=10 vs. CAC<10	Dominant	MRDS1	-0.226	0.069	0.0011	-0.303217	0.115	0.0093	--	4e-05
rs7749026	6	12064018	A/G	CAC>=10 vs. CAC<10	Recessive	HIVEP1	-0.109	0.042	0.009	0.205465	0.063	0.0014	-+	8.8e-05
rs116763925	6	14833883	T/C	CAC>=10 vs. CAC<10	Additive		-0.178	0.061	0.0037	-0.306532	0.11	0.0057	--	8.5e-05
rs12665071	6	16105982	A/G	CAC>=10 vs. CAC<10	Dominant		0.118	0.038	0.0024	0.223643	0.071	0.0019	++	3.9e-05
rs2294263	6	16108934	A/T	CAC>=10 vs. CAC<10	Dominant		0.12	0.039	0.0019	0.22204	0.069	0.0015	++	2.8e-05
rs16878970	6	16743909	A/G	CAC>=10 vs. CAC<10	Additive	ATXN1	-0.163	0.047	0.00049	-0.221204	0.074	0.0029	--	5.8e-06
rs16879003	6	16745239	T/C	CAC>=10 vs. CAC<10	Additive	ATXN1	-0.194	0.043	7e-06	-0.204165	0.072	0.0047	--	1.1e-07
rs10456788	6	16750856	C/G	CAC>=10 vs. CAC<10	Additive	ATXN1	-0.151	0.044	0.00072	-0.189474	0.068	0.0059	--	1.5e-05
rs10456789	6	16751067	T/C	CAC>=10 vs. CAC<10	Additive	ATXN1	-0.163	0.043	0.00018	-0.18604	0.068	0.0067	--	4e-06
rs10456790	6	16752793	T/C	CAC>=10 vs. CAC<10	Additive	ATXN1	-0.151	0.045	0.0008	-0.196034	0.07	0.0053	--	1.5e-05
rs10456791	6	16753352	A/C	CAC>=10 vs. CAC<10	Additive	ATXN1	-0.151	0.045	0.0008	-0.196164	0.07	0.0053	--	1.5e-05
rs10949379	6	16755893	A/G	CAC>=10 vs. CAC<10	Additive	ATXN1	-0.151	0.044	0.00069	-0.196954	0.07	0.0054	--	1.3e-05
rs6937227	6	16946676	A/C	Log(CAC+1)	Recessive		-1.547	0.51	0.0025	-2.23396	0.814	0.0065	--	6.1e-05
rs12529540	6	17032056	T/G	CAC>=10 vs. CAC<10	Dominant		-0.218	0.056	0.00012	-0.217729	0.092	0.019	--	6.7e-06
rs7775519	6	17141472	A/G	Log(CAC+1)	Dominant		-0.634	0.204	0.002	-0.795706	0.303	0.0091	--	6.2e-05
rs2328036	6	17142100	T/C	Log(CAC+1)	Dominant		-0.634	0.204	0.002	-0.795706	0.303	0.0091	--	6.2e-05
rs4716118	6	17146368	T/C	Log(CAC+1)	Dominant		-0.634	0.204	0.002	-0.796367	0.303	0.009	--	6.1e-05
rs2209262	6	17147722	T/G	Log(CAC+1)	Dominant		-0.634	0.204	0.002	-0.796309	0.303	0.009	--	6.1e-05
rs1119547	6	17148682	T/C	Log(CAC+1)	Dominant		-0.634	0.204	0.002	-0.778522	0.302	0.011	--	6.9e-05
rs6925565	6	17149221	A/G	Log(CAC+1)	Dominant		-0.634	0.204	0.002	-0.778522	0.302	0.011	--	6.9e-05
rs2146444	6	17167857	T/C	CAC>=10 vs. CAC<10	Dominant		-0.111	0.037	0.003	-0.153051	0.056	0.0065	--	7.4e-05
rs59379517	6	17169656	A/G	CAC>=10 vs. CAC<10	Dominant		-0.106	0.037	0.0044	-0.158734	0.056	0.0047	--	9.1e-05
rs6926074	6	17170064	A/C	CAC>=10 vs. CAC<10	Dominant		-0.106	0.037	0.0045	-0.15847	0.056	0.0048	--	9.4e-05
rs35139229	6	17170618	T/C	CAC>=10 vs. CAC<10	Dominant		-0.105	0.037	0.0046	-0.157979	0.056	0.0049	--	9.9e-05
rs115202710	6	24704568	T/C	CAC>=10 vs. CAC<10	Additive	ACOT13	-0.184	0.06	0.0023	-0.369002	0.101	0.0003	--	6.7e-06
rs115175890	6	24711967	T/C	CAC>=10 vs. CAC<10	Additive	C6orf62	-0.181	0.06	0.0025	-0.369518	0.101	0.0003	--	7.3e-06
rs73401761	6	25761198	A/G	CAC>=10 vs. CAC<10	Dominant	SLC17A4	-0.166	0.055	0.0027	-0.332894	0.092	0.00041	--	1.8e-05
rs34048275	6	25777056	T/C	CAC>=10 vs. CAC<10	Dominant	SLC17A4	-0.152	0.054	0.0054	-0.318699	0.093	0.00077	--	6.1e-05
rs67781023	6	32508512	A/T	CAC>=10 vs. CAC<10	Dominant	HLA-DRB1	-0.137	0.044	0.0021	-0.242902	0.089	0.0066	--	7.5e-05
rs72853931	6	32508724	T/C	CAC>=10 vs. CAC<10	Dominant	HLA-DRB1	-0.136	0.044	0.0021	-0.23947	0.089	0.0075	--	8.2e-05
rs66881448	6	32508843	A/G	CAC>=10 vs. CAC<10	Dominant	HLA-DRB1	-0.136	0.044	0.0021	-0.27727	0.09	0.0024	--	4.1e-05
rs28852767	6	32509655	C/G	CAC>=10 vs. CAC<10	Dominant	HLA-DRB1	-0.136	0.044	0.0021	-0.265259	0.087	0.0026	--	4.3e-05
rs28760027	6	32509985	A/G	CAC>=10 vs. CAC<10	Dominant	HLA-DRB1	-0.136	0.044	0.0021	-0.245371	0.088	0.0057	--	6.9e-05
rs28889022	6	32510104	T/C	CAC>=10 vs. CAC<10	Dominant	HLA-DRB1	-0.136	0.044	0.0021	-0.255354	0.087	0.0035	--	5.1e-05
rs28736808	6	32510314	T/C	CAC>=10 vs. CAC<10	Dominant	HLA-DRB1	-0.136	0.044	0.0022	-0.243171	0.086	0.0051	--	6.5e-05
rs71534547	6	32514892	T/C	CAC>=10 vs. CAC<10	Additive	HLA-DRB1	-0.131	0.043	0.0023	-0.234999	0.088	0.0078	--	8.9e-05
rs28570536	6	32519234	T/G	CAC>=10 vs. CAC<10	Additive	HLA-DRB1	-0.145	0.051	0.0046	-0.27609	0.09	0.0024	--	8.6e-05
rs9271325	6	32582513	C/G	Log(CAC+1)	Recessive		-0.69	0.244	0.0049	-1.79519	0.482	0.00024	--	4.2e-05
rs9271463	6	32588535	A/T	CAC>=10 vs. CAC<10	Dominant		-0.107	0.035	0.0026	-0.199084	0.069	0.0041	--	9e-05
rs9271468	6	32588616	A/G	CAC>=10 vs. CAC<10	Dominant		-0.11	0.036	0.0022	-0.205402	0.071	0.0041	--	8.4e-05
rs114250738	6	32601442	A/G	CAC>=10 vs. CAC<10	Additive		-0.132	0.046	0.0047	-0.298688	0.083	0.00039	--	3.3e-05
rs114441380	6	32601533	A/T	CAC>=10 vs. CAC<10	Additive		-0.116	0.035	0.0011	-0.215427	0.067	0.0014	--	1.4e-05
rs36173887	6	32602086	A/G	CAC>=10 vs. CAC<10	Dominant		-0.134	0.048	0.0059	-0.292553	0.092	0.0017	--	9.3e-05
rs116235343	6	32603734	T/C	CAC>=10 vs. CAC<10	Additive		-0.136	0.048	0.0045	-0.243827	0.077	0.0018	--	7.7e-05
rs28666575	6	32603944	T/G	CAC>=10 vs. CAC<10	Additive		-0.137	0.048	0.0046	-0.254152	0.085	0.0031	--	9.7e-05
rs28693734	6	32603949	A/G	CAC>=10 vs. CAC<10	Additive		-0.137	0.048	0.0046	-0.256925	0.085	0.0028	--	9.2e-05
rs28637452	6	32604038	A/C	CAC>=10 vs. CAC<10	Additive		-0.137	0.048	0.0046	-0.257711	0.085	0.0027	--	9e-05
rs28523606	6	32604055	A/G	CAC>=10 vs. CAC<10	Additive		-0.137	0.048	0.0046	-0.256131	0.085	0.0029	--	9.3e-05
rs56004070	6	32604858	A/G	CAC>=10 vs. CAC<10	Additive		-0.137	0.048	0.0046	-0.276676	0.082	0.00083	--	5.2e-05
rs28435850	6	32604876	A/G	CAC>=10 vs. CAC<10	Additive		-0.138	0.049	0.0046	-0.287576	0.084	0.00067	--	4.5e-05
rs28441428	6	32604967	T/G	CAC>=10 vs. CAC<10	Additive		-0.132	0.048	0.0062	-0.320047	0.084	0.00016	--	3e-05
rs111541957	6	32605699	A/G	CAC>=10 vs. CAC<10	Additive	HLA-DQA1	-0.137	0.048	0.0049	-0.307697	0.084	0.00028	--	3e-05
rs9272478	6	32605767	A/G	CAC>=10 vs. CAC<10	Additive	HLA-DQA1	-0.137	0.048	0.0049	-0.26468	0.081	0.0012	--	6.5e-05
rs4713859	6	35406153	T/C	CAC>=10 vs. CAC<10	Recessive		-0.247	0.083	0.003	-0.309199	0.109	0.0049	--	6e-05
rs12194214	6	41028574	A/C	CAC>=10 vs. CAC<10	Additive	APOBEC2	-0.074	0.025	0.0029	-0.104069	0.039	0.0084	--	8.7e-05
rs9464039	6	54093021	A/G	CAC>=10 vs. CAC<10	Dominant	MLIP	0.125	0.037	0.00081	0.18251	0.07	0.0098	++	3.4e-05
rs7742881	6	66449211	T/C	CAC>=10 vs. CAC<10	Recessive		-0.191	0.074	0.0097	-0.389685	0.115	0.00083	--	8.2e-05
rs75299175	6	69663818	A/G	Log(CAC+1)	Dominant	BAI3	0.695	0.238	0.0036	1.1637	0.391	0.0032	++	5.9e-05
rs9350493	6	73949519	T/C	CAC>=10 vs. CAC<10	Additive	KHDC1	-0.088	0.032	0.0063	-0.210524	0.055	0.00019	--	4.5e-05
rs2485074	6	75350666	A/G	CAC>=10 vs. CAC<10	Additive	AF086303	0.227	0.072	0.0018	0.374948	0.138	0.007	++	4.5e-05
rs2502504	6	75383320	T/C	CAC>=10 vs. CAC<10	Additive	AF086303	0.222	0.068	0.0012	0.364316	0.126	0.0041	++	1.9e-05
rs9447267	6	75446173	T/C	CAC>=10 vs. CAC<10	Dominant		-0.212	0.068	0.0017	-0.331467	0.118	0.0053	--	3.6e-05
rs77196322	6	81336600	A/C	Log(CAC+1)	Additive		1.543	0.577	0.0077	3.12361	0.863	0.00035	++	3.4e-05
rs73478361	6	85825579	A/T	Log(CAC+1)	Additive		-1.065	0.31	0.00063	-1.12164	0.446	0.013	--	3e-05
rs58193637	6	85902056	C/G	Log(CAC+1)	Additive		-0.901	0.291	0.002	-1.13575	0.409	0.0061	--	6.3e-05
rs115395006	6	87312930	A/G	Log(CAC+1)	Recessive		-1.264	0.341	0.00023	-2.20841	0.741	0.0033	--	4.3e-06
rs35003285	6	96425676	A/C	CAC>=10 vs. CAC<10	Additive		-0.175	0.055	0.0016	-0.319911	0.113	0.0053	--	4.3e-05
rs34464930	6	96430279	T/C	CAC>=10 vs. CAC<10	Additive		-0.162	0.055	0.0031	-0.320393	0.113	0.0052	--	9.3e-05
rs36011083	6	96431876	A/G	CAC>=10 vs. CAC<10	Additive		-0.163	0.055	0.0031	-0.320306	0.113	0.0052	--	9.1e-05
rs34071424	6	96436829	T/C	CAC>=10 vs. CAC<10	Additive		-0.162	0.055	0.0031	-0.319552	0.113	0.0053	--	9.5e-05
rs878914	6	96439210	T/C	CAC>=10 vs. CAC<10	Additive		-0.164	0.055	0.0029	-0.301994	0.11	0.0067	--	0.0001
rs2294840	6	96439938	A/G	CAC>=10 vs. CAC<10	Additive		-0.164	0.055	0.0029	-0.301994	0.11	0.0067	--	9.9e-05
rs35705986	6	96440747	A/G	CAC>=10 vs. CAC<10	Additive		-0.166	0.055	0.0027	-0.302221	0.11	0.0067	--	9e-05
rs56055108	6	96441310	A/G	CAC>=10 vs. CAC<10	Additive		-0.169	0.055	0.0025	-0.302282	0.11	0.0067	--	8.2e-05
rs190225848	6	99700038	A/G	CAC>=10 vs. CAC<10	Additive		-0.153	0.051	0.0027	-0.541278	0.123	1.8e-05	--	4.7e-06
rs112060994	6	99700187	C/G	CAC>=10 vs. CAC<10	Additive		-0.148	0.05	0.0034	-0.396864	0.112	0.00052	--	3.2e-05
rs112601564	6	99700191	A/G	CAC>=10 vs. CAC<10	Additive		-0.149	0.05	0.003	-0.396654	0.112	0.00052	--	2.8e-05
rs141477022	6	100142198	A/G	CAC>=10 vs. CAC<10	Dominant		-0.301	0.101	0.0029	-0.467985	0.168	0.0058	--	9.5e-05
rs12662031	6	102707050	A/T	CAC>=10 vs. CAC<10	Additive		0.12	0.033	0.00031	0.162269	0.057	0.005	++	7e-06
rs183838294	6	102791218	T/C	CAC>=10 vs. CAC<10	Additive		0.189	0.049	0.00014	0.258807	0.093	0.0058	++	3.6e-06
rs115497193	6	103332359	T/C	CAC>=10 vs. CAC<10	Dominant		-0.307	0.101	0.0026	-0.609159	0.202	0.0029	--	5.2e-05
rs138844049	6	103349775	A/C	CAC>=10 vs. CAC<10	Dominant		-0.304	0.101	0.0028	-0.621545	0.204	0.0027	--	5.4e-05
rs114811464	6	103357646	T/C	CAC>=10 vs. CAC<10	Dominant		-0.304	0.101	0.0028	-0.630327	0.207	0.0026	--	5.3e-05
rs7739589	6	103357899	C/G	CAC>=10 vs. CAC<10	Dominant		-0.304	0.101	0.0028	-0.630327	0.207	0.0026	--	5.3e-05
rs151133106	6	103368236	A/C	CAC>=10 vs. CAC<10	Dominant		-0.304	0.101	0.0028	-0.634764	0.208	0.0026	--	5.3e-05
rs115105004	6	103368287	A/G	CAC>=10 vs. CAC<10	Dominant		-0.304	0.101	0.0028	-0.634764	0.208	0.0026	--	5.3e-05
rs144238115	6	103370272	T/G	CAC>=10 vs. CAC<10	Dominant		-0.304	0.101	0.0028	-0.636132	0.208	0.0026	--	5.3e-05
rs142057678	6	103371710	T/C	CAC>=10 vs. CAC<10	Dominant		-0.304	0.101	0.0028	-0.636769	0.208	0.0026	--	5.3e-05
rs141086020	6	103373795	A/G	CAC>=10 vs. CAC<10	Dominant		-0.304	0.101	0.0028	-0.637682	0.209	0.0026	--	5.3e-05
rs141935778	6	103375971	T/C	CAC>=10 vs. CAC<10	Dominant		-0.304	0.101	0.0028	-0.639185	0.209	0.0026	--	5.3e-05
rs148604367	6	103382760	T/C	CAC>=10 vs. CAC<10	Dominant		-0.304	0.101	0.0028	-0.641136	0.209	0.0026	--	5.2e-05
rs114977473	6	103393438	A/G	CAC>=10 vs. CAC<10	Dominant		-0.304	0.101	0.0028	-0.646277	0.211	0.0026	--	5.3e-05
rs77790113	6	103395443	A/G	CAC>=10 vs. CAC<10	Dominant		-0.304	0.101	0.0028	-0.649827	0.212	0.0026	--	5.3e-05
rs57114349	6	103402568	C/G	CAC>=10 vs. CAC<10	Dominant		-0.305	0.101	0.0027	-0.652532	0.213	0.0026	--	5.1e-05
rs74396109	6	103416320	A/C	CAC>=10 vs. CAC<10	Dominant		-0.304	0.101	0.0029	-0.664758	0.217	0.0025	--	5.4e-05
rs59490629	6	107577472	A/G	CAC>=10 vs. CAC<10	Dominant	PDSS2	0.16	0.043	0.0002	0.232101	0.068	0.00074	++	8.8e-07
rs78519501	6	112265463	T/C	CAC>=10 vs. CAC<10	Additive		0.15	0.048	0.0018	0.189946	0.072	0.0088	++	5.3e-05
rs77336619	6	114069347	C/G	CAC>=10 vs. CAC<10	Dominant		0.165	0.053	0.0019	0.262754	0.079	0.001	++	1.2e-05
rs76665542	6	114069769	T/C	CAC>=10 vs. CAC<10	Dominant		0.163	0.053	0.0021	0.261598	0.079	0.001	++	1.4e-05
rs149546139	6	114085708	A/G	CAC>=10 vs. CAC<10	Dominant		0.175	0.054	0.0013	0.247691	0.08	0.0021	++	1.3e-05
rs78912097	6	114089384	A/G	CAC>=10 vs. CAC<10	Dominant		0.178	0.055	0.0012	0.240095	0.08	0.003	++	1.5e-05
rs210646	6	117842030	C/G	Log(CAC+1)	Additive	DCBLD1	0.494	0.153	0.0013	0.710969	0.246	0.0044	++	3e-05
rs210649	6	117850608	T/C	Log(CAC+1)	Additive	DCBLD1	0.497	0.152	0.0012	0.708939	0.247	0.0046	++	2.9e-05
rs2356175	6	118708749	A/G	CAC>=10 vs. CAC<10	Additive		-0.087	0.029	0.0028	-0.131223	0.047	0.0059	--	6.5e-05
rs1578518	6	128934249	C/G	Log(CAC+1)	Dominant		0.649	0.207	0.0018	0.920457	0.312	0.0034	++	2.8e-05
rs4897263	6	128941532	T/C	Log(CAC+1)	Dominant		0.681	0.208	0.0011	0.834488	0.312	0.008	++	3e-05
rs12196642	6	134799829	A/G	Log(CAC+1)	Additive	AJ606328	0.71	0.238	0.003	1.51219	0.412	0.00032	++	2.2e-05
rs111749030	6	136636609	A/G	Log(CAC+1)	Dominant		0.951	0.334	0.0045	1.53406	0.496	0.0022	++	5.6e-05
rs9385977	6	142176551	A/G	CAC>=10 vs. CAC<10	Additive	AK097143	-0.083	0.03	0.0053	-0.146941	0.048	0.0025	--	8.1e-05
rs114375118	6	142389911	A/G	CAC>=10 vs. CAC<10	Additive		-0.292	0.104	0.0051	-0.499856	0.14	0.0004	--	2.3e-05
rs114446414	6	142468743	T/G	CAC>=10 vs. CAC<10	Additive	VTA1	-0.293	0.108	0.0068	-0.623967	0.145	2.3e-05	--	5.7e-06
rs114436232	6	142478492	A/T	CAC>=10 vs. CAC<10	Additive	VTA1	-0.293	0.108	0.0068	-0.623808	0.145	2.3e-05	--	5.7e-06
rs114450476	6	142502635	A/G	CAC>=10 vs. CAC<10	Additive	VTA1	-0.285	0.106	0.0076	-0.638605	0.146	1.7e-05	--	5.6e-06
rs12208876	6	143191136	T/C	CAC>=10 vs. CAC<10	Dominant	HIVEP2	-0.102	0.038	0.0073	-0.213993	0.063	0.00086	--	5.1e-05
rs62432360	6	143192656	T/C	CAC>=10 vs. CAC<10	Dominant	HIVEP2	-0.102	0.038	0.0075	-0.214812	0.063	0.00082	--	5.1e-05
rs62432362	6	143197874	T/C	CAC>=10 vs. CAC<10	Dominant	HIVEP2	-0.102	0.038	0.0075	-0.2338	0.064	0.00032	--	2.9e-05
rs56116136	6	146492316	T/C	CAC>=10 vs. CAC<10	Recessive	GRM1	0.224	0.069	0.0012	0.691602	0.246	0.0054	++	3.1e-05
rs58301551	6	146500405	T/C	CAC>=10 vs. CAC<10	Recessive	GRM1	0.225	0.069	0.0011	0.691447	0.246	0.0054	++	3e-05
rs79112577	6	151318031	T/C	Log(CAC+1)	Dominant	MTHFD1L	-1.413	0.453	0.0019	-1.98657	0.733	0.0074	--	6.9e-05
rs192138	6	159912337	A/G	CAC>=10 vs. CAC<10	Additive		-0.09	0.027	0.00094	-0.16623	0.051	0.0014	--	1e-05
rs240865	6	159912854	A/G	CAC>=10 vs. CAC<10	Additive		-0.089	0.027	0.0012	-0.165397	0.051	0.0015	--	1.4e-05
rs77659883	6	162148544	C/G	Log(CAC+1)	Dominant	PARK2	-0.997	0.345	0.004	-1.64259	0.515	0.0016	--	3.9e-05
rs7745557	6	165398876	A/G	Log(CAC+1)	Additive		-0.363	0.139	0.0091	0.686326	0.213	0.0014	-+	9.9e-05
rs2072637	6	167186353	C/G	Log(CAC+1)	Additive	RPS6KA2	0.509	0.166	0.0023	0.706932	0.265	0.0082	++	6.5e-05
rs6463120	7	4888330	A/C	CAC>=10 vs. CAC<10	Dominant	RADIL	-0.1	0.038	0.0082	-0.24113	0.062	0.00012	--	3.3e-05
rs17151607	7	8489780	T/C	Log(CAC+1)	Dominant	NXPH1	1.05	0.277	0.00017	1.2912	0.558	0.022	++	1.1e-05
rs57556668	7	8491702	T/C	Log(CAC+1)	Dominant	NXPH1	1.038	0.278	0.0002	1.23033	0.557	0.028	++	1.6e-05
rs9655080	7	11262036	A/T	Log(CAC+1)	Dominant		0.52	0.2	0.0094	1.02319	0.309	0.001	++	8.1e-05
rs140838758	7	12719175	A/G	CAC>=10 vs. CAC<10	Dominant		-0.177	0.067	0.0085	-0.28558	0.087	0.0012	--	8.9e-05
rs973954	7	14163112	A/C	CAC>=10 vs. CAC<10	Additive		-0.094	0.031	0.0028	-0.204283	0.061	0.001	--	3.2e-05
rs116790694	7	19652482	A/G	CAC>=10 vs. CAC<10	Dominant		0.219	0.07	0.002	0.313718	0.114	0.0063	++	4.6e-05
rs114415064	7	19652483	A/C	CAC>=10 vs. CAC<10	Dominant		0.219	0.07	0.002	0.313718	0.114	0.0063	++	4.6e-05
rs60782162	7	20026374	T/C	Log(CAC+1)	Recessive		-1.69	0.571	0.0032	-3.3857	1.207	0.0054	--	7.7e-05
rs12534112	7	22127598	A/G	Log(CAC+1)	Additive		0.545	0.173	0.0017	0.779882	0.295	0.009	++	6.6e-05
rs6956326	7	24448899	A/C	CAC>=10 vs. CAC<10	Dominant		0.15	0.039	0.00015	0.208076	0.064	0.0013	++	9.4e-07
rs91	7	24449611	T/C	CAC>=10 vs. CAC<10	Dominant		0.157	0.04	8.8e-05	0.207203	0.065	0.0017	++	6.5e-07
rs112	7	24452802	T/G	CAC>=10 vs. CAC<10	Dominant		0.151	0.039	0.00012	0.185041	0.065	0.0047	++	1.9e-06
rs111	7	24452905	T/C	CAC>=10 vs. CAC<10	Dominant		0.151	0.039	0.00012	0.184819	0.065	0.0047	++	2e-06
rs6960552	7	24453325	T/C	CAC>=10 vs. CAC<10	Dominant		0.145	0.039	0.00021	0.175061	0.064	0.0062	++	4.4e-06
rs107	7	24453722	A/G	CAC>=10 vs. CAC<10	Dominant		0.145	0.039	0.00021	0.173846	0.063	0.0065	++	4.5e-06
rs89	7	24454602	A/G	CAC>=10 vs. CAC<10	Dominant		0.153	0.039	7.6e-05	0.181553	0.062	0.0034	++	9.2e-07
rs4722360	7	24457295	T/C	CAC>=10 vs. CAC<10	Dominant		0.147	0.039	0.00018	0.173711	0.063	0.0059	++	3.5e-06
rs28411101	7	24459336	T/C	CAC>=10 vs. CAC<10	Additive		-0.074	0.025	0.0035	-0.134415	0.039	0.00071	--	2.3e-05
rs7805962	7	24460536	T/G	CAC>=10 vs. CAC<10	Additive		-0.074	0.025	0.0035	-0.151196	0.039	0.00013	--	7.5e-06
rs7787557	7	24460724	A/G	CAC>=10 vs. CAC<10	Additive		-0.071	0.025	0.005	-0.151164	0.039	0.00014	--	1.2e-05
rs17214144	7	24885747	T/C	Log(CAC+1)	Additive	OSBPL3	-0.864	0.212	5.3e-05	-0.948421	0.333	0.0049	--	1.2e-06
rs39430	7	25108268	T/C	CAC>=10 vs. CAC<10	Dominant		0.264	0.085	0.002	0.339713	0.119	0.0048	++	3.8e-05
rs58876328	7	26217083	A/G	Log(CAC+1)	Additive	NFE2L3	1.023	0.327	0.0018	1.23508	0.455	0.0071	++	4.9e-05
rs73683264	7	26250233	T/G	Log(CAC+1)	Additive	CBX3	1.074	0.359	0.0029	1.2264	0.461	0.0083	++	8.9e-05
rs11980136	7	27356185	T/G	CAC>=10 vs. CAC<10	Recessive		-0.129	0.045	0.0041	-0.1992	0.066	0.0028	--	5.8e-05
rs61565730	7	28487046	A/G	Log(CAC+1)	Dominant	CREB5	0.565	0.211	0.0075	1.26478	0.339	0.00024	++	3.2e-05
rs78965810	7	29900982	A/T	CAC>=10 vs. CAC<10	Additive	WIPF3	-0.147	0.049	0.0029	-0.279575	0.094	0.0033	--	6.3e-05
rs78639440	7	29901358	T/C	CAC>=10 vs. CAC<10	Additive	WIPF3	-0.155	0.046	0.00087	-0.237349	0.091	0.01	--	3.5e-05
rs6969684	7	30237609	T/C	CAC>=10 vs. CAC<10	Additive		0.086	0.026	0.00095	0.106097	0.039	0.0064	++	2.2e-05
rs4722975	7	30239128	A/C	CAC>=10 vs. CAC<10	Additive		0.087	0.026	0.00081	0.101063	0.038	0.0091	++	2.5e-05
rs73081523	7	30243899	A/G	CAC>=10 vs. CAC<10	Dominant		0.129	0.036	0.00035	0.166209	0.058	0.0042	++	6e-06
rs73081524	7	30243903	T/C	CAC>=10 vs. CAC<10	Dominant		0.129	0.036	0.00035	0.166228	0.058	0.0042	++	6e-06
rs7791980	7	30886500	A/G	CAC>=10 vs. CAC<10	Dominant	FAM188B	-0.173	0.046	0.00019	-0.164954	0.067	0.014	--	8.1e-06
rs7797330	7	30895010	A/G	Log(CAC+1)	Dominant	AQP1	-0.532	0.198	0.0075	-1.14074	0.303	0.0002	--	2.3e-05
rs112390953	7	36016659	A/G	Log(CAC+1)	Recessive		0.927	0.286	0.0013	1.23604	0.416	0.0032	++	2e-05
rs17172200	7	36035092	A/G	Log(CAC+1)	Recessive		0.874	0.271	0.0013	1.24386	0.4	0.0021	++	1.5e-05
rs75809837	7	41075738	A/C	CAC>=10 vs. CAC<10	Additive		-0.175	0.05	0.0005	-0.166885	0.075	0.026	--	3.7e-05
rs929380	7	43982139	T/C	Log(CAC+1)	Dominant	POLR2J4	-0.737	0.216	0.00068	-0.842945	0.323	0.0095	--	2.1e-05
rs2074727	7	43982482	A/C	Log(CAC+1)	Dominant	POLR2J4	-0.737	0.216	0.00068	-0.841921	0.322	0.0095	--	2.1e-05
rs6978453	7	47162836	A/G	CAC>=10 vs. CAC<10	Dominant		-0.141	0.042	0.00094	-0.201926	0.075	0.008	--	3.2e-05
rs11770341	7	47163189	A/G	CAC>=10 vs. CAC<10	Dominant		-0.152	0.041	0.00026	-0.213694	0.075	0.0051	--	5.9e-06
rs1583674	7	47179362	A/T	CAC>=10 vs. CAC<10	Dominant		-0.146	0.04	0.00026	-0.216741	0.072	0.0028	--	3.8e-06
rs17172825	7	47184108	A/G	Log(CAC+1)	Additive		-0.449	0.143	0.0018	-0.839999	0.244	0.00072	--	1.5e-05
rs7796083	7	47184487	A/G	Log(CAC+1)	Additive		-0.449	0.143	0.0018	-0.836627	0.244	0.00076	--	1.5e-05
rs4144076	7	47185952	A/G	Log(CAC+1)	Additive		-0.422	0.143	0.0034	-0.820129	0.244	0.00095	--	3.7e-05
rs79659586	7	50682438	T/C	Log(CAC+1)	Dominant	GRB10	0.658	0.245	0.0074	1.28242	0.407	0.0018	++	8.8e-05
rs28649115	7	50683079	A/C	Log(CAC+1)	Dominant	GRB10	0.661	0.246	0.0074	1.29346	0.407	0.0017	++	8.4e-05
rs78742381	7	50684873	T/C	Log(CAC+1)	Dominant	GRB10	0.628	0.236	0.0081	1.34283	0.391	0.00068	++	5.4e-05
rs10226121	7	52313249	A/C	CAC>=10 vs. CAC<10	Dominant		-0.137	0.039	0.00048	-0.174984	0.067	0.01	--	1.8e-05
rs6964010	7	52317253	A/C	CAC>=10 vs. CAC<10	Dominant		-0.137	0.039	0.00049	-0.18004	0.067	0.0076	--	1.5e-05
rs9691479	7	54113219	A/G	Log(CAC+1)	Additive		-1.264	0.388	0.0012	-2.58932	0.882	0.0038	--	2.6e-05
rs61226637	7	57329321	A/G	Log(CAC+1)	Dominant		0.995	0.37	0.0073	1.60948	0.503	0.0015	++	7.8e-05
rs113805659	7	78292791	C/G	CAC>=10 vs. CAC<10	Additive	MAGI2	-0.191	0.042	5.5e-06	-0.211195	0.078	0.0075	--	1.4e-07
rs12216649	7	81041270	A/G	CAC>=10 vs. CAC<10	Recessive		0.131	0.041	0.0016	0.186949	0.071	0.0094	++	5.1e-05
rs113865535	7	81924884	C/G	CAC>=10 vs. CAC<10	Dominant	CACNA2D1	-0.128	0.036	0.00042	-0.177166	0.06	0.0034	--	6.4e-06
rs77582645	7	81924956	A/C	CAC>=10 vs. CAC<10	Dominant	CACNA2D1	-0.128	0.036	0.00042	-0.177187	0.06	0.0034	--	6.4e-06
rs6944685	7	85356747	T/C	CAC>=10 vs. CAC<10	Recessive		0.161	0.054	0.003	0.289073	0.079	0.00029	++	8.6e-06
rs6948502	7	85356773	T/C	CAC>=10 vs. CAC<10	Recessive		0.145	0.053	0.0064	0.285994	0.079	0.00036	++	2.6e-05
rs9649088	7	85383292	A/G	Log(CAC+1)	Dominant		0.557	0.195	0.0045	0.978918	0.313	0.0019	++	5.8e-05
rs10952924	7	88310650	T/C	Log(CAC+1)	Dominant		-0.666	0.218	0.0024	-0.873931	0.334	0.0093	--	7.6e-05
rs6465150	7	88310801	C/G	Log(CAC+1)	Dominant		-0.664	0.218	0.0025	-0.874256	0.333	0.0092	--	7.9e-05
rs6465151	7	88310899	T/C	Log(CAC+1)	Dominant		-0.662	0.218	0.0025	-0.874312	0.333	0.0092	--	8.1e-05
rs10235198	7	88311477	T/C	Log(CAC+1)	Dominant		-0.646	0.218	0.0031	-0.874211	0.332	0.009	--	0.0001
rs4320483	7	90835945	T/C	CAC>=10 vs. CAC<10	Recessive	CDK14	0.141	0.046	0.0024	0.265581	0.094	0.0053	++	8.9e-05
rs2665430	7	97339042	T/C	CAC>=10 vs. CAC<10	Additive		-0.085	0.027	0.0021	-0.112566	0.04	0.0054	--	4.6e-05
rs117854110	7	105243449	T/C	Log(CAC+1)	Dominant		-2.739	0.664	4.2e-05	-2.7167	0.905	0.0029	--	4.5e-07
rs115718442	7	114157912	A/G	CAC>=10 vs. CAC<10	Additive	FOXP2	-0.193	0.064	0.0027	-0.310383	0.109	0.005	--	7.5e-05
rs77539282	7	114159937	A/G	CAC>=10 vs. CAC<10	Additive	FOXP2	-0.193	0.064	0.0025	-0.311247	0.109	0.0049	--	6.9e-05
rs79135030	7	115997968	T/C	CAC>=10 vs. CAC<10	Additive	CAV1	-0.134	0.044	0.0026	-0.205949	0.065	0.0016	--	2.5e-05
rs113655956	7	116002361	T/C	CAC>=10 vs. CAC<10	Additive	CAV1	-0.134	0.044	0.0025	-0.208474	0.065	0.0014	--	2.1e-05
rs111474084	7	116008114	T/C	CAC>=10 vs. CAC<10	Additive	CAV1	-0.135	0.045	0.0029	-0.207458	0.067	0.002	--	3.1e-05
rs7796627	7	116086716	T/C	Log(CAC+1)	Additive	CAV1	-0.467	0.146	0.0015	-0.649884	0.234	0.0058	--	3.2e-05
rs4273775	7	116094656	T/C	Log(CAC+1)	Additive	CAV1	-0.449	0.147	0.0023	-0.66259	0.234	0.005	--	4.5e-05
rs17138756	7	116135253	A/G	Log(CAC+1)	Dominant	CAV1	0.576	0.206	0.0052	0.957275	0.324	0.0034	++	8.7e-05
rs17138765	7	116137526	A/G	Log(CAC+1)	Dominant	CAV1	0.565	0.206	0.0064	1.00866	0.326	0.0022	++	8e-05
rs11974039	7	117797816	A/G	Log(CAC+1)	Additive		-0.579	0.214	0.0068	-1.16628	0.337	0.00062	--	3.9e-05
rs9641598	7	118199742	A/G	Log(CAC+1)	Additive		-0.783	0.228	0.00064	-1.0868	0.377	0.0043	--	1.1e-05
rs7777859	7	118208281	A/T	Log(CAC+1)	Additive		-0.782	0.228	0.00064	-1.08649	0.377	0.0043	--	1.1e-05
rs1949082	7	118210473	T/C	Log(CAC+1)	Additive		-0.783	0.228	0.00064	-1.08645	0.377	0.0043	--	1.1e-05
rs62468626	7	118218225	T/C	Log(CAC+1)	Additive		-0.885	0.229	0.00012	-1.12371	0.381	0.0035	--	1.6e-06
rs11767906	7	118221554	A/G	Log(CAC+1)	Additive		-0.881	0.229	0.00013	-1.12707	0.382	0.0034	--	1.7e-06
rs1355313	7	118222312	A/G	Log(CAC+1)	Additive		-0.879	0.229	0.00014	-1.12726	0.382	0.0034	--	1.8e-06
rs1588447	7	118228470	A/G	Log(CAC+1)	Additive		-0.687	0.198	0.00056	-0.971078	0.316	0.0023	--	5.5e-06
rs1880155	7	118230288	T/C	Log(CAC+1)	Additive		-0.712	0.217	0.0011	-0.97497	0.338	0.0042	--	1.8e-05
rs1880156	7	118230289	A/T	Log(CAC+1)	Additive		-0.71	0.217	0.0011	-0.951572	0.337	0.0051	--	2.2e-05
rs1523811	7	118232940	T/G	Log(CAC+1)	Additive		-0.684	0.197	0.00056	-0.975146	0.318	0.0024	--	5.6e-06
rs1880157	7	118234583	C/G	Log(CAC+1)	Additive		-0.681	0.197	0.00059	-0.890135	0.317	0.0054	--	1.1e-05
rs12668697	7	118241120	A/G	Log(CAC+1)	Additive		-0.678	0.197	0.00061	-0.848342	0.316	0.0077	--	1.6e-05
rs11772018	7	118246507	A/G	Log(CAC+1)	Additive		-0.665	0.199	0.00086	-0.8477	0.316	0.0078	--	2.2e-05
rs4582494	7	118247764	A/T	Log(CAC+1)	Additive		-0.808	0.209	0.00012	-0.95046	0.356	0.008	--	3.1e-06
rs11767426	7	118257749	A/T	Log(CAC+1)	Additive		-0.687	0.199	0.0006	-0.942789	0.313	0.0029	--	7.1e-06
rs62468658	7	118264551	A/G	Log(CAC+1)	Additive		-0.696	0.2	0.00053	-1.00351	0.3	0.00093	--	2.8e-06
rs6466672	7	118265257	A/G	CAC>=10 vs. CAC<10	Additive		-0.114	0.035	0.0013	-0.178065	0.057	0.002	--	1.3e-05
rs778876	7	118272460	A/C	CAC>=10 vs. CAC<10	Additive		-0.099	0.034	0.0042	-0.204721	0.055	0.00024	--	1.5e-05
rs58071836	7	118273539	T/C	CAC>=10 vs. CAC<10	Additive		-0.133	0.035	0.00017	-0.205877	0.055	0.00022	--	2.8e-07
rs57668449	7	118273546	A/G	CAC>=10 vs. CAC<10	Additive		-0.133	0.035	0.00017	-0.205877	0.055	0.00022	--	2.8e-07
rs960886	7	118274120	T/G	CAC>=10 vs. CAC<10	Additive		-0.133	0.035	0.00018	-0.205627	0.055	0.00022	--	2.9e-07
rs960884	7	118274311	T/C	CAC>=10 vs. CAC<10	Additive		-0.133	0.036	0.00022	-0.180695	0.057	0.0016	--	1.6e-06
rs9641606	7	118274342	C/G	CAC>=10 vs. CAC<10	Additive		-0.133	0.036	0.00022	-0.180695	0.057	0.0016	--	1.6e-06
rs9641607	7	118274405	T/C	CAC>=10 vs. CAC<10	Additive		-0.134	0.035	0.00017	-0.20567	0.055	0.00022	--	2.8e-07
rs2049368	7	118274965	A/G	CAC>=10 vs. CAC<10	Additive		-0.133	0.036	0.00022	-0.180731	0.057	0.0016	--	1.6e-06
rs2175297	7	118275244	T/G	CAC>=10 vs. CAC<10	Additive		-0.134	0.035	0.00017	-0.205791	0.055	0.00022	--	2.6e-07
rs11771057	7	118275882	T/C	CAC>=10 vs. CAC<10	Additive		-0.134	0.035	0.00017	-0.205766	0.055	0.00022	--	2.8e-07
rs6949669	7	118276214	T/G	CAC>=10 vs. CAC<10	Additive		-0.133	0.035	0.00017	-0.205918	0.055	0.00021	--	2.8e-07
rs55698509	7	118276754	A/G	CAC>=10 vs. CAC<10	Additive		-0.133	0.036	0.00022	-0.180878	0.057	0.0016	--	1.6e-06
rs56141723	7	118277013	C/G	CAC>=10 vs. CAC<10	Additive		-0.133	0.036	0.00022	-0.180905	0.057	0.0016	--	1.5e-06
rs62470082	7	118277126	A/C	CAC>=10 vs. CAC<10	Additive		-0.127	0.034	0.00025	-0.184934	0.053	0.00055	--	8.3e-07
rs62470083	7	118277565	A/G	CAC>=10 vs. CAC<10	Additive		-0.133	0.036	0.00022	-0.180949	0.057	0.0016	--	1.5e-06
rs62470084	7	118277602	A/G	CAC>=10 vs. CAC<10	Additive		-0.134	0.036	0.00017	-0.207248	0.055	0.0002	--	2.6e-07
rs58152297	7	118277916	A/G	CAC>=10 vs. CAC<10	Additive		-0.133	0.035	0.00017	-0.206052	0.055	0.00021	--	2.8e-07
rs4730879	7	118279144	T/G	CAC>=10 vs. CAC<10	Additive		-0.133	0.035	0.00018	-0.210424	0.055	0.00017	--	2.4e-07
rs62470086	7	118279880	T/G	CAC>=10 vs. CAC<10	Additive		-0.133	0.036	0.00023	-0.187731	0.057	0.0011	--	1.2e-06
rs62470087	7	118280110	C/G	CAC>=10 vs. CAC<10	Additive		-0.133	0.035	0.00018	-0.213894	0.055	0.00013	--	2.1e-07
rs2030649	7	118281071	A/T	CAC>=10 vs. CAC<10	Additive		-0.133	0.035	0.00018	-0.215977	0.055	0.00012	--	1.9e-07
rs11509197	7	118281410	T/C	CAC>=10 vs. CAC<10	Additive		-0.133	0.035	0.00018	-0.216835	0.055	0.00011	--	1.9e-07
rs2175299	7	118281814	A/C	CAC>=10 vs. CAC<10	Additive		-0.132	0.036	0.00024	-0.192553	0.057	0.00085	--	1e-06
rs2063370	7	118281847	A/G	CAC>=10 vs. CAC<10	Additive		-0.134	0.035	0.00017	-0.216028	0.055	0.00012	--	1.9e-07
rs1996945	7	118282717	T/G	CAC>=10 vs. CAC<10	Additive		-0.121	0.035	0.00059	-0.223605	0.055	6.4e-05	--	5e-07
rs11767676	7	118282785	T/C	Log(CAC+1)	Additive		-0.733	0.199	0.00024	-1.04456	0.315	0.0011	--	1.2e-06
rs7796854	7	118284258	T/C	CAC>=10 vs. CAC<10	Additive		-0.121	0.035	0.0006	-0.22378	0.055	6.3e-05	--	5.1e-07
rs11761992	7	118285934	A/G	Log(CAC+1)	Additive		-0.696	0.199	0.00049	-1.08117	0.315	0.0007	--	1.9e-06
rs11762065	7	118286266	A/G	Log(CAC+1)	Additive		-0.696	0.199	0.00049	-1.08114	0.315	0.0007	--	2e-06
rs11772222	7	118292441	T/C	Log(CAC+1)	Additive		-0.695	0.198	0.00049	-1.08126	0.315	0.0007	--	2e-06
rs62467262	7	118293685	A/C	Log(CAC+1)	Additive		-0.695	0.198	0.00049	-1.08126	0.315	0.0007	--	2e-06
rs1523807	7	118295278	A/T	Log(CAC+1)	Additive		-0.695	0.198	0.00049	-1.08117	0.315	0.0007	--	1.9e-06
rs1523806	7	118295337	T/C	Log(CAC+1)	Additive		-0.695	0.198	0.00049	-1.08117	0.315	0.0007	--	1.9e-06
rs61564627	7	118295891	A/G	Log(CAC+1)	Additive		-0.695	0.198	0.00048	-1.08043	0.315	0.00071	--	2e-06
rs1523808	7	118296764	A/T	Log(CAC+1)	Additive		-0.696	0.198	0.00048	-1.08092	0.315	0.0007	--	1.9e-06
rs9641609	7	118297844	A/G	Log(CAC+1)	Additive		-0.936	0.213	1.3e-05	-1.04163	0.356	0.0037	--	1.7e-07
rs6955073	7	118298293	A/T	Log(CAC+1)	Additive		-0.921	0.214	1.8e-05	-1.02165	0.362	0.0051	--	3.1e-07
rs1721219	7	118308989	A/G	CAC>=10 vs. CAC<10	Additive		-0.1	0.035	0.0042	-0.176568	0.062	0.0047	--	8.5e-05
rs56037676	7	118328640	A/G	CAC>=10 vs. CAC<10	Additive		-0.109	0.036	0.0028	-0.167671	0.063	0.0081	--	7.9e-05
rs6956762	7	118329963	C/G	CAC>=10 vs. CAC<10	Additive		-0.106	0.036	0.0035	-0.169005	0.063	0.0076	--	9.8e-05
rs1033064	7	118341243	T/C	CAC>=10 vs. CAC<10	Additive		-0.106	0.037	0.004	-0.179104	0.063	0.0045	--	7.9e-05
rs2221766	7	118349422	A/G	CAC>=10 vs. CAC<10	Additive		-0.094	0.035	0.0064	-0.227463	0.061	0.00023	--	2.7e-05
rs10269967	7	119803399	T/C	Log(CAC+1)	Dominant		-0.781	0.216	0.00033	-1.11415	0.409	0.0071	--	1.2e-05
rs62469501	7	119813292	C/G	Log(CAC+1)	Dominant		0.616	0.203	0.0025	0.895642	0.335	0.008	++	8.3e-05
rs6973947	7	119820997	T/C	Log(CAC+1)	Dominant		-0.736	0.223	0.001	-1.25627	0.394	0.0017	--	2e-05
rs6956408	7	119821088	T/C	Log(CAC+1)	Dominant		-0.8	0.221	0.00031	-1.18554	0.414	0.0047	--	9e-06
rs6956570	7	119821193	T/C	Log(CAC+1)	Dominant		-0.788	0.22	0.00037	-1.24842	0.417	0.0032	--	8.8e-06
rs17142555	7	119821287	T/C	Log(CAC+1)	Dominant		-0.775	0.22	0.00045	-1.17464	0.415	0.0052	--	1.4e-05
rs6953606	7	136244913	A/T	Log(CAC+1)	Additive		0.444	0.163	0.0066	0.811546	0.253	0.0015	++	7.1e-05
rs2162046	7	136267398	T/G	Log(CAC+1)	Additive		0.429	0.166	0.0097	0.906328	0.255	0.00044	++	5.2e-05
rs1986748	7	136321406	T/C	Log(CAC+1)	Additive		0.57	0.165	0.00061	0.735324	0.264	0.0057	++	1.2e-05
rs6943131	7	140227473	A/G	Log(CAC+1)	Recessive	DENND2A	-1.257	0.415	0.0026	-2.17438	0.768	0.0052	--	8.3e-05
rs6965644	7	140227474	A/G	Log(CAC+1)	Recessive	DENND2A	-1.255	0.415	0.0026	-2.27013	0.781	0.0041	--	7.4e-05
rs7806345	7	144726644	C/G	CAC>=10 vs. CAC<10	Additive		-0.125	0.036	0.00048	-0.153719	0.049	0.0019	--	4.3e-06
rs7804216	7	149638337	C/G	CAC>=10 vs. CAC<10	Recessive		-0.194	0.047	4.1e-05	-0.729649	0.237	0.0024	--	9.6e-07
rs149164286	7	149641630	T/C	CAC>=10 vs. CAC<10	Recessive		-0.179	0.049	0.0003	-0.733424	0.271	0.0074	--	1.6e-05
rs78270120	7	150436658	T/C	CAC>=10 vs. CAC<10	Dominant	GIMAP1-GIMAP5	-0.256	0.085	0.0026	-0.641501	0.184	0.00063	--	2.1e-05
rs78221208	7	150437485	T/C	CAC>=10 vs. CAC<10	Additive	GIMAP1-GIMAP5	-0.256	0.085	0.0026	-0.657898	0.186	0.00051	--	1.9e-05
rs61751050	7	150440040	A/G	CAC>=10 vs. CAC<10	Additive	GIMAP1-GIMAP5	-0.256	0.085	0.0026	-0.674537	0.187	0.00041	--	1.7e-05
rs116522569	7	150449036	T/C	CAC>=10 vs. CAC<10	Additive	NM_001162367	-0.26	0.086	0.0027	-0.688072	0.201	0.00078	--	2.5e-05
rs10276297	7	151545591	T/C	Log(CAC+1)	Recessive	PRKAG2	0.783	0.263	0.003	1.25187	0.462	0.0072	++	9.4e-05
rs9690209	7	155086692	T/G	Log(CAC+1)	Additive		-0.692	0.213	0.0012	-1.05855	0.352	0.003	--	3e-05
rs12381375	7	155105679	A/T	Log(CAC+1)	Additive		-0.44	0.154	0.0044	-1.01911	0.246	5.2e-05	--	1.1e-05
rs151227923	7	155106564	T/C	Log(CAC+1)	Additive		-0.427	0.154	0.0056	-1.0281	0.249	5.8e-05	--	2.6e-05
rs140365914	7	155106570	T/C	Log(CAC+1)	Additive		-0.502	0.155	0.0012	-1.09581	0.259	3.7e-05	--	3.2e-06
rs36176134	7	155107010	A/G	Log(CAC+1)	Additive		-0.446	0.154	0.0039	-1.0201	0.249	6.5e-05	--	1.1e-05
rs191796165	7	155111364	T/C	Log(CAC+1)	Dominant		0.696	0.206	0.00079	1.13673	0.416	0.007	++	4.3e-05
rs183573565	7	155111365	A/C	Log(CAC+1)	Dominant		0.696	0.206	0.00079	1.13672	0.416	0.007	++	4.3e-05
rs141744884	7	155111846	T/G	Log(CAC+1)	Additive		-0.589	0.198	0.0031	-1.23318	0.356	0.00068	--	8.9e-05
rs6957560	7	155138766	C/G	CAC>=10 vs. CAC<10	Recessive		-0.183	0.058	0.0018	-0.38847	0.122	0.0017	--	5.4e-05
rs10156176	7	155358310	T/C	Log(CAC+1)	Additive		-0.559	0.167	0.00089	-1.10606	0.387	0.0047	--	4.3e-05
rs10256294	7	155358775	A/G	Log(CAC+1)	Additive		-0.565	0.169	0.00091	-1.13082	0.379	0.0033	--	3.7e-05
rs4909103	7	157933021	T/C	Log(CAC+1)	Recessive	PTPRN2	1.044	0.324	0.0014	1.52928	0.576	0.0086	++	5e-05
rs34864908	8	2774869	A/T	CAC>=10 vs. CAC<10	Dominant		0.117	0.036	0.0012	0.189368	0.067	0.0054	++	3.3e-05
rs11787243	8	3347245	A/G	Log(CAC+1)	Recessive	CSMD1	-1.347	0.456	0.0032	-1.95349	0.734	0.0083	--	0.0001
rs13280462	8	3347540	T/G	Log(CAC+1)	Recessive	CSMD1	-1.285	0.443	0.0038	-2.39384	0.763	0.0019	--	4.4e-05
rs111368104	8	3799634	T/C	Log(CAC+1)	Dominant	CSMD1	-0.862	0.289	0.003	-1.47149	0.562	0.0094	--	9.8e-05
rs9693019	8	4649411	A/G	CAC>=10 vs. CAC<10	Additive	CSMD1	0.117	0.039	0.0027	0.182869	0.061	0.0028	++	3.6e-05
rs77753694	8	4651256	A/G	CAC>=10 vs. CAC<10	Dominant	CSMD1	0.117	0.042	0.0054	0.240117	0.072	0.00091	++	3.8e-05
rs4875386	8	4653076	A/G	CAC>=10 vs. CAC<10	Additive	CSMD1	0.11	0.036	0.0024	0.1643	0.058	0.0053	++	5.2e-05
rs11786881	8	4671794	A/G	Log(CAC+1)	Additive	CSMD1	0.512	0.184	0.0055	0.838497	0.265	0.0017	++	6.2e-05
rs4276714	8	5947912	T/C	CAC>=10 vs. CAC<10	Recessive		-0.149	0.05	0.0028	-0.28233	0.083	0.00081	--	2.1e-05
rs7015356	8	5948878	T/C	CAC>=10 vs. CAC<10	Recessive		-0.14	0.047	0.0028	-0.200624	0.077	0.0098	--	9.9e-05
rs73660560	8	6040693	A/T	Log(CAC+1)	Dominant		-1.143	0.402	0.0046	-2.28127	0.8	0.0047	--	9.8e-05
rs73660561	8	6040694	A/C	Log(CAC+1)	Dominant		-1.143	0.402	0.0046	-2.28127	0.8	0.0047	--	9.8e-05
rs55960276	8	9215652	A/G	CAC>=10 vs. CAC<10	Dominant		0.127	0.045	0.0053	0.259981	0.081	0.0015	++	8.3e-05
rs76257211	8	10013865	A/G	CAC>=10 vs. CAC<10	Additive	MSRA	0.147	0.05	0.0031	0.264131	0.088	0.003	++	6.8e-05
rs6980469	8	10017732	A/G	CAC>=10 vs. CAC<10	Additive	MSRA	0.164	0.051	0.0012	0.269527	0.087	0.0023	++	2.1e-05
rs78806791	8	10019473	A/G	CAC>=10 vs. CAC<10	Dominant	MSRA	0.175	0.052	0.00071	0.350888	0.101	0.00061	++	4.7e-06
rs75785055	8	10031932	T/G	CAC>=10 vs. CAC<10	Dominant	MSRA	0.211	0.054	9e-05	0.298102	0.102	0.0039	++	1.6e-06
rs76901850	8	10032918	A/G	CAC>=10 vs. CAC<10	Dominant	MSRA	0.211	0.054	8.9e-05	0.29703	0.102	0.004	++	1.6e-06
rs79764711	8	10036031	A/G	CAC>=10 vs. CAC<10	Dominant	MSRA	0.208	0.054	0.00015	0.311229	0.107	0.0042	++	2.8e-06
rs78701673	8	10040570	T/G	CAC>=10 vs. CAC<10	Dominant	MSRA	0.201	0.054	0.00021	0.280364	0.101	0.006	++	5.2e-06
rs113606775	8	10040656	C/G	CAC>=10 vs. CAC<10	Dominant	MSRA	0.201	0.054	0.00021	0.280078	0.101	0.0061	++	5.2e-06
rs113847036	8	10047490	A/G	CAC>=10 vs. CAC<10	Dominant	MSRA	0.205	0.056	0.00029	0.284132	0.104	0.0072	++	8.7e-06
rs79733849	8	10047652	A/G	CAC>=10 vs. CAC<10	Dominant	MSRA	0.205	0.056	0.0003	0.28418	0.104	0.0072	++	8.8e-06
rs115365300	8	10047883	T/C	CAC>=10 vs. CAC<10	Dominant	MSRA	0.205	0.056	0.0003	0.28418	0.104	0.0072	++	8.9e-06
rs74806783	8	10048796	A/C	CAC>=10 vs. CAC<10	Additive	MSRA	0.19	0.051	0.00021	0.23523	0.088	0.0082	++	6.6e-06
rs112032253	8	10062352	T/C	CAC>=10 vs. CAC<10	Dominant	MSRA	0.218	0.058	0.00019	0.301722	0.11	0.0068	++	5.5e-06
rs4240643	8	10161634	T/C	Log(CAC+1)	Dominant	MSRA	0.821	0.263	0.0019	1.20859	0.453	0.0084	++	7.1e-05
rs28448403	8	11305564	A/G	CAC>=10 vs. CAC<10	Dominant	FAM167A	0.131	0.038	0.00057	0.175296	0.057	0.0025	++	6.4e-06
rs2898281	8	11358521	T/C	CAC>=10 vs. CAC<10	Dominant	BLK	-0.126	0.043	0.0033	-0.278659	0.081	0.00068	--	3.6e-05
rs10098782	8	11417582	T/C	CAC>=10 vs. CAC<10	Recessive	BLK	-0.174	0.063	0.0057	-0.359803	0.111	0.0013	--	6e-05
rs142922835	8	14071481	T/G	CAC>=10 vs. CAC<10	Dominant	SGCZ	-0.336	0.111	0.0026	-0.468536	0.168	0.0058	--	5.8e-05
rs4406442	8	16796681	T/C	Log(CAC+1)	Dominant		0.594	0.201	0.0033	1.09551	0.308	0.00045	++	1.3e-05
rs823589	8	16796920	C/G	Log(CAC+1)	Dominant		0.592	0.209	0.0047	1.05743	0.331	0.0015	++	5.1e-05
rs149625147	8	17785316	T/C	CAC>=10 vs. CAC<10	Additive	PCM1	0.285	0.102	0.0051	0.443907	0.146	0.0026	++	7.2e-05
rs3739399	8	18386236	A/G	CAC>=10 vs. CAC<10	Dominant	PSD3	-0.13	0.039	0.00076	-0.240693	0.075	0.0017	--	9.8e-06
rs7834680	8	18430402	A/G	CAC>=10 vs. CAC<10	Additive	PSD3	-0.271	0.077	0.00045	-0.421422	0.159	0.0086	--	1.5e-05
rs137973439	8	18436495	T/C	CAC>=10 vs. CAC<10	Additive	PSD3	-0.275	0.081	0.00075	-0.533062	0.169	0.0019	--	9.6e-06
rs141947670	8	18442049	A/G	CAC>=10 vs. CAC<10	Additive	PSD3	-0.321	0.089	0.00034	-0.533497	0.178	0.0031	--	5.4e-06
rs116196342	8	18445847	T/C	CAC>=10 vs. CAC<10	Additive	PSD3	-0.223	0.073	0.0022	-0.303841	0.112	0.0073	--	8e-05
rs7844967	8	20850985	A/G	Log(CAC+1)	Recessive	LOC286114	0.777	0.284	0.0064	1.23232	0.378	0.0012	++	6.8e-05
rs115935861	8	22375016	T/G	CAC>=10 vs. CAC<10	Dominant	PPP3CC	-0.232	0.078	0.0032	-0.790308	0.205	0.00017	--	1.4e-05
rs60717279	8	26899032	T/C	Log(CAC+1)	Additive		-0.404	0.151	0.0075	-0.795708	0.243	0.0012	--	7.6e-05
rs4294225	8	29410362	T/C	CAC>=10 vs. CAC<10	Additive		-0.077	0.027	0.0048	-0.135584	0.046	0.0032	--	8.9e-05
rs6998142	8	29412849	T/C	CAC>=10 vs. CAC<10	Additive		-0.076	0.027	0.0042	-0.131873	0.045	0.004	--	9.1e-05
rs7826221	8	41668702	A/G	Log(CAC+1)	Additive	ANK1	-0.497	0.156	0.0015	-0.646466	0.234	0.0061	--	3.7e-05
rs9650333	8	41669819	A/T	Log(CAC+1)	Additive	ANK1	-0.497	0.157	0.0017	-0.642513	0.234	0.0065	--	4.2e-05
rs906657	8	51546026	A/G	CAC>=10 vs. CAC<10	Recessive	SNTG1	-0.327	0.112	0.0035	-0.445341	0.143	0.002	--	4.3e-05
rs73681208	8	53786704	A/G	CAC>=10 vs. CAC<10	Dominant		-0.159	0.055	0.0038	-0.288487	0.099	0.004	--	9.8e-05
rs73681210	8	53786766	A/G	CAC>=10 vs. CAC<10	Dominant		-0.159	0.055	0.0038	-0.288598	0.099	0.004	--	9.8e-05
rs17834820	8	58871098	A/C	CAC>=10 vs. CAC<10	Dominant		0.136	0.045	0.0028	0.217099	0.068	0.0016	++	2.9e-05
rs141877327	8	59504187	T/C	CAC>=10 vs. CAC<10	Dominant	NSMAF	-0.259	0.091	0.0047	-0.479812	0.124	0.00013	--	9.6e-06
rs147265710	8	59527072	C/G	CAC>=10 vs. CAC<10	Dominant	NSMAF	-0.268	0.099	0.0072	-0.527491	0.133	9.8e-05	--	1.4e-05
rs827686	8	63494598	A/T	CAC>=10 vs. CAC<10	Additive	NKAIN3	-0.075	0.025	0.0024	0.120104	0.045	0.008	-+	9.3e-05
rs6993194	8	72030202	A/G	Log(CAC+1)	Recessive		-1.93	0.537	0.00035	-3.7372	1.173	0.0017	--	3.9e-06
rs1481805	8	72033425	A/T	CAC>=10 vs. CAC<10	Recessive		-0.347	0.093	0.00021	-0.670004	0.196	0.00079	--	1.3e-06
rs10096776	8	72039613	T/C	Log(CAC+1)	Recessive		-1.618	0.477	0.00074	-3.79173	1.176	0.0015	--	8.3e-06
rs75921657	8	77045049	T/C	Log(CAC+1)	Additive		-1.088	0.313	0.00056	-1.87138	0.699	0.0081	--	1.8e-05
rs10504739	8	82427054	A/C	CAC>=10 vs. CAC<10	Dominant		0.129	0.041	0.0018	0.184262	0.07	0.0092	++	7.1e-05
rs6980733	8	84738607	T/G	CAC>=10 vs. CAC<10	Recessive		-0.386	0.116	0.00093	-0.558072	0.193	0.0044	--	2.1e-05
rs42481	8	90837714	A/G	CAC>=10 vs. CAC<10	Additive		-0.105	0.034	0.0023	-0.208148	0.065	0.0015	--	3e-05
rs42186	8	90839485	T/C	CAC>=10 vs. CAC<10	Additive		-0.15	0.046	0.001	-0.204609	0.078	0.0095	--	4.1e-05
rs40459	8	90846226	A/G	CAC>=10 vs. CAC<10	Additive		-0.103	0.039	0.0082	-0.310507	0.076	6.4e-05	--	2.8e-05
rs843070	8	92570922	C/G	CAC>=10 vs. CAC<10	Dominant		-0.149	0.05	0.0028	-0.255449	0.086	0.0032	--	6.3e-05
rs58130118	8	97464411	A/T	CAC>=10 vs. CAC<10	Dominant		-0.135	0.044	0.0023	-0.188018	0.07	0.0075	--	6.4e-05
rs112936335	8	97464619	T/C	CAC>=10 vs. CAC<10	Dominant		-0.131	0.044	0.003	-0.190916	0.07	0.0066	--	7.6e-05
rs78363810	8	119335033	T/C	CAC>=10 vs. CAC<10	Additive	SAMD12	-0.129	0.048	0.0073	-0.27426	0.078	0.00055	--	7.2e-05
rs4876853	8	119696605	T/C	CAC>=10 vs. CAC<10	Additive	SAMD12-AS1	0.071	0.026	0.0069	0.151628	0.043	0.0006	++	6.8e-05
rs78739330	8	119922350	A/G	CAC>=10 vs. CAC<10	Additive		-0.141	0.038	0.00023	-0.168516	0.064	0.0098	--	8.3e-06
rs73319666	8	119931024	A/C	CAC>=10 vs. CAC<10	Dominant		-0.158	0.043	0.00028	-0.243972	0.077	0.0018	--	3.2e-06
rs7815440	8	119936030	A/T	CAC>=10 vs. CAC<10	Additive	TNFRSF11B	-0.136	0.038	0.0004	-0.170886	0.065	0.0091	--	1.4e-05
rs35968003	8	119977768	A/G	CAC>=10 vs. CAC<10	Additive		-0.105	0.032	0.001	-0.159771	0.058	0.0061	--	3e-05
rs6470046	8	122858279	A/G	Log(CAC+1)	Additive		-0.56	0.157	0.00038	-0.51879	0.24	0.032	--	3.3e-05
rs73328835	8	122867311	A/T	Log(CAC+1)	Additive		-0.567	0.157	0.00033	-0.494597	0.239	0.04	--	3.6e-05
rs10095705	8	122873136	A/G	Log(CAC+1)	Dominant		-0.645	0.2	0.0013	-0.966733	0.323	0.003	--	2.2e-05
rs16896335	8	122883439	C/G	Log(CAC+1)	Additive		-0.552	0.156	0.00044	-0.48672	0.238	0.042	--	4.9e-05
rs12682167	8	122887328	T/C	Log(CAC+1)	Dominant		-0.597	0.195	0.0023	-0.793898	0.302	0.009	--	7.1e-05
rs59811240	8	125722028	A/C	Log(CAC+1)	Additive	MTSS1	-1.356	0.409	0.00096	-2.95916	0.644	8.3e-06	--	7.6e-07
rs75629841	8	125726376	T/G	CAC>=10 vs. CAC<10	Additive	MTSS1	-0.235	0.071	0.0011	-0.515092	0.117	1.8e-05	--	1.3e-06
rs2975517	8	131587118	A/G	Log(CAC+1)	Recessive		-1.594	0.532	0.0028	-2.39936	0.891	0.0075	--	8e-05
rs2979005	8	131587137	C/G	Log(CAC+1)	Recessive		-1.707	0.554	0.0022	-2.41799	0.9	0.0076	--	6.1e-05
rs73711812	8	134225652	C/G	CAC>=10 vs. CAC<10	Additive	WISP1	-0.082	0.028	0.0034	-0.167444	0.057	0.004	--	9.5e-05
rs4074877	8	139611926	T/C	CAC>=10 vs. CAC<10	Dominant	COL22A1	-0.124	0.039	0.0017	-0.186817	0.066	0.0051	--	4.1e-05
rs11791613	9	336900	T/G	CAC>=10 vs. CAC<10	Dominant	DOCK8	-0.111	0.036	0.0022	-0.197255	0.067	0.0036	--	5.1e-05
rs10759092	9	989614	A/T	Log(CAC+1)	Dominant	DMRT3	0.67	0.219	0.0023	0.942425	0.339	0.0058	++	5.8e-05
rs2382262	9	11097562	T/C	Log(CAC+1)	Dominant		-0.594	0.202	0.0034	-0.998054	0.35	0.0049	--	9.8e-05
rs2382263	9	11097934	A/G	Log(CAC+1)	Dominant		-0.609	0.202	0.0027	-0.942786	0.351	0.0079	--	9.9e-05
rs72708210	9	11901939	T/G	Log(CAC+1)	Dominant		0.757	0.287	0.0086	1.51611	0.454	0.00097	++	7.2e-05
rs7022407	9	14025101	T/C	Log(CAC+1)	Dominant		-0.905	0.27	0.00086	-1.17202	0.43	0.0071	--	2.8e-05
rs2616751	9	15287121	C/G	CAC>=10 vs. CAC<10	Additive	TTC39B	0.144	0.043	0.00094	0.172397	0.061	0.0051	++	1.8e-05
rs677578	9	15292426	T/C	CAC>=10 vs. CAC<10	Additive	TTC39B	0.139	0.043	0.0013	0.177608	0.062	0.0047	++	2.4e-05
rs578194	9	15293379	C/G	CAC>=10 vs. CAC<10	Additive	TTC39B	0.131	0.043	0.0024	0.181927	0.062	0.0039	++	4e-05
rs540885	9	15294596	A/G	CAC>=10 vs. CAC<10	Additive	TTC39B	0.119	0.043	0.0055	0.187404	0.063	0.0031	++	8.8e-05
rs570524	9	15295483	T/C	CAC>=10 vs. CAC<10	Additive	TTC39B	0.121	0.044	0.0056	0.204357	0.065	0.0018	++	6.1e-05
rs643531	9	15296034	A/C	CAC>=10 vs. CAC<10	Additive	TTC39B	0.125	0.044	0.0043	0.205557	0.065	0.0017	++	4.3e-05
rs675849	9	15298666	T/C	CAC>=10 vs. CAC<10	Dominant	TTC39B	0.131	0.044	0.0031	0.203376	0.07	0.004	++	5.5e-05
rs73414446	9	17456710	C/G	CAC>=10 vs. CAC<10	Additive	CNTLN	-0.39	0.088	1.1e-05	-0.198075	0.124	0.11	--	4.6e-06
rs111670080	9	17474692	C/G	CAC>=10 vs. CAC<10	Additive	CNTLN	-0.161	0.055	0.0037	-0.33164	0.104	0.0016	--	3.7e-05
rs113816869	9	17474696	A/G	CAC>=10 vs. CAC<10	Additive	CNTLN	-0.161	0.053	0.0024	-0.354744	0.109	0.0013	--	2e-05
rs73460627	9	22935645	T/G	Log(CAC+1)	Additive		0.614	0.183	0.00084	1.0994	0.342	0.0015	++	1.1e-05
rs55917826	9	22937811	T/C	Log(CAC+1)	Additive		0.615	0.187	0.0011	1.01359	0.372	0.0071	++	3.7e-05
rs61647577	9	22938307	A/C	Log(CAC+1)	Additive		0.608	0.188	0.0013	1.01295	0.373	0.0072	++	4.3e-05
rs73460643	9	22938454	A/G	Log(CAC+1)	Additive		0.612	0.187	0.0011	1.04567	0.374	0.0057	++	3.3e-05
rs73460646	9	22938559	T/C	Log(CAC+1)	Additive		0.613	0.187	0.0011	1.01374	0.373	0.0072	++	3.8e-05
rs73460647	9	22938587	T/C	Log(CAC+1)	Additive		0.613	0.187	0.0011	1.01397	0.373	0.0072	++	3.8e-05
rs73651215	9	22938661	T/C	Log(CAC+1)	Additive		0.613	0.187	0.0011	1.02534	0.376	0.007	++	3.8e-05
rs73460652	9	22938969	A/G	Log(CAC+1)	Additive		0.613	0.187	0.0011	1.02576	0.376	0.007	++	3.8e-05
rs73460654	9	22939244	T/G	Log(CAC+1)	Additive		0.612	0.187	0.0011	1.02748	0.376	0.007	++	3.7e-05
rs73651218	9	22939452	T/C	Log(CAC+1)	Additive		0.612	0.187	0.0011	1.02851	0.376	0.0069	++	3.7e-05
rs79529744	9	22939656	T/C	Log(CAC+1)	Additive		0.612	0.188	0.0012	1.03222	0.377	0.0068	++	3.9e-05
rs116157541	9	22940044	A/C	Log(CAC+1)	Additive		0.612	0.19	0.0014	1.0285	0.381	0.0077	++	4.9e-05
rs113683869	9	22940228	A/G	Log(CAC+1)	Additive		0.606	0.193	0.0018	1.14404	0.379	0.0029	++	3.6e-05
rs73448914	9	22940586	A/G	Log(CAC+1)	Additive		0.614	0.191	0.0014	1.03413	0.375	0.0065	++	4.6e-05
rs73448916	9	22940793	T/C	Log(CAC+1)	Additive		0.592	0.193	0.0022	1.03913	0.376	0.0063	++	7.5e-05
rs512456	9	23897079	A/G	Log(CAC+1)	Recessive		0.804	0.241	0.00091	0.961469	0.366	0.009	++	2.8e-05
rs515951	9	23897432	T/C	Log(CAC+1)	Recessive		0.785	0.247	0.0016	1.01522	0.371	0.0067	++	3.9e-05
rs12336380	9	29805609	T/C	CAC>=10 vs. CAC<10	Recessive		0.185	0.057	0.0012	0.287917	0.093	0.0022	++	1.9e-05
rs1335167	9	29807946	A/G	CAC>=10 vs. CAC<10	Recessive		0.183	0.057	0.0014	0.286535	0.092	0.0022	++	2.3e-05
rs10813172	9	29808142	T/G	CAC>=10 vs. CAC<10	Recessive		0.183	0.057	0.0014	0.299901	0.091	0.0012	++	1.6e-05
rs11998797	9	29808881	C/G	CAC>=10 vs. CAC<10	Recessive		0.181	0.057	0.0015	0.286138	0.092	0.0022	++	2.6e-05
rs28788782	9	29810045	A/G	CAC>=10 vs. CAC<10	Recessive		0.178	0.057	0.0017	0.285622	0.092	0.0023	++	3e-05
rs34421031	9	29810258	T/C	CAC>=10 vs. CAC<10	Recessive		0.179	0.057	0.0017	0.276553	0.094	0.0036	++	3.9e-05
rs10969389	9	29811572	A/G	CAC>=10 vs. CAC<10	Recessive		0.172	0.056	0.0022	0.284868	0.092	0.0023	++	3.9e-05
rs10969390	9	29811689	A/G	CAC>=10 vs. CAC<10	Recessive		0.176	0.057	0.002	0.285326	0.092	0.0022	++	3.5e-05
rs28892933	9	29812346	A/C	CAC>=10 vs. CAC<10	Recessive		0.16	0.053	0.0026	0.25427	0.091	0.0055	++	7.6e-05
rs6476153	9	29812939	A/G	CAC>=10 vs. CAC<10	Recessive		0.161	0.053	0.0025	0.254014	0.09	0.0055	++	7.3e-05
rs7044664	9	29813351	T/G	CAC>=10 vs. CAC<10	Recessive		0.161	0.053	0.0025	0.253887	0.09	0.0055	++	7.4e-05
rs1332234	9	30953341	A/G	CAC>=10 vs. CAC<10	Additive		-0.072	0.026	0.0053	-0.145102	0.045	0.0016	--	8.3e-05
rs16916976	9	31455331	A/T	Log(CAC+1)	Dominant		-1.703	0.51	0.00088	-2.99126	0.981	0.0025	--	1e-05
rs77156217	9	31649411	T/C	CAC>=10 vs. CAC<10	Additive		0.108	0.036	0.0026	0.197441	0.061	0.0014	++	3.4e-05
rs80212294	9	31662620	A/C	CAC>=10 vs. CAC<10	Additive		0.109	0.036	0.0024	0.209173	0.062	0.00095	++	2.5e-05
rs11794666	9	31665125	A/C	CAC>=10 vs. CAC<10	Additive		0.123	0.036	0.00067	0.21094	0.062	0.00085	++	5.4e-06
rs968281	9	31681172	T/C	CAC>=10 vs. CAC<10	Additive		0.118	0.037	0.0014	0.209959	0.064	0.0012	++	1.4e-05
rs13283323	9	37611238	T/C	Log(CAC+1)	Recessive		0.961	0.349	0.006	2.07315	0.68	0.0025	++	8.4e-05
rs13283354	9	37611325	A/G	Log(CAC+1)	Recessive		0.958	0.349	0.0062	2.07242	0.68	0.0025	++	8.7e-05
rs57180533	9	37611836	T/C	Log(CAC+1)	Recessive		0.955	0.35	0.0065	2.06884	0.68	0.0026	++	9.2e-05
rs35990394	9	37611857	T/G	Log(CAC+1)	Recessive		0.954	0.35	0.0065	2.06861	0.68	0.0026	++	9.2e-05
rs7867861	9	37612036	A/C	Log(CAC+1)	Recessive		0.953	0.35	0.0066	2.06736	0.677	0.0025	++	9.1e-05
rs7854493	9	37612261	T/C	Log(CAC+1)	Recessive		0.951	0.35	0.0067	2.06826	0.68	0.0026	++	9.6e-05
rs61637632	9	37617238	A/C	Log(CAC+1)	Recessive		1.165	0.412	0.0048	2.55485	0.748	0.00073	++	3e-05
rs146237567	9	78319252	T/C	CAC>=10 vs. CAC<10	Recessive		-0.196	0.062	0.0016	-0.324289	0.114	0.0047	--	3.6e-05
rs6559463	9	81794403	A/G	Log(CAC+1)	Recessive		-1.834	0.547	0.00084	-2.50895	0.797	0.0018	--	9.1e-06
rs11138580	9	82876712	T/C	CAC>=10 vs. CAC<10	Dominant		0.14	0.049	0.0044	0.243099	0.08	0.0026	++	8.9e-05
rs12380638	9	82882535	A/T	CAC>=10 vs. CAC<10	Dominant		0.142	0.049	0.0035	0.242055	0.079	0.0025	++	6.7e-05
rs73649459	9	87133138	A/G	CAC>=10 vs. CAC<10	Recessive		-0.28	0.1	0.0051	-0.520763	0.171	0.0025	--	7.3e-05
rs115590452	9	89703975	A/G	Log(CAC+1)	Dominant		-0.787	0.245	0.0014	-1.26519	0.432	0.0037	--	2.2e-05
rs6560004	9	90172279	T/C	CAC>=10 vs. CAC<10	Additive	DAPK1	0.083	0.028	0.0029	0.118801	0.044	0.008	++	8.4e-05
rs7020417	9	90173797	T/C	CAC>=10 vs. CAC<10	Additive	DAPK1	0.083	0.028	0.0028	0.118801	0.044	0.008	++	8e-05
rs7037045	9	90173976	A/T	CAC>=10 vs. CAC<10	Additive	DAPK1	0.083	0.028	0.0028	0.118804	0.044	0.008	++	8e-05
rs112090380	9	92015108	C/G	CAC>=10 vs. CAC<10	Dominant	SEMA4D	-0.146	0.051	0.0041	-0.271404	0.073	0.00025	--	1.3e-05
rs115079991	9	100753544	T/C	CAC>=10 vs. CAC<10	Additive	ANP32B	-0.199	0.068	0.0034	-0.284498	0.099	0.0042	--	6.3e-05
rs2231657	9	100920059	A/C	CAC>=10 vs. CAC<10	Additive	CORO2A	0.118	0.039	0.0028	0.213557	0.069	0.0021	++	4e-05
rs10123021	9	103452068	T/G	Log(CAC+1)	Dominant		0.721	0.197	0.00028	0.919534	0.342	0.0079	++	8.5e-06
rs55743664	9	104562684	T/G	CAC>=10 vs. CAC<10	Dominant		-0.115	0.041	0.0047	-0.187994	0.064	0.0037	--	9.1e-05
rs2417776	9	110017167	T/G	Log(CAC+1)	Dominant		-0.671	0.2	0.00085	-1.28502	0.301	2.8e-05	--	5.3e-07
rs10122970	9	110017948	A/G	Log(CAC+1)	Dominant		-0.666	0.2	0.00093	-1.28118	0.302	3.1e-05	--	6.6e-07
rs10978776	9	110028152	A/T	Log(CAC+1)	Additive		-0.604	0.163	0.00022	-0.871503	0.234	0.00024	--	4.3e-07
rs10978777	9	110030590	C/G	Log(CAC+1)	Additive		-0.628	0.163	0.00013	-0.949325	0.238	8.7e-05	--	1.2e-07
rs942291	9	110031745	T/C	Log(CAC+1)	Additive		-0.603	0.161	0.0002	-0.871573	0.234	0.00023	--	3.5e-07
rs12345455	9	110032498	T/G	Log(CAC+1)	Additive		-0.474	0.151	0.0017	-0.628932	0.217	0.0041	--	3.1e-05
rs7036284	9	110041230	T/C	Log(CAC+1)	Additive		-0.48	0.151	0.0015	-0.619505	0.214	0.0041	--	2.6e-05
rs10119641	9	110042247	T/C	Log(CAC+1)	Additive		-0.532	0.15	0.0004	-0.629398	0.222	0.0049	--	7.1e-06
rs114543679	9	112125475	T/C	CAC>=10 vs. CAC<10	Dominant		0.232	0.07	0.00091	0.318646	0.111	0.0048	++	2.4e-05
rs58471234	9	112137841	T/C	CAC>=10 vs. CAC<10	Dominant		0.263	0.071	0.00022	0.272502	0.116	0.02	++	1.4e-05
rs191660985	9	112139739	A/C	CAC>=10 vs. CAC<10	Additive	PTPN3	0.248	0.063	8.5e-05	0.26279	0.119	0.029	++	7.1e-06
rs116190013	9	112149397	T/C	CAC>=10 vs. CAC<10	Dominant	PTPN3	0.276	0.071	0.00012	0.261338	0.115	0.024	++	8.7e-06
rs17201954	9	112319223	A/G	CAC>=10 vs. CAC<10	Recessive		-0.154	0.052	0.003	-0.232454	0.077	0.0027	--	4.1e-05
rs1169780	9	113179308	A/T	Log(CAC+1)	Recessive	SVEP1	1.462	0.502	0.0037	2.57901	0.86	0.0031	++	8.1e-05
rs1169781	9	113179317	C/G	Log(CAC+1)	Recessive	SVEP1	1.462	0.502	0.0037	2.57901	0.86	0.0031	++	8.2e-05
rs7866364	9	114654315	T/C	CAC>=10 vs. CAC<10	Dominant		-0.103	0.038	0.0073	-0.186456	0.059	0.0017	--	9.1e-05
rs139256060	9	114785331	T/C	Log(CAC+1)	Additive	MIR3134	1.186	0.379	0.0018	1.5762	0.583	0.0075	++	7e-05
rs3780682	9	126784494	T/G	Log(CAC+1)	Dominant	LHX2	0.675	0.222	0.0025	1.20248	0.437	0.0065	++	9.4e-05
rs11788140	9	128974169	A/G	Log(CAC+1)	Additive		0.525	0.184	0.0044	1.08126	0.356	0.0028	++	9.8e-05
rs10793968	9	133629461	A/G	Log(CAC+1)	Dominant	ABL1	0.832	0.225	0.00023	0.937104	0.345	0.007	++	5.3e-06
rs13297471	9	137850022	A/G	Log(CAC+1)	Additive		-0.539	0.195	0.0059	-1.05698	0.347	0.0026	--	8.3e-05
rs12349678	9	138433775	A/G	Log(CAC+1)	Additive		-1.281	0.337	0.00015	-1.61659	0.746	0.032	--	1.4e-05
rs7901181	10	3642555	A/C	CAC>=10 vs. CAC<10	Recessive	BC037918	-0.138	0.045	0.0025	-0.235186	0.063	0.00025	--	6.5e-06
rs2486105	10	7034859	T/C	Log(CAC+1)	Dominant		0.705	0.222	0.0016	0.981499	0.339	0.0041	++	2.6e-05
rs2804134	10	7038660	A/G	Log(CAC+1)	Dominant		0.685	0.218	0.0018	0.927743	0.334	0.0059	++	3.9e-05
rs1416293	10	7039334	A/G	Log(CAC+1)	Dominant		0.686	0.218	0.0018	0.92908	0.334	0.0058	++	3.8e-05
rs2804133	10	7039552	A/G	Log(CAC+1)	Dominant		0.682	0.218	0.0019	0.929531	0.334	0.0058	++	4e-05
rs114408555	10	8837838	A/G	CAC>=10 vs. CAC<10	Dominant		-0.219	0.061	0.00033	-0.255059	0.094	0.007	--	9.4e-06
rs7920929	10	8839217	T/C	CAC>=10 vs. CAC<10	Dominant		-0.208	0.06	0.00058	-0.254888	0.094	0.0071	--	1.8e-05
rs149924055	10	8850840	A/G	CAC>=10 vs. CAC<10	Dominant		-0.203	0.06	0.00076	-0.253905	0.094	0.0073	--	2.4e-05
rs12247078	10	10687866	A/C	Log(CAC+1)	Dominant		0.61	0.223	0.0064	1.25821	0.373	0.0009	++	7.7e-05
rs10737094	10	15370507	T/G	Log(CAC+1)	Additive	FAM171A1	-0.768	0.257	0.0029	-1.13302	0.39	0.0041	--	7.2e-05
rs10741026	10	23628819	A/T	CAC>=10 vs. CAC<10	Dominant	C10orf67	0.121	0.036	0.0009	0.151592	0.056	0.0071	++	2.2e-05
rs373648	10	24571677	T/C	CAC>=10 vs. CAC<10	Recessive	KIAA1217	0.134	0.041	0.001	-0.193885	0.068	0.0046	+-	2.1e-05
rs220360	10	24573507	A/G	CAC>=10 vs. CAC<10	Recessive	KIAA1217	0.131	0.041	0.0014	-0.19582	0.068	0.0042	+-	2.7e-05
rs2744078	10	43362289	T/C	Log(CAC+1)	Dominant		0.743	0.232	0.0014	1.1129	0.416	0.0081	++	5.2e-05
rs115906009	10	44117714	T/C	CAC>=10 vs. CAC<10	Additive		-0.296	0.093	0.0016	-0.563788	0.195	0.0042	--	4e-05
rs984001	10	44429319	T/C	CAC>=10 vs. CAC<10	Recessive	LOC283033	-0.393	0.135	0.0039	-0.935356	0.312	0.0031	--	8.6e-05
rs7080443	10	45630913	A/G	Log(CAC+1)	Additive	LOC100133308	-0.415	0.139	0.0029	-0.582688	0.22	0.0085	--	8.8e-05
rs73279468	10	45722972	C/G	CAC>=10 vs. CAC<10	Dominant		-0.318	0.094	0.00072	-0.433922	0.141	0.0022	--	7.2e-06
rs10824727	10	54399149	T/C	CAC>=10 vs. CAC<10	Dominant		0.107	0.036	0.003	0.166812	0.056	0.003	++	4.4e-05
rs10762891	10	54565407	T/G	CAC>=10 vs. CAC<10	Recessive		-0.155	0.049	0.0018	-0.66528	0.247	0.0076	--	7.7e-05
rs77370292	10	55212100	A/G	Log(CAC+1)	Dominant		-0.882	0.284	0.002	-1.3147	0.446	0.0036	--	4.4e-05
rs71490951	10	55214919	A/T	Log(CAC+1)	Dominant		-0.856	0.28	0.0023	-1.1637	0.431	0.0076	--	8.4e-05
rs80306558	10	59844227	T/G	Log(CAC+1)	Additive		-0.838	0.279	0.0028	-1.10604	0.404	0.0066	--	7e-05
rs16911771	10	59849616	C/G	Log(CAC+1)	Additive		-0.861	0.279	0.0021	-1.11552	0.405	0.0063	--	4.8e-05
rs61850576	10	59855663	A/T	Log(CAC+1)	Additive		-0.837	0.283	0.0032	-1.11318	0.407	0.0067	--	8.3e-05
rs142777356	10	59902989	A/G	Log(CAC+1)	Additive		-1.717	0.552	0.0019	-2.55932	0.823	0.0021	--	2e-05
rs145378745	10	59933185	A/G	Log(CAC+1)	Dominant		-1.477	0.505	0.0036	-2.19774	0.707	0.0021	--	4e-05
rs114069946	10	59938184	T/C	Log(CAC+1)	Additive		-1.448	0.501	0.004	-1.99814	0.681	0.0036	--	6.7e-05
rs116525496	10	59958910	A/C	Log(CAC+1)	Dominant	IPMK	-1.124	0.397	0.0047	-1.72857	0.559	0.0022	--	5.8e-05
rs79089043	10	59970795	A/C	Log(CAC+1)	Dominant	IPMK	-1.334	0.512	0.0094	-2.18046	0.664	0.0012	--	8.8e-05
rs142796932	10	59993217	A/T	Log(CAC+1)	Additive	IPMK	-1.125	0.397	0.0047	-1.66602	0.56	0.0032	--	7.6e-05
rs142291850	10	59998270	T/C	Log(CAC+1)	Dominant	IPMK	-1.124	0.397	0.0047	-1.72757	0.56	0.0023	--	6e-05
rs75990283	10	60017520	A/G	Log(CAC+1)	Dominant	IPMK	-1.069	0.387	0.0059	-1.71789	0.559	0.0023	--	7.9e-05
rs144504883	10	60021203	T/C	Log(CAC+1)	Dominant	IPMK	-1.273	0.471	0.0071	-2.15485	0.665	0.0014	--	7e-05
rs144719945	10	60039810	T/C	Log(CAC+1)	Additive	CISD1	-1.124	0.397	0.0047	-2.02726	0.621	0.0012	--	4.1e-05
rs140649299	10	60055576	C/G	Log(CAC+1)	Additive		-1.123	0.397	0.0048	-2.05895	0.626	0.0011	--	3.9e-05
rs7100569	10	62200727	T/G	CAC>=10 vs. CAC<10	Dominant	ANK3	-0.195	0.066	0.0033	-0.419891	0.126	0.001	--	2.2e-05
rs115525108	10	62202553	A/C	CAC>=10 vs. CAC<10	Dominant	ANK3	-0.162	0.059	0.0063	-0.372636	0.114	0.0012	--	5.3e-05
rs7906361	10	62817854	C/G	Log(CAC+1)	Dominant		-1.049	0.295	0.0004	-1.34847	0.483	0.0058	--	1.1e-05
rs60900350	10	62822165	T/C	Log(CAC+1)	Dominant		-0.953	0.285	0.00089	-1.3311	0.46	0.0043	--	2e-05
rs7905543	10	62823073	A/G	Log(CAC+1)	Dominant		-0.894	0.282	0.0016	-1.33716	0.454	0.0037	--	3.4e-05
rs74155455	10	62823436	A/T	Log(CAC+1)	Additive		-1.079	0.293	0.00025	-1.42034	0.468	0.0027	--	3.7e-06
rs56364736	10	62826149	A/G	Log(CAC+1)	Additive		-1.093	0.293	0.00021	-1.47824	0.474	0.0021	--	2.5e-06
rs57866711	10	62828180	A/T	Log(CAC+1)	Additive		-1.098	0.292	0.00019	-1.50595	0.476	0.0018	--	2e-06
rs74155456	10	62829778	T/C	Log(CAC+1)	Additive		-1.087	0.277	9.5e-05	-1.40907	0.447	0.0019	--	1e-06
rs7082977	10	62848710	A/G	Log(CAC+1)	Additive		-1.059	0.288	0.00026	-1.62046	0.473	0.00077	--	1.7e-06
rs60616830	10	62859650	T/G	Log(CAC+1)	Additive		-1.053	0.297	0.00042	-1.614	0.474	0.00082	--	3.1e-06
rs74155465	10	62879524	T/C	Log(CAC+1)	Additive		-1.07	0.299	0.00037	-1.70322	0.485	0.00056	--	2.1e-06
rs74155467	10	62887170	A/G	Log(CAC+1)	Additive		-1.024	0.29	0.00044	-1.86911	0.474	0.00012	--	1e-06
rs116466651	10	62892446	A/G	Log(CAC+1)	Additive		-1.253	0.415	0.0027	-1.83137	0.657	0.0059	--	8.5e-05
rs7080264	10	62893632	T/C	Log(CAC+1)	Additive		-1.011	0.288	0.00048	-1.858	0.475	0.00013	--	1.2e-06
rs146452405	10	63143013	A/G	CAC>=10 vs. CAC<10	Additive		-0.137	0.045	0.0027	-0.288252	0.085	0.00088	--	2.8e-05
rs74157939	10	63147390	A/C	CAC>=10 vs. CAC<10	Additive		-0.127	0.046	0.0059	-0.288612	0.085	0.00086	--	7.1e-05
rs80099342	10	67501165	A/G	CAC>=10 vs. CAC<10	Dominant		0.114	0.038	0.0029	0.168077	0.058	0.0041	++	5.3e-05
rs76886834	10	67502212	C/G	CAC>=10 vs. CAC<10	Dominant		0.115	0.038	0.0027	0.167836	0.058	0.0042	++	5e-05
rs76812161	10	67503306	T/C	CAC>=10 vs. CAC<10	Dominant		0.116	0.038	0.0024	0.167588	0.058	0.0042	++	4.4e-05
rs77699556	10	67507099	T/C	CAC>=10 vs. CAC<10	Dominant		0.118	0.038	0.002	0.16683	0.058	0.0043	++	3.7e-05
rs79433695	10	67509358	A/G	CAC>=10 vs. CAC<10	Dominant		0.118	0.038	0.002	0.166505	0.058	0.0043	++	3.7e-05
rs114570605	10	67509487	A/T	CAC>=10 vs. CAC<10	Dominant		0.119	0.038	0.0018	0.159514	0.058	0.0064	++	4.3e-05
rs140200294	10	68203697	A/G	CAC>=10 vs. CAC<10	Dominant	CTNNA3	-0.126	0.04	0.0018	-0.169767	0.065	0.0091	--	5.7e-05
rs192208028	10	68204204	C/G	CAC>=10 vs. CAC<10	Dominant	CTNNA3	-0.144	0.045	0.0015	-0.210076	0.076	0.0058	--	3.5e-05
rs143303136	10	68204226	T/C	CAC>=10 vs. CAC<10	Dominant	CTNNA3	-0.135	0.045	0.0026	-0.209735	0.076	0.0059	--	6.6e-05
rs7095004	10	68223696	T/C	CAC>=10 vs. CAC<10	Dominant	CTNNA3	-0.126	0.038	0.001	-0.165818	0.061	0.0069	--	2.4e-05
rs1227779	10	71687211	T/C	Log(CAC+1)	Dominant	COL13A1	-0.587	0.198	0.0032	-1.03368	0.351	0.0037	--	8.2e-05
rs1227780	10	71687366	T/C	Log(CAC+1)	Dominant	COL13A1	-0.587	0.198	0.0032	-1.03205	0.351	0.0037	--	8.3e-05
rs147218094	10	75736260	A/G	Log(CAC+1)	Dominant		-0.679	0.233	0.0037	-1.2062	0.384	0.002	--	7.2e-05
rs58126169	10	75737264	A/G	Log(CAC+1)	Dominant		-0.678	0.233	0.0038	-1.20563	0.384	0.002	--	7.4e-05
rs12573068	10	75943800	T/C	CAC>=10 vs. CAC<10	Additive	ADK	0.297	0.102	0.0036	0.464999	0.131	0.00045	++	1.6e-05
rs1189548	10	76472058	A/G	Log(CAC+1)	Recessive		0.818	0.272	0.0028	1.17326	0.441	0.0083	++	8.3e-05
rs2485951	10	76474606	T/C	Log(CAC+1)	Recessive		0.816	0.272	0.0028	1.1692	0.441	0.0085	++	8.7e-05
rs1766712	10	76477049	C/G	Log(CAC+1)	Recessive		0.813	0.273	0.0029	1.16711	0.441	0.0086	++	9.1e-05
rs1774692	10	76477528	C/G	Log(CAC+1)	Recessive		0.813	0.273	0.003	1.16681	0.441	0.0086	++	9.2e-05
rs839703	10	76486382	T/C	Log(CAC+1)	Recessive		0.814	0.274	0.0031	1.15711	0.44	0.009	++	0.0001
rs180833075	10	78524575	A/C	CAC>=10 vs. CAC<10	Dominant		-0.218	0.077	0.0049	-0.365197	0.124	0.0034	--	8.1e-05
rs140919886	10	78526215	C/G	CAC>=10 vs. CAC<10	Dominant		-0.22	0.077	0.0046	-0.363823	0.124	0.0036	--	7.9e-05
rs78195190	10	78534323	A/G	CAC>=10 vs. CAC<10	Dominant		-0.226	0.078	0.004	-0.357074	0.124	0.0043	--	7.6e-05
rs77381367	10	78568381	A/C	CAC>=10 vs. CAC<10	Additive		-0.207	0.077	0.0074	-0.389172	0.123	0.0018	--	8.7e-05
rs116263392	10	81946356	T/C	Log(CAC+1)	Dominant	ANXA11	-2.158	0.713	0.0026	-2.34986	0.86	0.0067	--	6.5e-05
rs144466106	10	83147182	A/T	Log(CAC+1)	Additive		1.601	0.552	0.0038	2.22607	0.803	0.006	++	9.2e-05
rs150970167	10	83152246	A/G	Log(CAC+1)	Additive		1.601	0.552	0.0038	2.22711	0.803	0.006	++	9.1e-05
rs59916001	10	88455170	C/G	CAC>=10 vs. CAC<10	Dominant	LDB3	-0.169	0.069	0.014	-0.335131	0.095	0.00048	--	9e-05
rs12247437	10	91760742	C/G	CAC>=10 vs. CAC<10	Dominant		-0.103	0.035	0.0036	-0.160626	0.055	0.0041	--	6.8e-05
rs7901192	10	91761215	A/G	CAC>=10 vs. CAC<10	Dominant		-0.103	0.035	0.0036	-0.160583	0.055	0.0041	--	6.8e-05
rs2419344	10	91762226	A/G	CAC>=10 vs. CAC<10	Dominant		-0.103	0.035	0.0036	-0.16024	0.056	0.0044	--	7.1e-05
rs7088647	10	91772178	A/G	CAC>=10 vs. CAC<10	Dominant		-0.174	0.05	0.00061	-0.247095	0.08	0.0022	--	6.5e-06
rs78622322	10	91773344	A/G	CAC>=10 vs. CAC<10	Dominant		-0.162	0.048	0.00081	-0.199815	0.076	0.0088	--	2.5e-05
rs114609235	10	95256323	T/G	CAC>=10 vs. CAC<10	Dominant		-0.123	0.046	0.0073	-0.238023	0.076	0.0018	--	9.2e-05
rs115752202	10	95533890	A/G	Log(CAC+1)	Additive	LGI1	0.862	0.305	0.0048	1.36494	0.474	0.0043	++	9.5e-05
rs9651410	10	95537587	T/C	Log(CAC+1)	Additive	LGI1	0.862	0.305	0.0048	1.36854	0.476	0.0043	++	9.5e-05
rs1360005	10	97071060	T/C	CAC>=10 vs. CAC<10	Recessive		-0.141	0.049	0.0041	-0.223095	0.075	0.0033	--	6.3e-05
rs80343100	10	100242240	C/G	CAC>=10 vs. CAC<10	Dominant	HPSE2	-0.123	0.045	0.0066	-0.289752	0.079	0.00035	--	7.8e-05
rs7477620	10	111319501	A/G	CAC>=10 vs. CAC<10	Recessive		0.143	0.042	0.00074	0.17831	0.068	0.009	++	2.2e-05
rs10787279	10	112527577	A/G	Log(CAC+1)	Dominant	RBM20	-0.585	0.209	0.0053	-1.18997	0.366	0.0014	--	8.5e-05
rs7894421	10	114862757	T/C	CAC>=10 vs. CAC<10	Dominant	TCF7L2	0.093	0.035	0.0075	0.179568	0.055	0.0013	++	6.9e-05
rs7073309	10	116638550	A/G	Log(CAC+1)	Additive	FAM160B1	0.482	0.152	0.0016	0.779672	0.291	0.0081	++	7.1e-05
rs74158498	10	118342188	A/G	CAC>=10 vs. CAC<10	Dominant		-0.12	0.04	0.0027	-0.183737	0.06	0.0022	--	3.1e-05
rs55707871	10	118344731	T/C	CAC>=10 vs. CAC<10	Dominant		-0.125	0.04	0.002	-0.203029	0.06	0.00086	--	1.2e-05
rs7906829	10	118347886	T/C	CAC>=10 vs. CAC<10	Dominant		-0.139	0.039	0.00044	-0.184411	0.062	0.0031	--	5.5e-06
rs58150682	10	118348291	A/G	CAC>=10 vs. CAC<10	Dominant		-0.133	0.041	0.0012	-0.204235	0.065	0.0018	--	1.2e-05
rs192211484	10	120211567	A/C	CAC>=10 vs. CAC<10	Dominant		-0.343	0.098	0.0005	-0.478967	0.17	0.0052	--	9.3e-06
rs56801871	10	120629493	T/G	CAC>=10 vs. CAC<10	Recessive		0.151	0.048	0.0019	0.180523	0.068	0.0081	++	5.8e-05
rs4394777	10	125290668	A/G	CAC>=10 vs. CAC<10	Dominant		-0.111	0.037	0.0033	-0.225735	0.069	0.0013	--	4.9e-05
rs4556475	10	125290738	T/C	CAC>=10 vs. CAC<10	Dominant		-0.111	0.037	0.0031	-0.216216	0.068	0.0019	--	5.6e-05
rs1098779	10	125292952	A/T	CAC>=10 vs. CAC<10	Dominant		0.121	0.037	0.0011	0.190411	0.068	0.006	++	3.4e-05
rs2459353	10	125293068	A/G	CAC>=10 vs. CAC<10	Dominant		0.121	0.037	0.0011	0.180132	0.069	0.0094	++	4.7e-05
rs55990762	10	125293284	A/G	CAC>=10 vs. CAC<10	Dominant		-0.135	0.037	0.00024	-0.236057	0.067	0.00053	--	1.4e-06
rs55823407	10	125293577	T/C	CAC>=10 vs. CAC<10	Dominant		-0.135	0.037	0.00024	-0.23545	0.067	0.00054	--	1.4e-06
rs12415721	10	125295750	T/C	CAC>=10 vs. CAC<10	Additive		-0.092	0.025	0.00026	-0.104684	0.048	0.032	--	2.5e-05
rs115558190	10	125346679	A/G	CAC>=10 vs. CAC<10	Additive		-0.354	0.108	0.0012	-0.448595	0.153	0.0038	--	2.5e-05
rs114031744	10	125369601	A/G	CAC>=10 vs. CAC<10	Additive		-0.229	0.055	3.5e-05	-0.254527	0.097	0.0092	--	1.1e-06
rs115798480	11	8996514	A/C	Log(CAC+1)	Dominant		-1.216	0.364	0.0009	-1.66254	0.607	0.0068	--	2.7e-05
rs2742473	11	9002824	A/G	Log(CAC+1)	Dominant	NRIP3	-0.674	0.239	0.0049	-1.46596	0.421	0.00063	--	4.7e-05
rs73419826	11	12646505	A/C	Log(CAC+1)	Dominant		-0.746	0.206	0.00032	-0.982248	0.324	0.0026	--	3.8e-06
rs114529562	11	16518436	A/G	CAC>=10 vs. CAC<10	Dominant	SOX6	-0.257	0.095	0.0072	-0.477602	0.136	0.00055	--	7.5e-05
rs404646	11	16886482	A/G	Log(CAC+1)	Recessive	PLEKHA7	-0.824	0.314	0.009	-1.58707	0.462	0.00068	--	5.8e-05
rs4474414	11	19443214	T/G	CAC>=10 vs. CAC<10	Recessive	NAV2	-0.163	0.055	0.0029	-0.233022	0.083	0.0055	--	8.6e-05
rs11825315	11	28874514	A/G	CAC>=10 vs. CAC<10	Additive		-0.094	0.031	0.0024	-0.157269	0.056	0.0051	--	7.2e-05
rs79235202	11	31909811	T/C	Log(CAC+1)	Additive	RCN1	2.113	0.692	0.0024	3.12746	0.943	0.001	++	1.6e-05
rs4304751	11	36881102	A/T	CAC>=10 vs. CAC<10	Dominant		-0.105	0.04	0.0082	-0.220724	0.061	0.00038	--	4.8e-05
rs9645616	11	40722904	T/C	CAC>=10 vs. CAC<10	Recessive	LRRC4C	-0.356	0.11	0.0013	-1.26531	0.446	0.005	--	3.6e-05
rs146915441	11	40729905	T/G	CAC>=10 vs. CAC<10	Recessive	LRRC4C	-0.358	0.111	0.0013	-1.28272	0.448	0.0047	--	3.5e-05
rs61886857	11	40749272	T/C	CAC>=10 vs. CAC<10	Recessive	LRRC4C	-0.356	0.11	0.0013	-1.31086	0.442	0.0034	--	2.9e-05
rs10896609	11	57109373	A/T	Log(CAC+1)	Additive	P2RX3	0.646	0.185	0.00051	0.978421	0.325	0.003	++	8.8e-06
rs55637147	11	57111396	T/C	Log(CAC+1)	Additive	P2RX3	0.636	0.207	0.0022	1.16516	0.327	0.00047	++	1.6e-05
rs2003065	11	57116707	A/T	Log(CAC+1)	Additive	P2RX3	0.595	0.198	0.0028	0.964138	0.314	0.0025	++	5.3e-05
rs2276042	11	57117385	T/C	Log(CAC+1)	Additive	P2RX3	0.619	0.188	0.0011	0.836986	0.3	0.0059	++	3e-05
rs3741090	11	57118467	A/C	Log(CAC+1)	Additive	P2RX3	0.62	0.213	0.0037	1.14546	0.327	0.00058	++	3.2e-05
rs10896610	11	57119602	A/G	Log(CAC+1)	Additive	P2RX3	0.65	0.208	0.0018	1.10241	0.318	0.00066	++	1.4e-05
rs1837974	11	57122945	C/G	Log(CAC+1)	Additive	P2RX3	0.646	0.207	0.0019	1.00067	0.318	0.002	++	2.9e-05
rs56077100	11	57124634	A/T	Log(CAC+1)	Additive	P2RX3	0.645	0.208	0.002	0.957145	0.317	0.0029	++	3.8e-05
rs2013314	11	57128317	T/C	Log(CAC+1)	Additive	P2RX3	0.664	0.216	0.0023	0.897103	0.321	0.0057	++	6.7e-05
rs60931171	11	57134381	C/G	Log(CAC+1)	Additive	P2RX3	0.62	0.22	0.005	1.03102	0.33	0.0021	++	9.7e-05
rs2276038	11	57137424	T/C	Log(CAC+1)	Additive	P2RX3	0.68	0.218	0.0019	1.05227	0.322	0.0013	++	2.4e-05
rs11230064	11	59511125	A/G	Log(CAC+1)	Additive		1.128	0.355	0.0016	1.76424	0.619	0.0049	++	4.6e-05
rs74543161	11	64170235	A/G	CAC>=10 vs. CAC<10	Dominant		-0.403	0.132	0.0024	-0.483389	0.166	0.0041	--	6e-05
rs78044943	11	66511807	T/C	CAC>=10 vs. CAC<10	Dominant		-0.224	0.082	0.0065	-0.477287	0.152	0.0019	--	7.6e-05
rs7938117	11	68598054	A/G	Log(CAC+1)	Recessive	CPT1A	-1.937	0.606	0.0015	-3.43726	1.024	0.0009	--	9.1e-06
rs643112	11	68601640	T/C	Log(CAC+1)	Recessive	CPT1A	-1.949	0.615	0.0016	-3.47655	1.03	0.00084	--	9.7e-06
rs597539	11	68601974	C/G	Log(CAC+1)	Recessive	CPT1A	-1.948	0.616	0.0016	-3.13579	0.907	0.00063	--	8.3e-06
rs72933262	11	70622093	A/G	Log(CAC+1)	Recessive	SHANK2	1.217	0.406	0.0028	1.97744	0.721	0.0065	++	7e-05
rs187812348	11	70691258	T/C	Log(CAC+1)	Dominant	SHANK2	-1.392	0.429	0.0012	-2.00479	0.673	0.0033	--	2.5e-05
rs4944298	11	81188524	A/T	Log(CAC+1)	Additive		0.721	0.224	0.0013	0.88154	0.379	0.021	++	7.9e-05
rs115356107	11	82522591	A/G	CAC>=10 vs. CAC<10	Dominant		-0.178	0.06	0.0029	-0.259974	0.095	0.0067	--	7.4e-05
rs75269902	11	82525360	T/G	CAC>=10 vs. CAC<10	Dominant		-0.171	0.058	0.0034	-0.271838	0.096	0.0048	--	6.9e-05
rs115790170	11	82532933	A/G	CAC>=10 vs. CAC<10	Dominant		-0.175	0.06	0.0038	-0.276983	0.098	0.0052	--	8.3e-05
rs12294139	11	88294122	T/C	Log(CAC+1)	Additive	GRM5	-0.65	0.176	0.00024	-0.643367	0.283	0.024	--	1.6e-05
rs12294195	11	88294197	T/C	Log(CAC+1)	Additive	GRM5	-0.585	0.165	0.00043	-0.64252	0.264	0.016	--	2e-05
rs16914251	11	88296004	A/G	Log(CAC+1)	Additive	GRM5	-0.584	0.165	0.00042	-0.644802	0.264	0.015	--	1.9e-05
rs7106752	11	88297639	A/G	Log(CAC+1)	Additive	GRM5	-0.588	0.165	0.00039	-0.660511	0.268	0.014	--	1.6e-05
rs7124979	11	88297700	A/G	Log(CAC+1)	Additive	GRM5	-0.588	0.165	0.00038	-0.660192	0.268	0.014	--	1.6e-05
rs11020462	11	88302253	T/C	Log(CAC+1)	Additive	GRM5	-0.617	0.165	0.0002	-0.650097	0.268	0.016	--	9.3e-06
rs114223427	11	88303777	A/G	Log(CAC+1)	Additive	GRM5	-0.619	0.165	0.0002	-0.652136	0.269	0.016	--	9.2e-06
rs147594256	11	90393307	A/G	Log(CAC+1)	Dominant	HP11113	0.559	0.207	0.0071	0.99993	0.322	0.0021	++	9.5e-05
rs139332351	11	93711587	T/C	Log(CAC+1)	Dominant		-1.844	0.58	0.0015	-2.50098	0.95	0.009	--	4.7e-05
rs151027472	11	97538155	T/C	CAC>=10 vs. CAC<10	Additive		0.181	0.066	0.0061	0.363845	0.114	0.0016	++	6.5e-05
rs150399111	11	100352221	A/T	Log(CAC+1)	Additive		0.649	0.232	0.0053	0.972058	0.324	0.0029	++	8.9e-05
rs78799940	11	101974672	T/C	Log(CAC+1)	Dominant		1.132	0.372	0.0025	1.57988	0.575	0.0064	++	6e-05
rs1784421	11	102478557	T/C	Log(CAC+1)	Additive	MMP20	-0.483	0.168	0.0042	-0.882361	0.259	0.00075	--	2.6e-05
rs12364406	11	102812166	A/G	CAC>=10 vs. CAC<10	Additive		-0.191	0.073	0.009	-0.329304	0.101	0.0013	--	8.8e-05
rs115999691	11	107887221	T/C	Log(CAC+1)	Additive	CUL5	-0.753	0.255	0.0033	-1.27887	0.457	0.0055	--	7.3e-05
rs74333671	11	107890602	T/C	Log(CAC+1)	Additive	CUL5	-0.721	0.245	0.0034	-1.42125	0.444	0.0015	--	3.1e-05
rs115600167	11	107892879	T/C	Log(CAC+1)	Additive	CUL5	-0.77	0.254	0.0025	-1.27856	0.457	0.0055	--	5.5e-05
rs80322768	11	107904698	A/C	Log(CAC+1)	Additive	CUL5	-0.709	0.241	0.0033	-1.39866	0.444	0.0018	--	3.4e-05
rs11827637	11	107910209	C/G	Log(CAC+1)	Additive	CUL5	-0.701	0.247	0.0048	-1.3414	0.449	0.0031	--	7.2e-05
rs2004506	11	117700588	A/G	Log(CAC+1)	Dominant	FXYD6-FXYD2	-1.267	0.36	0.00047	-1.82594	0.667	0.0066	--	1.1e-05
rs12788462	11	120151784	T/C	CAC>=10 vs. CAC<10	Recessive	POU2F3	-0.137	0.053	0.0093	-0.311556	0.094	0.0011	--	8.8e-05
rs3018106	11	123088403	A/G	Log(CAC+1)	Recessive		1.802	0.612	0.0033	2.30464	0.854	0.0074	++	9.9e-05
rs11219092	11	123130751	T/C	Log(CAC+1)	Additive		0.498	0.155	0.0013	0.602271	0.232	0.01	++	4.3e-05
rs114111647	11	128125979	T/C	Log(CAC+1)	Additive		1.447	0.527	0.0062	2.8895	0.784	0.00027	++	2.1e-05
rs140270319	11	128148806	T/G	Log(CAC+1)	Additive		1.338	0.487	0.0062	2.90164	0.794	0.00031	++	2.3e-05
rs2125497	11	129906160	A/G	Log(CAC+1)	Additive		0.424	0.142	0.0028	-0.669557	0.225	0.0032	+-	4.4e-05
rs2168948	11	129906366	T/C	Log(CAC+1)	Dominant		-0.629	0.219	0.0042	-1.02377	0.321	0.0016	--	4.2e-05
rs116648199	11	129994437	T/C	CAC>=10 vs. CAC<10	Additive	APLP2	-0.27	0.08	0.00081	-0.387522	0.149	0.0098	--	2.6e-05
rs116567388	11	129997561	A/G	CAC>=10 vs. CAC<10	Additive	APLP2	-0.283	0.085	0.00087	-0.38648	0.149	0.0098	--	2.8e-05
rs2196016	12	21057142	C/G	CAC>=10 vs. CAC<10	Additive	SLCO1B3	-0.068	0.026	0.0099	-0.189321	0.047	9.4e-05	--	6.6e-05
rs77934287	12	23224253	A/G	CAC>=10 vs. CAC<10	Recessive	AK094733	-0.376	0.104	0.0003	-0.588375	0.155	0.00018	--	4.8e-07
rs7958365	12	30027301	T/C	CAC>=10 vs. CAC<10	Recessive		0.217	0.071	0.0024	0.438383	0.148	0.0033	++	3.9e-05
rs114470201	12	48337835	A/G	CAC>=10 vs. CAC<10	Additive		-0.231	0.074	0.002	-0.46517	0.161	0.0041	--	3.4e-05
rs147116884	12	53376212	A/G	CAC>=10 vs. CAC<10	Additive		-0.21	0.067	0.0018	-0.592214	0.196	0.0029	--	4.1e-05
rs140030666	12	55995088	A/G	CAC>=10 vs. CAC<10	Recessive		-0.187	0.057	0.00098	-0.248384	0.092	0.0075	--	3.4e-05
rs2194987	12	55998704	A/G	CAC>=10 vs. CAC<10	Recessive		-0.175	0.056	0.002	-0.263658	0.096	0.0067	--	6.8e-05
rs10784339	12	63538646	C/G	Log(CAC+1)	Recessive		-0.783	0.253	0.0021	-1.2426	0.448	0.0061	--	6.6e-05
rs10877985	12	63582166	T/C	Log(CAC+1)	Dominant		0.609	0.215	0.0048	1.21355	0.361	0.00094	++	5.8e-05
rs74099497	12	69316347	A/G	CAC>=10 vs. CAC<10	Dominant	CPM	-0.124	0.042	0.0029	-0.179649	0.065	0.0063	--	7.4e-05
rs370245	12	78554610	A/T	CAC>=10 vs. CAC<10	Additive	NAV3	0.095	0.027	0.00055	0.157701	0.053	0.0035	++	1.8e-05
rs114117470	12	81975451	A/G	CAC>=10 vs. CAC<10	Additive	PPFIA2	0.194	0.061	0.0014	0.32357	0.121	0.0082	++	5.1e-05
rs116317727	12	81998744	T/C	CAC>=10 vs. CAC<10	Additive	PPFIA2	0.172	0.057	0.0027	0.354083	0.125	0.005	++	8e-05
rs113994763	12	81999339	T/C	CAC>=10 vs. CAC<10	Additive	PPFIA2	0.172	0.057	0.0028	0.356301	0.125	0.0049	++	8.1e-05
rs7301405	12	94062188	T/C	Log(CAC+1)	Additive		0.512	0.167	0.0023	1.2129	0.318	0.00019	++	1.3e-05
rs4761738	12	94062804	T/C	Log(CAC+1)	Additive		0.513	0.167	0.0023	1.21436	0.318	0.00018	++	1.3e-05
rs72484675	12	94063784	C/G	Log(CAC+1)	Additive		0.513	0.167	0.0022	1.21606	0.318	0.00018	++	1.2e-05
rs140673934	12	95803661	A/G	CAC>=10 vs. CAC<10	Additive		-0.287	0.088	0.0011	-1.01106	0.344	0.0037	--	2.4e-05
rs80114852	12	95831676	A/C	CAC>=10 vs. CAC<10	Additive		-0.287	0.078	0.00026	-0.906706	0.347	0.0098	--	9.2e-06
rs11112036	12	104796772	A/G	CAC>=10 vs. CAC<10	Additive		-0.092	0.027	0.00085	-0.11507	0.044	0.0095	--	2.7e-05
rs7958404	12	104797936	A/G	CAC>=10 vs. CAC<10	Additive		-0.092	0.027	0.00085	-0.118193	0.044	0.0082	--	2.4e-05
rs1426466	12	107772567	T/C	CAC>=10 vs. CAC<10	Additive	BTBD11	-0.089	0.029	0.0021	-0.138743	0.045	0.0022	--	2.3e-05
rs7964856	12	107773839	A/G	CAC>=10 vs. CAC<10	Additive	BTBD11	-0.088	0.026	0.00084	-0.110949	0.042	0.0088	--	2.5e-05
rs6419395	12	107786221	A/C	CAC>=10 vs. CAC<10	Recessive	BTBD11	0.137	0.042	0.0013	0.186831	0.068	0.0065	++	3e-05
rs4964578	12	107790067	A/G	CAC>=10 vs. CAC<10	Dominant	BTBD11	-0.095	0.036	0.0084	-0.18432	0.057	0.0013	--	8.7e-05
rs141358999	12	111306576	A/G	CAC>=10 vs. CAC<10	Additive	CCDC63	-0.148	0.054	0.0064	-0.272669	0.086	0.0017	--	7.9e-05
rs7310982	12	115449313	T/C	Log(CAC+1)	Recessive		2.574	0.763	0.00079	2.9545	1.112	0.0084	++	2.8e-05
rs11064744	12	119759258	T/C	Log(CAC+1)	Recessive		1.005	0.363	0.0058	1.77543	0.591	0.0029	++	9.7e-05
rs139868952	12	125118926	A/C	Log(CAC+1)	Dominant		1.443	0.505	0.0044	2.10881	0.698	0.0028	++	6.2e-05
rs1512038	12	127186820	A/C	Log(CAC+1)	Recessive		1.222	0.435	0.0051	2.33905	0.754	0.0022	++	9.8e-05
rs189380010	12	127414991	T/C	Log(CAC+1)	Dominant	BC032874	-1.43	0.425	0.00082	-1.90867	0.606	0.0018	--	7.5e-06
rs112838961	12	130619396	T/C	Log(CAC+1)	Dominant		1.121	0.372	0.0027	1.9941	0.739	0.0076	++	0.0001
rs1195580	12	131214593	T/C	Log(CAC+1)	Recessive		1.672	0.539	0.002	2.83646	0.863	0.0012	++	2.7e-05
rs1195579	12	131214765	A/C	Log(CAC+1)	Recessive		1.669	0.539	0.002	2.83118	0.831	0.00081	++	2.3e-05
rs2632644	12	131216627	A/G	Log(CAC+1)	Recessive		1.234	0.457	0.0071	2.57504	0.741	0.00064	++	9.5e-05
rs2632643	12	131216629	C/G	Log(CAC+1)	Recessive		1.234	0.457	0.0071	2.57505	0.741	0.00064	++	9.4e-05
rs1195575	12	131216751	T/C	Log(CAC+1)	Recessive		1.255	0.453	0.0058	2.5739	0.741	0.00065	++	7.4e-05
rs7306765	12	131733760	T/C	CAC>=10 vs. CAC<10	Additive		-0.076	0.026	0.0041	-0.154179	0.047	0.0013	--	5.6e-05
rs9509195	13	20957700	T/C	CAC>=10 vs. CAC<10	Recessive		-0.148	0.049	0.0028	-0.254965	0.076	0.0009	--	1.7e-05
rs77572467	13	22380773	T/C	CAC>=10 vs. CAC<10	Dominant		-0.128	0.049	0.0091	-0.393635	0.121	0.0013	--	9.3e-05
rs79328673	13	22381003	A/G	CAC>=10 vs. CAC<10	Dominant		-0.125	0.048	0.0093	-0.393359	0.121	0.0013	--	9.7e-05
rs76532794	13	22421629	A/G	CAC>=10 vs. CAC<10	Additive		0.065	0.024	0.0076	0.129367	0.04	0.0013	++	8.5e-05
rs139181021	13	27047635	A/G	Log(CAC+1)	Additive		1.309	0.394	0.00096	1.9447	0.73	0.0084	++	3.5e-05
rs1831461	13	30193495	A/C	Log(CAC+1)	Recessive		1.517	0.544	0.0055	3.36995	1.059	0.0017	++	9.2e-05
rs188129	13	30208763	T/G	Log(CAC+1)	Recessive		1.539	0.553	0.0055	3.55596	1.118	0.0017	++	9.4e-05
rs539485	13	30224861	T/C	Log(CAC+1)	Recessive		1.515	0.545	0.0056	3.36216	1.055	0.0017	++	9.5e-05
rs2137393	13	30225210	A/C	Log(CAC+1)	Recessive		1.515	0.545	0.0056	3.36216	1.055	0.0017	++	9.5e-05
rs665491	13	32131423	T/C	Log(CAC+1)	Additive		2.024	0.707	0.0043	2.75387	0.915	0.003	++	9.6e-05
rs442566	13	32671981	A/G	CAC>=10 vs. CAC<10	Dominant	FRY	0.198	0.049	5.9e-05	0.218226	0.082	0.0081	++	1.5e-06
rs448792	13	32677424	T/C	CAC>=10 vs. CAC<10	Dominant	FRY	0.211	0.049	2.3e-05	0.214257	0.081	0.0084	++	6.1e-07
rs799055	13	32697847	T/G	Log(CAC+1)	Dominant	FRY	0.959	0.286	0.00084	1.91543	0.471	6.4e-05	++	8.3e-07
rs543554	13	32701638	A/G	Log(CAC+1)	Dominant	FRY	0.993	0.291	0.00068	2.08047	0.496	3.7e-05	++	4.8e-07
rs204573	13	32708577	T/C	CAC>=10 vs. CAC<10	Dominant	FRY	0.205	0.053	0.00011	0.270668	0.095	0.0049	++	1.9e-06
rs4942963	13	51725237	T/C	Log(CAC+1)	Additive		0.451	0.164	0.0062	0.915941	0.265	0.00064	++	4.5e-05
rs9540211	13	65339453	T/G	Log(CAC+1)	Additive		0.454	0.145	0.0018	0.742837	0.257	0.0044	++	4.4e-05
rs114653411	13	71543128	A/G	CAC>=10 vs. CAC<10	Additive		0.252	0.079	0.0014	0.493325	0.168	0.0038	++	3.2e-05
rs9565802	13	83323488	T/C	Log(CAC+1)	Dominant		-0.758	0.244	0.0019	-1.17752	0.359	0.0012	--	1.4e-05
rs11618027	13	83324771	T/C	Log(CAC+1)	Dominant		-0.695	0.242	0.0042	-1.18326	0.36	0.0011	--	3.2e-05
rs9575163	13	83329657	A/G	Log(CAC+1)	Dominant		-0.693	0.236	0.0034	-1.30534	0.363	0.00038	--	1.2e-05
rs12870528	13	83345226	A/T	Log(CAC+1)	Dominant		-0.705	0.235	0.0029	-1.31423	0.364	0.00036	--	9.8e-06
rs9565807	13	83350386	A/T	Log(CAC+1)	Dominant		-0.7	0.237	0.0032	-1.32558	0.365	0.00033	--	1.1e-05
rs9318909	13	83360091	T/G	CAC>=10 vs. CAC<10	Dominant		-0.145	0.043	0.00073	-0.195636	0.066	0.0034	--	1e-05
rs9575171	13	83360477	C/G	Log(CAC+1)	Dominant		-0.708	0.235	0.0027	-1.18951	0.36	0.0011	--	1.9e-05
rs9575179	13	83398088	C/G	CAC>=10 vs. CAC<10	Dominant		-0.149	0.042	0.00037	-0.185085	0.065	0.005	--	6.6e-06
rs61961353	13	83406217	A/T	CAC>=10 vs. CAC<10	Dominant		-0.148	0.042	0.00038	-0.186537	0.066	0.0047	--	6.6e-06
rs9575182	13	83407024	T/G	CAC>=10 vs. CAC<10	Dominant		-0.148	0.042	0.00039	-0.188533	0.066	0.0044	--	6.3e-06
rs9575183	13	83410819	A/G	Log(CAC+1)	Dominant		-0.81	0.305	0.0081	-1.56897	0.484	0.0013	--	8e-05
rs67558849	13	85085105	A/G	CAC>=10 vs. CAC<10	Dominant		-0.163	0.051	0.0014	-0.244814	0.088	0.0057	--	3e-05
rs116370277	13	85507282	T/C	CAC>=10 vs. CAC<10	Dominant		0.189	0.066	0.0043	0.302935	0.108	0.0054	++	9.8e-05
rs114907495	13	85508538	A/G	CAC>=10 vs. CAC<10	Dominant		0.189	0.066	0.0043	0.302959	0.108	0.0054	++	9.7e-05
rs9589644	13	86976449	T/C	Log(CAC+1)	Dominant		-0.734	0.197	0.00021	-0.851423	0.351	0.016	--	1.1e-05
rs34158198	13	86977544	T/C	Log(CAC+1)	Dominant		-0.742	0.197	0.00019	-0.828166	0.346	0.018	--	1.1e-05
rs9589681	13	86979478	A/C	Log(CAC+1)	Dominant		-0.742	0.198	0.00019	-0.82813	0.346	0.018	--	1e-05
rs9589736	13	86982135	T/C	Log(CAC+1)	Dominant		-0.743	0.198	0.00019	-0.807827	0.348	0.021	--	1.2e-05
rs73551489	13	87313194	T/C	Log(CAC+1)	Dominant		-0.602	0.216	0.0055	-1.20489	0.366	0.0012	--	8.1e-05
rs7325160	13	87349949	C/G	Log(CAC+1)	Dominant		-0.607	0.216	0.005	-1.19757	0.365	0.0013	--	7.5e-05
rs79438124	13	89076337	C/G	CAC>=10 vs. CAC<10	Dominant		-0.232	0.077	0.0027	-0.43442	0.149	0.004	--	6.7e-05
rs113620160	13	89076437	A/G	CAC>=10 vs. CAC<10	Dominant		-0.232	0.077	0.0027	-0.43442	0.149	0.004	--	6.7e-05
rs75120791	13	89076578	A/T	CAC>=10 vs. CAC<10	Additive		-0.232	0.077	0.0027	-0.433729	0.149	0.0041	--	6.8e-05
rs75517499	13	89077804	A/G	CAC>=10 vs. CAC<10	Additive		-0.24	0.07	0.0007	-0.43777	0.141	0.0023	--	1e-05
rs115587723	13	89077900	A/G	CAC>=10 vs. CAC<10	Additive		-0.232	0.077	0.0027	-0.43442	0.149	0.004	--	6.7e-05
rs74474330	13	89077936	T/G	CAC>=10 vs. CAC<10	Additive		-0.232	0.077	0.0027	-0.43442	0.149	0.004	--	6.7e-05
rs77823580	13	89078396	T/C	CAC>=10 vs. CAC<10	Dominant		-0.232	0.077	0.0027	-0.43442	0.149	0.004	--	6.7e-05
rs111569839	13	89078473	T/C	CAC>=10 vs. CAC<10	Dominant		-0.232	0.077	0.0027	-0.43442	0.149	0.004	--	6.7e-05
rs75337230	13	89079156	A/G	CAC>=10 vs. CAC<10	Dominant		-0.232	0.077	0.0027	-0.43442	0.149	0.004	--	6.7e-05
rs111496004	13	89083747	T/C	CAC>=10 vs. CAC<10	Additive		-0.231	0.078	0.0031	-0.43442	0.149	0.004	--	7.6e-05
rs78193212	13	89084520	A/G	CAC>=10 vs. CAC<10	Dominant		-0.23	0.078	0.0032	-0.43442	0.149	0.004	--	8e-05
rs112881473	13	89087057	T/G	CAC>=10 vs. CAC<10	Additive		-0.227	0.078	0.0037	-0.43442	0.149	0.004	--	9.3e-05
rs9515944	13	92240006	A/G	Log(CAC+1)	Additive	GPC5	-0.586	0.213	0.006	-0.936845	0.31	0.0028	--	9.1e-05
rs2780744	13	93167369	A/C	CAC>=10 vs. CAC<10	Recessive	GPC5	-0.269	0.093	0.0039	-0.417978	0.152	0.0063	--	9.8e-05
rs111667266	13	95194704	A/C	Log(CAC+1)	Dominant		0.591	0.215	0.0061	1.27028	0.339	0.00021	++	1.9e-05
rs6492712	13	95201276	T/C	Log(CAC+1)	Dominant		0.625	0.206	0.0025	0.862871	0.326	0.0086	++	7.9e-05
rs9302083	13	96374386	T/C	Log(CAC+1)	Dominant	DNAJC3	-0.643	0.201	0.0014	-0.812689	0.337	0.017	--	7.5e-05
rs3918326	13	102516317	A/G	CAC>=10 vs. CAC<10	Recessive	FGF14	0.341	0.107	0.0015	0.400197	0.144	0.006	++	4.9e-05
rs9587308	13	107844738	T/C	Log(CAC+1)	Dominant	FAM155A	-0.754	0.247	0.0024	-1.19691	0.424	0.0053	--	6.8e-05
rs66866216	13	109372963	A/G	CAC>=10 vs. CAC<10	Additive	MYO16	-0.091	0.029	0.0018	-0.154549	0.057	0.0071	--	6.8e-05
rs9555620	13	110305715	A/G	CAC>=10 vs. CAC<10	Recessive		-0.31	0.091	0.00073	-0.401773	0.131	0.0024	--	8.4e-06
rs977585	14	25761351	A/C	Log(CAC+1)	Recessive		0.665	0.246	0.007	1.51144	0.4	0.0002	++	2.2e-05
rs4551964	14	25774428	C/G	Log(CAC+1)	Recessive		0.618	0.23	0.0074	1.20433	0.379	0.0017	++	8.3e-05
rs6574345	14	25815620	A/G	CAC>=10 vs. CAC<10	Recessive		0.121	0.042	0.0038	0.207506	0.068	0.0025	++	4.9e-05
rs7155988	14	25817756	C/G	Log(CAC+1)	Dominant		-0.657	0.217	0.0026	-0.96675	0.33	0.0037	--	4.2e-05
rs11159245	14	25818316	T/C	CAC>=10 vs. CAC<10	Recessive		0.138	0.043	0.0015	0.174986	0.063	0.0062	++	3.5e-05
rs9972190	14	25840894	C/G	Log(CAC+1)	Recessive		0.728	0.248	0.0035	1.19253	0.425	0.0054	++	7.9e-05
rs12432236	14	39533505	T/C	CAC>=10 vs. CAC<10	Recessive	SEC23A	-0.248	0.09	0.0058	-0.490362	0.146	0.00099	--	7.3e-05
rs7158043	14	39535189	A/G	CAC>=10 vs. CAC<10	Recessive	SEC23A	-0.248	0.09	0.0058	-0.490362	0.146	0.00099	--	7.2e-05
rs12435383	14	39542342	A/T	CAC>=10 vs. CAC<10	Recessive	SEC23A	-0.248	0.09	0.0058	-0.490083	0.146	0.00099	--	7.3e-05
rs145863098	14	41745856	A/G	CAC>=10 vs. CAC<10	Dominant		-0.273	0.1	0.0064	-0.578719	0.173	0.00099	--	9.8e-05
rs1253686	14	52381224	T/C	CAC>=10 vs. CAC<10	Dominant	GNG2	-0.109	0.036	0.0028	-0.175643	0.061	0.0045	--	6.2e-05
rs1566504	14	59218961	T/C	Log(CAC+1)	Recessive		-0.943	0.341	0.0058	-1.53214	0.502	0.0025	--	9.4e-05
rs395768	14	59221309	A/G	Log(CAC+1)	Recessive		-0.85	0.306	0.0056	-1.48804	0.486	0.0024	--	9.3e-05
rs448031	14	59332166	A/G	CAC>=10 vs. CAC<10	Dominant		-0.125	0.039	0.0015	-0.159539	0.06	0.0086	--	4.4e-05
rs413261	14	59336017	A/T	CAC>=10 vs. CAC<10	Dominant		-0.121	0.039	0.0019	-0.159579	0.06	0.0086	--	5.5e-05
rs423605	14	59343306	T/G	CAC>=10 vs. CAC<10	Dominant		-0.114	0.039	0.0035	-0.173674	0.06	0.0044	--	6.6e-05
rs190636567	14	61093171	T/C	CAC>=10 vs. CAC<10	Additive		-0.147	0.051	0.0039	-0.270722	0.079	0.00068	--	2.2e-05
rs2094551	14	61563876	A/G	Log(CAC+1)	Recessive		-0.676	0.244	0.0057	-1.41565	0.447	0.0017	--	6e-05
rs10130486	14	70483276	A/G	Log(CAC+1)	Additive	SMOC1	0.621	0.176	0.00046	0.691643	0.251	0.0063	++	9.8e-06
rs145488145	14	73036263	T/C	CAC>=10 vs. CAC<10	Additive		-0.072	0.028	0.0095	-0.160624	0.042	0.00017	--	4.3e-05
rs10138390	14	74184530	A/G	Log(CAC+1)	Additive	C14orf43	1.035	0.334	0.0021	1.75017	0.652	0.008	++	7.6e-05
rs79547755	14	74185345	C/G	Log(CAC+1)	Additive	C14orf43	1.033	0.334	0.0021	1.74924	0.652	0.008	++	7.8e-05
rs79875771	14	74186273	A/G	Log(CAC+1)	Additive	C14orf43	1.03	0.334	0.0022	1.75258	0.652	0.0079	++	8e-05
rs79442823	14	74186827	A/G	Log(CAC+1)	Additive	C14orf43	1.034	0.334	0.0021	1.78391	0.646	0.0064	++	6.7e-05
rs1676248	14	77000016	A/G	CAC>=10 vs. CAC<10	Dominant		0.102	0.035	0.0037	0.201205	0.063	0.0016	++	5.6e-05
rs117397525	14	79950131	T/G	CAC>=10 vs. CAC<10	Additive	NRXN3	-0.187	0.058	0.0013	-0.427583	0.151	0.0052	--	4.4e-05
rs8020519	14	80947819	T/C	CAC>=10 vs. CAC<10	Dominant	CEP128	0.117	0.041	0.0043	0.22596	0.074	0.0026	++	9.1e-05
rs11627698	14	84113303	A/T	CAC>=10 vs. CAC<10	Dominant		0.151	0.048	0.0018	0.224425	0.072	0.0021	++	1.8e-05
rs61982747	14	84114167	A/G	CAC>=10 vs. CAC<10	Dominant		0.151	0.048	0.0017	0.239236	0.072	0.0011	++	1.1e-05
rs61982749	14	84114656	C/G	CAC>=10 vs. CAC<10	Dominant		0.149	0.048	0.0019	0.221074	0.073	0.0028	++	2.4e-05
rs1885189	14	89387328	T/G	CAC>=10 vs. CAC<10	Additive		0.085	0.03	0.0049	0.181398	0.053	0.00083	++	5.3e-05
rs1885188	14	89392143	A/C	CAC>=10 vs. CAC<10	Additive		0.086	0.03	0.0039	0.192665	0.054	0.00051	++	3.2e-05
rs10151458	14	89876847	A/G	Log(CAC+1)	Additive	FOXN3	-0.504	0.146	0.0006	-0.691113	0.242	0.0048	--	1.5e-05
rs57035593	14	92268096	T/C	CAC>=10 vs. CAC<10	Dominant	TC2N	-0.113	0.036	0.0019	-0.166174	0.057	0.004	--	3.4e-05
rs10498631	14	92268531	T/C	CAC>=10 vs. CAC<10	Dominant	TC2N	-0.111	0.036	0.0022	-0.166174	0.057	0.004	--	3.9e-05
rs12589636	14	92287743	C/G	CAC>=10 vs. CAC<10	Dominant	TC2N	-0.11	0.036	0.0027	-0.159766	0.057	0.0053	--	6e-05
rs10498632	14	92290744	A/G	CAC>=10 vs. CAC<10	Dominant	TC2N	-0.111	0.036	0.0022	-0.163601	0.057	0.0042	--	4e-05
rs4905133	14	94458403	A/G	Log(CAC+1)	Recessive		0.667	0.22	0.0025	1.27281	0.35	0.00033	++	9.7e-06
rs1243502	14	95313545	A/G	Log(CAC+1)	Dominant		1.399	0.375	0.00021	1.78548	0.585	0.0025	++	2.1e-06
rs116731241	14	95316779	T/C	Log(CAC+1)	Dominant		1.427	0.372	0.00013	1.77032	0.594	0.0031	++	1.6e-06
rs115988514	14	95322572	A/C	Log(CAC+1)	Dominant		1.376	0.369	0.0002	1.73238	0.586	0.0034	++	2.6e-06
rs115704607	14	95324856	A/G	Log(CAC+1)	Dominant		1.399	0.368	0.00016	1.73564	0.588	0.0034	++	2e-06
rs7158186	14	96642598	T/G	CAC>=10 vs. CAC<10	Dominant		0.115	0.037	0.0017	0.157008	0.056	0.0056	++	3.6e-05
rs7158214	14	96642647	A/G	CAC>=10 vs. CAC<10	Dominant		0.133	0.037	0.00032	0.166879	0.057	0.0034	++	4.1e-06
rs11851556	14	96642709	C/G	CAC>=10 vs. CAC<10	Dominant		0.114	0.038	0.0028	0.182248	0.058	0.0019	++	2.9e-05
rs75375763	14	104750228	C/G	CAC>=10 vs. CAC<10	Dominant		-0.182	0.07	0.0097	-0.559272	0.15	0.00025	--	8.7e-05
rs34745104	14	104753386	T/C	CAC>=10 vs. CAC<10	Dominant		-0.212	0.064	0.00095	-0.507583	0.148	0.00075	--	8.9e-06
rs11161346	15	27081041	A/C	Log(CAC+1)	Additive	GABRB3	0.442	0.147	0.0027	0.711485	0.267	0.0081	++	8.8e-05
rs7495517	15	27510674	A/G	CAC>=10 vs. CAC<10	Recessive	GABRG3	-0.158	0.059	0.0072	-0.78665	0.157	1.4e-06	--	8.2e-06
rs76631308	15	37188012	A/G	CAC>=10 vs. CAC<10	Dominant	MEIS2	-0.19	0.064	0.0033	-0.423015	0.134	0.0017	--	3.5e-05
rs8029694	15	41444980	A/G	Log(CAC+1)	Dominant		-0.593	0.199	0.003	-1.0317	0.341	0.0027	--	6.1e-05
rs79533437	15	42948926	A/G	CAC>=10 vs. CAC<10	Additive	STARD9	0.154	0.038	5.3e-05	0.183078	0.06	0.0023	++	4.5e-07
rs77757620	15	42953597	T/C	CAC>=10 vs. CAC<10	Additive	STARD9	0.155	0.038	5e-05	0.182889	0.059	0.0023	++	4.3e-07
rs79710890	15	42953617	T/G	CAC>=10 vs. CAC<10	Additive	STARD9	0.124	0.037	0.00087	0.177978	0.056	0.0018	++	7.4e-06
rs76473483	15	42975557	C/G	CAC>=10 vs. CAC<10	Additive	STARD9	0.133	0.037	0.00032	0.15719	0.058	0.0068	++	7.3e-06
rs8039217	15	42987137	A/C	CAC>=10 vs. CAC<10	Additive	STARD9	0.122	0.038	0.0012	0.165444	0.062	0.0085	++	3.4e-05
rs115927164	15	45943690	T/C	Log(CAC+1)	Dominant	SQRDL	-0.898	0.324	0.0057	-1.45139	0.478	0.0026	--	8.7e-05
rs3759861	15	55473192	T/C	CAC>=10 vs. CAC<10	Dominant		-0.106	0.037	0.0043	-0.204377	0.055	0.00025	--	1.3e-05
rs16976116	15	55480467	T/C	CAC>=10 vs. CAC<10	Dominant	RSL24D1	-0.108	0.037	0.0034	-0.210018	0.055	0.00018	--	7.7e-06
rs11857087	15	55487181	A/T	CAC>=10 vs. CAC<10	Dominant	RSL24D1	-0.089	0.036	0.014	-0.212704	0.055	0.00012	--	4.1e-05
rs8031949	15	55492724	A/G	CAC>=10 vs. CAC<10	Dominant		-0.107	0.036	0.0035	-0.198743	0.055	0.00033	--	1.1e-05
rs11852763	15	55494606	T/C	CAC>=10 vs. CAC<10	Dominant		-0.105	0.036	0.0043	-0.19876	0.055	0.00033	--	1.4e-05
rs28530662	15	55498836	A/G	CAC>=10 vs. CAC<10	Dominant	RAB27A	-0.107	0.036	0.0036	-0.198769	0.055	0.00033	--	1.2e-05
rs8030981	15	55499442	A/G	CAC>=10 vs. CAC<10	Dominant	RAB27A	-0.107	0.036	0.0035	-0.198771	0.055	0.00033	--	1.1e-05
rs7165491	15	55500455	A/C	CAC>=10 vs. CAC<10	Dominant	RAB27A	-0.107	0.036	0.0035	-0.198658	0.055	0.00033	--	1.1e-05
rs9920737	15	55505761	C/G	CAC>=10 vs. CAC<10	Dominant	RAB27A	-0.109	0.037	0.0033	-0.198821	0.055	0.00037	--	1.2e-05
rs8035628	15	59177400	A/G	CAC>=10 vs. CAC<10	Additive	SLTM	0.077	0.026	0.0032	0.158811	0.044	0.00046	++	2.3e-05
rs114625006	15	59654038	A/T	CAC>=10 vs. CAC<10	Dominant	MYO1E	0.197	0.057	0.00059	0.433677	0.115	0.00023	++	2.1e-06
rs8030015	15	65174013	A/G	Log(CAC+1)	Dominant		-0.581	0.195	0.003	-0.842004	0.3	0.0054	--	6.4e-05
rs11633431	15	65175674	T/C	Log(CAC+1)	Dominant		-0.612	0.194	0.0017	-0.921718	0.298	0.0022	--	1.8e-05
rs12591724	15	73156129	A/G	CAC>=10 vs. CAC<10	Dominant		-0.106	0.035	0.0027	-0.162615	0.055	0.0033	--	4e-05
rs115620807	15	80669352	A/G	CAC>=10 vs. CAC<10	Additive		-0.25	0.069	0.0003	-0.314645	0.116	0.0072	--	7.1e-06
rs8025486	15	87006932	T/C	CAC>=10 vs. CAC<10	Dominant	AGBL1	0.112	0.036	0.0022	0.169437	0.065	0.0095	++	9.4e-05
rs2970358	15	90622504	T/C	Log(CAC+1)	Additive	ZNF710	-0.397	0.149	0.0078	-0.939034	0.262	0.00044	--	6.8e-05
rs8041730	15	91792178	C/G	Log(CAC+1)	Additive	SV2B	-0.508	0.158	0.0014	-0.830677	0.264	0.0019	--	2e-05
rs8042096	15	91792444	A/G	Log(CAC+1)	Additive	SV2B	-0.475	0.159	0.0029	-0.847827	0.269	0.0019	--	4.6e-05
rs11853198	15	91793412	T/C	Log(CAC+1)	Additive	SV2B	-0.52	0.156	0.00092	-0.757725	0.257	0.0036	--	1.9e-05
rs2074084	15	91795859	A/T	Log(CAC+1)	Dominant	SV2B	-0.638	0.201	0.0016	-1.18043	0.341	0.00066	--	1.2e-05
rs2269799	15	91796583	T/C	Log(CAC+1)	Dominant	SV2B	-0.631	0.205	0.0022	-1.29272	0.343	0.00022	--	9.8e-06
rs1076179	15	91800046	T/C	Log(CAC+1)	Dominant	SV2B	-0.582	0.206	0.0048	-1.32737	0.344	0.00016	--	2.3e-05
rs55640327	15	92230999	A/G	CAC>=10 vs. CAC<10	Dominant		0.144	0.045	0.0016	0.215745	0.081	0.0088	++	6.3e-05
rs9672677	15	98558480	A/C	CAC>=10 vs. CAC<10	Recessive		-0.251	0.071	0.00046	-0.412614	0.154	0.0082	--	2.3e-05
rs9806479	15	98558791	A/C	CAC>=10 vs. CAC<10	Recessive		-0.184	0.059	0.002	-0.382717	0.118	0.0014	--	5.3e-05
rs28548733	15	98559825	T/C	CAC>=10 vs. CAC<10	Recessive		-0.194	0.059	0.0011	-0.383591	0.118	0.0014	--	2.7e-05
rs1319869	15	99212485	T/G	Log(CAC+1)	Dominant	IGF1R	0.555	0.199	0.0055	0.912808	0.307	0.0032	++	8.9e-05
rs1316474	15	99213363	A/T	Log(CAC+1)	Dominant	IGF1R	0.532	0.2	0.0079	0.955787	0.306	0.002	++	9.7e-05
rs11247365	15	99215615	A/G	Log(CAC+1)	Dominant	IGF1R	0.555	0.2	0.0056	0.9043	0.308	0.0036	++	9.9e-05
rs12899774	15	99219905	T/C	Log(CAC+1)	Dominant	IGF1R	0.571	0.2	0.0044	0.930141	0.308	0.0028	++	6.3e-05
rs148991375	16	480350	T/C	Log(CAC+1)	Dominant	RAB11FIP3	1.226	0.448	0.0064	2.1734	0.564	0.00014	++	1.6e-05
rs80272363	16	499491	T/G	Log(CAC+1)	Dominant	RAB11FIP3	0.924	0.342	0.0071	2.01312	0.499	7.2e-05	++	1.2e-05
rs78450122	16	505954	T/C	Log(CAC+1)	Dominant	RAB11FIP3	0.961	0.341	0.0049	1.96379	0.493	8.7e-05	++	8.1e-06
rs7186481	16	4210803	A/G	CAC>=10 vs. CAC<10	Recessive		-0.141	0.046	0.0022	-0.210083	0.078	0.0074	--	8.3e-05
rs10163368	16	4215074	C/G	CAC>=10 vs. CAC<10	Recessive		-0.162	0.053	0.0023	-0.269418	0.08	0.00089	--	2.4e-05
rs1684616	16	4755639	T/C	Log(CAC+1)	Additive	ANKS3	0.375	0.137	0.0064	0.675331	0.221	0.0025	++	9.9e-05
rs246226	16	16136229	T/C	CAC>=10 vs. CAC<10	Dominant	ABCC1	0.099	0.036	0.006	0.179235	0.056	0.0016	++	6.6e-05
rs62042734	16	16832271	A/G	CAC>=10 vs. CAC<10	Dominant		0.105	0.037	0.0045	0.25827	0.072	0.00038	++	4.8e-05
rs72777735	16	17277372	A/C	CAC>=10 vs. CAC<10	Dominant	XYLT1	-0.108	0.041	0.0082	-0.227485	0.069	0.0011	--	7.2e-05
rs149741156	16	19130715	C/G	CAC>=10 vs. CAC<10	Additive	ITPRIPL2	-0.222	0.076	0.0035	-0.494974	0.142	0.00063	--	3.4e-05
rs141301863	16	19130998	A/G	CAC>=10 vs. CAC<10	Additive	ITPRIPL2	-0.222	0.076	0.0034	-0.500519	0.142	0.00054	--	3e-05
rs148190126	16	19132372	T/C	CAC>=10 vs. CAC<10	Additive	ITPRIPL2	-0.22	0.076	0.0038	-0.477415	0.15	0.0017	--	6.5e-05
rs147418231	16	19134171	A/T	CAC>=10 vs. CAC<10	Dominant		-0.22	0.076	0.004	-0.492219	0.152	0.0015	--	6.3e-05
rs79591509	16	19136022	T/C	CAC>=10 vs. CAC<10	Dominant		-0.218	0.077	0.0051	-0.547855	0.162	0.00086	--	6.3e-05
rs150211883	16	19136578	T/C	CAC>=10 vs. CAC<10	Dominant		-0.218	0.078	0.0052	-0.564306	0.164	0.00074	--	5.9e-05
rs115354172	16	19137331	T/C	CAC>=10 vs. CAC<10	Dominant		-0.219	0.079	0.0057	-0.586321	0.168	0.0006	--	6e-05
rs58322755	16	21686659	A/G	CAC>=10 vs. CAC<10	Additive	LOC23117	-0.091	0.028	0.0013	-0.12317	0.045	0.0064	--	3.9e-05
rs2199036	16	31006972	T/C	Log(CAC+1)	Dominant	STX1B	0.637	0.2	0.0015	0.996101	0.324	0.0023	++	1.8e-05
rs4614723	16	51171175	T/C	CAC>=10 vs. CAC<10	Dominant	SALL1	-0.189	0.068	0.0059	-0.364992	0.109	0.00098	--	8.2e-05
rs7198585	16	54349318	T/C	Log(CAC+1)	Additive		0.641	0.203	0.0017	1.14378	0.416	0.0066	++	6.9e-05
rs7199196	16	54349607	T/C	Log(CAC+1)	Additive		0.613	0.197	0.0019	1.33031	0.429	0.0022	++	4.6e-05
rs56154222	16	57664970	C/G	Log(CAC+1)	Dominant	GPR56	0.936	0.306	0.0023	1.68525	0.627	0.0076	++	6.9e-05
rs288646	16	62600789	A/G	Log(CAC+1)	Recessive		-1.35	0.33	4.9e-05	-1.0756	0.514	0.037	--	5.5e-06
rs288648	16	62605308	A/G	CAC>=10 vs. CAC<10	Recessive		-0.134	0.047	0.0048	-0.248972	0.081	0.0023	--	6.3e-05
rs12447536	16	64681634	A/G	CAC>=10 vs. CAC<10	Additive		-0.068	0.026	0.0085	-0.157314	0.044	0.00051	--	9e-05
rs4258637	16	64687907	A/G	CAC>=10 vs. CAC<10	Additive		-0.068	0.026	0.0088	-0.15711	0.044	0.00046	--	8.1e-05
rs12149525	16	64687919	A/G	CAC>=10 vs. CAC<10	Additive		-0.068	0.026	0.0086	-0.159039	0.044	0.00038	--	7.3e-05
rs13335955	16	64706054	A/G	Log(CAC+1)	Recessive		1.231	0.402	0.0023	2.3541	0.842	0.0058	++	7.7e-05
rs28594936	16	64708900	C/G	Log(CAC+1)	Recessive		1.231	0.402	0.0023	2.35594	0.843	0.0058	++	7.7e-05
rs28753777	16	64712226	T/G	Log(CAC+1)	Recessive		1.231	0.402	0.0023	2.3573	0.844	0.0058	++	7.8e-05
rs139970103	16	76536161	A/G	CAC>=10 vs. CAC<10	Additive	CNTNAP4	-0.272	0.09	0.0026	-0.407857	0.143	0.0046	--	5.1e-05
rs188164437	16	76539137	T/C	CAC>=10 vs. CAC<10	Additive	CNTNAP4	-0.273	0.09	0.0025	-0.407792	0.143	0.0046	--	4.7e-05
rs145291158	16	76539488	A/G	CAC>=10 vs. CAC<10	Additive	CNTNAP4	-0.273	0.09	0.0024	-0.405058	0.143	0.0049	--	4.8e-05
rs187819200	16	76540421	T/C	CAC>=10 vs. CAC<10	Additive	CNTNAP4	-0.274	0.086	0.0016	-0.410917	0.143	0.0043	--	2.8e-05
rs73628584	16	77023963	T/C	CAC>=10 vs. CAC<10	Dominant		-0.151	0.049	0.002	-0.22996	0.087	0.0087	--	8.1e-05
rs138903114	16	81633719	A/G	CAC>=10 vs. CAC<10	Dominant	CMIP	-0.185	0.062	0.003	-0.31586	0.099	0.0016	--	2.9e-05
rs13330939	16	84650196	C/G	Log(CAC+1)	Additive	COTL1	1.173	0.378	0.002	2.39761	0.909	0.0089	++	6.6e-05
rs399955	16	85773225	T/C	Log(CAC+1)	Recessive	C16orf74	0.698	0.252	0.0058	1.51949	0.485	0.0019	++	9.5e-05
rs11863366	16	87229921	T/C	CAC>=10 vs. CAC<10	Additive	AK125749	-0.326	0.102	0.0015	-0.719611	0.214	0.00095	--	1.5e-05
rs115772141	16	87811504	T/C	Log(CAC+1)	Dominant		1.128	0.372	0.0025	2.07516	0.778	0.0081	++	7.3e-05
rs12149847	16	88053185	C/G	CAC>=10 vs. CAC<10	Recessive	BANP	-0.263	0.079	0.001	-0.646959	0.236	0.0066	--	4e-05
rs75243616	17	3035582	T/C	CAC>=10 vs. CAC<10	Additive		-0.129	0.048	0.007	-0.291389	0.088	0.00099	--	5.4e-05
rs114204240	17	3035593	C/G	CAC>=10 vs. CAC<10	Additive		-0.129	0.048	0.007	-0.291389	0.088	0.00099	--	5.4e-05
rs115050101	17	3035595	A/G	CAC>=10 vs. CAC<10	Additive		-0.124	0.048	0.0096	-0.291389	0.088	0.00099	--	7.9e-05
rs76746253	17	3035628	C/G	CAC>=10 vs. CAC<10	Additive		-0.129	0.048	0.007	-0.291428	0.088	0.00099	--	5.4e-05
rs8076657	17	7414099	A/G	CAC>=10 vs. CAC<10	Additive	POLR2A	0.128	0.047	0.0062	0.237133	0.067	0.00048	++	3e-05
rs2047664	17	9728611	C/G	CAC>=10 vs. CAC<10	Additive		0.074	0.025	0.0036	0.107892	0.039	0.006	++	8.4e-05
rs4792015	17	10572875	C/G	CAC>=10 vs. CAC<10	Recessive		-0.406	0.112	0.00031	-0.537239	0.187	0.0047	--	1.1e-05
rs11078374	17	17036743	T/G	CAC>=10 vs. CAC<10	Dominant	MPRIP	-0.098	0.035	0.0053	-0.200664	0.054	0.00025	--	1.6e-05
rs8072184	17	17044781	A/G	CAC>=10 vs. CAC<10	Dominant	MPRIP	-0.096	0.035	0.0063	-0.198184	0.054	0.0003	--	2.3e-05
rs10852847	17	17094539	T/G	CAC>=10 vs. CAC<10	Dominant	MPRIP	-0.098	0.035	0.0052	-0.185775	0.054	0.00072	--	3e-05
rs73288058	17	32666692	T/G	CAC>=10 vs. CAC<10	Dominant		-0.223	0.074	0.0027	-0.270145	0.104	0.0098	--	9.3e-05
rs73288060	17	32667583	C/G	CAC>=10 vs. CAC<10	Dominant		-0.222	0.074	0.0028	-0.2703	0.104	0.0098	--	9.8e-05
rs115689251	17	34359413	A/C	Log(CAC+1)	Dominant		1.924	0.469	4.7e-05	1.74534	0.638	0.0066	++	1e-06
rs116791972	17	35023219	A/G	Log(CAC+1)	Additive		1.362	0.464	0.0035	2.50247	0.884	0.005	++	7.2e-05
rs323502	17	41138242	T/C	CAC>=10 vs. CAC<10	Recessive	RUNDC1	0.304	0.109	0.0054	0.574487	0.172	0.00093	++	3.8e-05
rs116307779	17	49881149	A/G	CAC>=10 vs. CAC<10	Additive	CA10	-0.243	0.076	0.0015	-0.354564	0.129	0.0068	--	5.2e-05
rs7208989	17	54452936	A/G	Log(CAC+1)	Additive	ANKFN1	-0.432	0.141	0.0022	-0.922389	0.232	0.0001	--	6.4e-06
rs7210515	17	54453119	T/C	Log(CAC+1)	Additive	ANKFN1	-0.432	0.142	0.0024	-0.915094	0.237	0.00016	--	8.8e-06
rs8068870	17	54455882	T/C	Log(CAC+1)	Additive	ANKFN1	-0.469	0.141	0.0009	-0.810901	0.256	0.0018	--	1.2e-05
rs60229149	17	54456644	A/C	Log(CAC+1)	Additive	ANKFN1	-0.506	0.142	0.00038	-0.845361	0.259	0.0013	--	3.7e-06
rs58457141	17	54456650	A/C	Log(CAC+1)	Additive	ANKFN1	-0.465	0.141	0.00099	-0.810912	0.256	0.0018	--	1.3e-05
rs7212737	17	54464886	T/C	Log(CAC+1)	Additive	ANKFN1	-0.471	0.141	0.00088	-0.810752	0.256	0.0018	--	1.1e-05
rs4968480	17	60193270	C/G	Log(CAC+1)	Dominant		0.709	0.207	0.00065	0.994218	0.363	0.0069	++	2.2e-05
rs9897733	17	65328999	T/C	Log(CAC+1)	Additive		0.499	0.15	0.0009	0.723913	0.235	0.0023	++	9.2e-06
rs148847167	17	68436182	A/C	CAC>=10 vs. CAC<10	Dominant		-0.3	0.109	0.0063	-0.531352	0.171	0.0021	--	7.9e-05
rs114217196	17	68441835	A/G	CAC>=10 vs. CAC<10	Dominant		-0.3	0.109	0.0063	-0.530643	0.172	0.0022	--	8.1e-05
rs138296989	17	69867634	A/G	Log(CAC+1)	Dominant		1.661	0.573	0.0039	3.02048	1.037	0.0039	++	7e-05
rs79634066	18	816051	A/G	CAC>=10 vs. CAC<10	Dominant		-0.251	0.079	0.0015	-0.397932	0.139	0.0045	--	2.6e-05
rs76212479	18	816517	A/G	CAC>=10 vs. CAC<10	Dominant		-0.264	0.079	0.00084	-0.377605	0.138	0.0065	--	1.9e-05
rs28439757	18	6524458	A/T	CAC>=10 vs. CAC<10	Dominant	LOC100130480	-0.12	0.037	0.0011	-0.192486	0.07	0.0065	--	4e-05
rs4797281	18	7147392	T/C	CAC>=10 vs. CAC<10	Recessive		-0.169	0.055	0.0025	-0.251715	0.096	0.0096	--	9.5e-05
rs679873	18	7750535	A/G	CAC>=10 vs. CAC<10	Dominant	PTPRM	-0.113	0.035	0.0014	-0.190582	0.056	0.00078	--	7.7e-06
rs629562	18	7751789	A/G	CAC>=10 vs. CAC<10	Dominant	PTPRM	-0.116	0.035	0.001	-0.194001	0.057	0.00071	--	5.6e-06
rs874536	18	8333852	T/C	CAC>=10 vs. CAC<10	Dominant	PTPRM	-0.131	0.036	0.00026	-0.180215	0.067	0.0074	--	8.2e-06
rs35887101	18	8339002	A/G	CAC>=10 vs. CAC<10	Dominant	PTPRM	-0.115	0.036	0.0014	-0.172952	0.066	0.0096	--	5.8e-05
rs34727991	18	8340310	T/C	CAC>=10 vs. CAC<10	Dominant	PTPRM	-0.115	0.036	0.0013	-0.174417	0.065	0.0078	--	4.5e-05
rs7228005	18	10100007	A/C	Log(CAC+1)	Recessive		1.348	0.521	0.01	2.88061	0.844	0.00074	++	7.7e-05
rs148367635	18	11310580	A/G	CAC>=10 vs. CAC<10	Dominant		0.325	0.107	0.0025	0.399388	0.136	0.0037	++	4e-05
rs111787990	18	12028296	T/C	CAC>=10 vs. CAC<10	Dominant	IMPA2	-0.142	0.049	0.0039	-0.373672	0.097	0.00017	--	2e-05
rs147926706	18	12029207	T/G	CAC>=10 vs. CAC<10	Dominant	IMPA2	-0.241	0.075	0.0013	-0.347189	0.119	0.0041	--	3e-05
rs6506897	18	28795283	A/G	CAC>=10 vs. CAC<10	Recessive		-0.323	0.091	0.00041	-0.545439	0.13	4.6e-05	--	5.3e-07
rs4459623	18	28798433	C/G	CAC>=10 vs. CAC<10	Recessive		-0.319	0.09	0.00041	-0.547534	0.131	4.3e-05	--	5.3e-07
rs1834579	18	28801121	A/G	CAC>=10 vs. CAC<10	Recessive		-0.241	0.083	0.004	-0.437084	0.118	0.00029	--	2.5e-05
rs1834580	18	28801228	A/C	CAC>=10 vs. CAC<10	Recessive		-0.321	0.09	0.0004	-0.480991	0.126	0.0002	--	1.2e-06
rs9963698	18	28801930	T/C	CAC>=10 vs. CAC<10	Recessive		-0.322	0.09	0.00039	-0.480661	0.126	0.0002	--	1.2e-06
rs972533	18	28806021	C/G	CAC>=10 vs. CAC<10	Recessive		-0.225	0.085	0.0083	-0.481803	0.121	0.00011	--	4.1e-05
rs6506900	18	28806396	A/G	Log(CAC+1)	Recessive		-1.926	0.529	0.00029	-2.80284	0.715	0.00013	--	6.7e-07
rs28397133	18	28806713	A/G	CAC>=10 vs. CAC<10	Recessive		-0.259	0.091	0.0045	-0.479188	0.121	0.00011	--	1.9e-05
rs9960889	18	28808698	T/C	CAC>=10 vs. CAC<10	Recessive		-0.32	0.09	0.00041	-0.534241	0.131	6.5e-05	--	7e-07
rs7245290	18	28810863	T/C	CAC>=10 vs. CAC<10	Recessive		-0.289	0.088	0.001	-0.476545	0.127	0.00024	--	4e-06
rs11874628	18	28813222	A/G	CAC>=10 vs. CAC<10	Recessive		-0.29	0.088	0.001	-0.475569	0.127	0.00025	--	4e-06
rs6506901	18	28813567	T/C	CAC>=10 vs. CAC<10	Recessive		-0.29	0.088	0.001	-0.470946	0.127	0.00027	--	4.3e-06
rs1426314	18	28814640	A/T	CAC>=10 vs. CAC<10	Recessive		-0.302	0.091	0.00094	-0.477816	0.129	0.00028	--	4.2e-06
rs1426313	18	28814655	A/T	CAC>=10 vs. CAC<10	Recessive		-0.322	0.089	0.00034	-0.466837	0.129	0.00039	--	1.5e-06
rs28589923	18	32546596	T/C	Log(CAC+1)	Additive		1.479	0.393	0.00018	2.558	0.836	0.0025	++	2.5e-06
rs12969758	18	34082485	T/G	CAC>=10 vs. CAC<10	Additive	FHOD3	-0.09	0.029	0.0019	-0.108116	0.041	0.0093	--	6.1e-05
rs12968974	18	34082729	A/C	CAC>=10 vs. CAC<10	Additive	FHOD3	-0.092	0.029	0.0014	-0.108139	0.041	0.0093	--	4.3e-05
rs12955215	18	34083239	A/G	CAC>=10 vs. CAC<10	Additive	FHOD3	-0.086	0.029	0.0027	-0.113309	0.043	0.0087	--	8.7e-05
rs1791240	18	37136281	A/C	CAC>=10 vs. CAC<10	Recessive	LOC647946	-0.269	0.09	0.0029	-0.361526	0.128	0.0053	--	9e-05
rs1482975	18	37137303	T/C	CAC>=10 vs. CAC<10	Recessive	LOC647946	-0.285	0.088	0.0012	-0.379339	0.129	0.0036	--	2.6e-05
rs2721085	18	47483602	A/T	CAC>=10 vs. CAC<10	Recessive	MYO5B	-0.326	0.108	0.0025	-1.36451	0.495	0.0064	--	8.7e-05
rs17063255	18	54889808	T/C	Log(CAC+1)	Recessive		-0.667	0.227	0.0034	-1.02024	0.359	0.0048	--	6.9e-05
rs6566904	18	55511115	A/T	Log(CAC+1)	Recessive		-0.805	0.267	0.0026	-1.15726	0.406	0.0047	--	5e-05
rs2077791	18	59680232	T/C	CAC>=10 vs. CAC<10	Recessive		-0.148	0.05	0.0032	-0.208843	0.077	0.0073	--	8.7e-05
rs17069283	18	59680556	T/C	CAC>=10 vs. CAC<10	Recessive		-0.148	0.05	0.0032	-0.208807	0.077	0.0073	--	8.7e-05
rs4941096	18	59686074	A/C	CAC>=10 vs. CAC<10	Recessive		-0.15	0.05	0.0027	-0.208663	0.077	0.0073	--	7.1e-05
rs13381764	18	59688455	T/C	CAC>=10 vs. CAC<10	Recessive		-0.16	0.05	0.0014	-0.217086	0.076	0.0048	--	2.7e-05
rs114522428	18	64775838	A/G	Log(CAC+1)	Dominant		0.994	0.333	0.0029	2.08687	0.68	0.0025	++	5.6e-05
rs60912286	18	64789385	T/C	Log(CAC+1)	Dominant		0.989	0.333	0.0031	2.08241	0.679	0.0025	++	6e-05
rs74356499	18	64792156	C/G	Log(CAC+1)	Dominant		0.987	0.333	0.0032	2.08173	0.679	0.0025	++	6.2e-05
rs76471849	18	64825223	T/C	Log(CAC+1)	Dominant		0.954	0.328	0.0038	2.02007	0.679	0.0033	++	8.8e-05
rs78884377	18	64829355	C/G	Log(CAC+1)	Dominant		0.954	0.328	0.0038	2.01232	0.68	0.0035	++	9.1e-05
rs186093506	18	64831751	A/T	Log(CAC+1)	Dominant		0.954	0.328	0.0038	2.01114	0.68	0.0035	++	9.2e-05
rs59619690	18	64832205	T/C	Log(CAC+1)	Dominant		0.954	0.328	0.0038	2.01053	0.68	0.0035	++	9.2e-05
rs150946991	18	77679837	A/G	Log(CAC+1)	Dominant	PQLC1	0.692	0.247	0.0053	1.25732	0.399	0.0018	++	9e-05
rs140723608	19	2092158	A/G	Log(CAC+1)	Dominant	MOB3A	-1.387	0.442	0.0018	-1.82502	0.646	0.0051	--	3.8e-05
rs113651790	19	4426307	A/G	Log(CAC+1)	Additive	CHAF1A	-1.159	0.347	0.00087	-1.88924	0.741	0.011	--	3.2e-05
rs10426094	19	7205240	T/C	Log(CAC+1)	Dominant	INSR	-0.745	0.251	0.0031	-1.4247	0.472	0.0029	--	6.4e-05
rs10407622	19	10095828	T/C	CAC>=10 vs. CAC<10	Dominant	COL5A3	0.129	0.042	0.0024	0.313904	0.109	0.0044	++	7.8e-05
rs384148	19	11878095	T/G	CAC>=10 vs. CAC<10	Recessive	ZNF441	-0.125	0.047	0.008	-0.286428	0.078	0.00027	--	2.9e-05
rs73920389	19	11971827	T/C	Log(CAC+1)	Dominant	ZNF439	-1.009	0.303	0.00091	-1.33995	0.475	0.0051	--	1.7e-05
rs78864404	19	30806193	A/T	CAC>=10 vs. CAC<10	Additive		0.176	0.056	0.0019	0.290976	0.108	0.0077	++	6.8e-05
rs12976411	19	32882020	A/T	Log(CAC+1)	Dominant		1.017	0.303	0.00083	1.88222	0.584	0.0015	++	9.5e-06
rs10417173	19	36320633	T/G	Log(CAC+1)	Additive	NPHS1	-0.691	0.208	0.00095	-1.01524	0.39	0.0097	--	3.4e-05
rs10424506	19	36320918	T/C	Log(CAC+1)	Additive	NPHS1	-0.684	0.207	0.001	-1.01751	0.39	0.0096	--	3.5e-05
rs68073292	19	44291401	T/C	CAC>=10 vs. CAC<10	Recessive		-0.179	0.058	0.0022	-0.312618	0.109	0.0048	--	6.2e-05
rs62116964	19	44291986	T/C	CAC>=10 vs. CAC<10	Recessive		-0.178	0.058	0.0023	-0.325577	0.109	0.0033	--	5.2e-05
rs67704568	19	44294019	T/C	CAC>=10 vs. CAC<10	Recessive		-0.174	0.058	0.0027	-0.305859	0.108	0.005	--	7.5e-05
rs67648499	19	44294055	A/G	CAC>=10 vs. CAC<10	Recessive		-0.174	0.058	0.0027	-0.305856	0.108	0.005	--	7.5e-05
rs11670159	19	44296259	T/C	CAC>=10 vs. CAC<10	Recessive		-0.175	0.058	0.0025	-0.281024	0.106	0.0085	--	9.9e-05
rs11673534	19	44298884	A/G	CAC>=10 vs. CAC<10	Recessive		-0.188	0.059	0.0015	-0.303884	0.109	0.0058	--	4.5e-05
rs11673490	19	44298885	A/C	CAC>=10 vs. CAC<10	Recessive		-0.188	0.059	0.0015	-0.303884	0.109	0.0058	--	4.5e-05
rs11083724	19	44298988	A/G	CAC>=10 vs. CAC<10	Recessive		-0.175	0.058	0.0024	-0.305969	0.108	0.005	--	6.7e-05
rs59594213	19	52273194	A/G	CAC>=10 vs. CAC<10	Additive	FPR2	-0.141	0.045	0.002	-0.201586	0.072	0.0056	--	4.5e-05
rs7250333	19	52276123	A/G	CAC>=10 vs. CAC<10	Additive		-0.134	0.045	0.0034	-0.19808	0.072	0.0061	--	8.7e-05
rs8103771	19	54367597	A/C	Log(CAC+1)	Dominant		0.741	0.198	0.00019	1.32924	0.384	0.00062	++	1.7e-06
rs4801527	19	58379089	A/G	Log(CAC+1)	Dominant	ZNF814	0.694	0.232	0.0028	1.43621	0.424	0.00081	++	1.6e-05
rs4801528	19	58389355	A/C	Log(CAC+1)	Dominant	ZNF814	0.737	0.236	0.0019	1.35972	0.423	0.0015	++	1.5e-05
rs6038528	20	124302	A/C	Log(CAC+1)	Recessive	DEFB126	-0.744	0.226	0.0011	-0.857139	0.376	0.023	--	6.9e-05
rs4816137	20	995025	A/G	CAC>=10 vs. CAC<10	Recessive		-0.239	0.074	0.0013	-0.481788	0.178	0.0074	--	8.2e-05
rs2326479	20	4246375	T/C	Log(CAC+1)	Dominant		0.65	0.219	0.0031	1.08795	0.35	0.0021	++	4e-05
rs57344992	20	8394948	A/G	Log(CAC+1)	Dominant	PLCB1	0.543	0.201	0.007	0.975449	0.315	0.0022	++	9.5e-05
rs6042275	20	13631015	A/G	CAC>=10 vs. CAC<10	Additive		0.122	0.04	0.0025	0.19518	0.072	0.0078	++	9.1e-05
rs78781036	20	15062922	A/G	Log(CAC+1)	Dominant	MACROD2	0.962	0.288	0.00088	1.46658	0.523	0.0056	++	2.4e-05
rs6111277	20	16747738	A/G	Log(CAC+1)	Dominant		0.741	0.218	0.00071	0.989939	0.392	0.012	++	3.2e-05
rs78193410	20	16760012	C/G	Log(CAC+1)	Dominant		0.766	0.218	0.00047	0.981961	0.39	0.013	++	2.1e-05
rs144461090	20	17510207	T/G	CAC>=10 vs. CAC<10	Additive	BFSP1	-0.223	0.08	0.0056	-0.427195	0.143	0.003	--	8.9e-05
rs112540531	20	39299198	T/C	Log(CAC+1)	Additive		0.81	0.273	0.0031	1.12915	0.427	0.0087	++	9.4e-05
rs73272191	20	42214362	T/C	Log(CAC+1)	Dominant		0.726	0.253	0.0043	1.43896	0.442	0.0013	++	6.2e-05
rs6017144	20	42319948	A/T	Log(CAC+1)	Dominant	MYBL2	0.778	0.235	0.00096	1.1806	0.41	0.0045	++	2.3e-05
rs73276055	20	42323831	A/G	Log(CAC+1)	Dominant	MYBL2	0.758	0.246	0.0022	1.30095	0.452	0.0045	++	5.6e-05
rs3818215	20	42328880	T/C	Log(CAC+1)	Dominant	MYBL2	0.672	0.222	0.0026	1.10548	0.413	0.0081	++	9.9e-05
rs60385149	20	42332082	T/G	Log(CAC+1)	Dominant	MYBL2	0.741	0.245	0.0026	1.30885	0.452	0.0042	++	6.6e-05
rs111951019	20	42348279	T/C	Log(CAC+1)	Dominant		0.706	0.243	0.0037	1.38308	0.45	0.0025	++	7.5e-05
rs140057583	20	42706303	T/C	CAC>=10 vs. CAC<10	Additive		0.253	0.087	0.0036	0.30086	0.109	0.0061	++	8.9e-05
rs4811385	20	51316850	A/G	CAC>=10 vs. CAC<10	Additive		0.114	0.04	0.0049	0.185107	0.064	0.0041	++	9.3e-05
rs6071117	20	58694638	T/C	Log(CAC+1)	Recessive		1.664	0.551	0.0026	2.48918	0.847	0.0037	++	6.1e-05
rs2427062	20	59879149	T/G	Log(CAC+1)	Additive	CDH4	-0.625	0.188	0.00097	-1.17624	0.361	0.0013	--	1.3e-05
rs60374965	20	60965080	T/C	Log(CAC+1)	Additive	CABLES2	-0.94	0.309	0.0024	-1.88489	0.657	0.0046	--	6.4e-05
rs7271621	20	60968894	T/C	Log(CAC+1)	Additive	CABLES2	-0.987	0.306	0.0013	-1.88616	0.657	0.0046	--	3.2e-05
rs116105726	20	60973517	A/G	Log(CAC+1)	Additive	CABLES2	-0.956	0.281	0.0007	-1.93572	0.658	0.0037	--	1.4e-05
rs149406809	20	60974407	A/T	Log(CAC+1)	Additive	CABLES2	-1.018	0.288	0.00044	-1.93851	0.658	0.0037	--	8.2e-06
rs114410899	20	60978114	A/G	Log(CAC+1)	Additive	CABLES2	-0.988	0.306	0.0013	-1.95181	0.661	0.0036	--	2.7e-05
rs145139673	20	60982706	A/G	Log(CAC+1)	Additive		-1.107	0.312	0.00042	-1.63278	0.626	0.0099	--	1.6e-05
rs115453770	20	60985492	T/C	Log(CAC+1)	Additive	C20orf151	-1.088	0.329	0.001	-2.25626	0.72	0.002	--	1.5e-05
rs911078	20	60990075	T/G	Log(CAC+1)	Dominant	C20orf151	-0.846	0.243	0.00055	-1.38624	0.515	0.0078	--	2.6e-05
rs382583	21	15589167	T/C	Log(CAC+1)	Dominant	RBM11	-0.925	0.276	0.00084	-1.33508	0.452	0.0034	--	1.2e-05
rs73175447	21	17748811	A/G	Log(CAC+1)	Additive	LINC00478	0.659	0.236	0.0054	1.49702	0.428	0.00054	++	2.9e-05
rs8127249	21	17750713	T/C	Log(CAC+1)	Additive	LINC00478	0.628	0.232	0.0069	1.31614	0.423	0.002	++	8.5e-05
rs8132563	21	17750965	A/G	Log(CAC+1)	Additive	LINC00478	0.637	0.231	0.0059	1.20207	0.407	0.0034	++	9.8e-05
rs58444919	21	17751274	T/C	Log(CAC+1)	Additive	LINC00478	0.664	0.24	0.0058	1.33545	0.429	0.002	++	6.9e-05
rs2087863	21	18726471	A/G	Log(CAC+1)	Recessive		0.749	0.252	0.0031	1.67988	0.498	0.00085	++	3e-05
rs2101692	21	18726569	A/G	Log(CAC+1)	Recessive		0.744	0.26	0.0043	1.68201	0.498	0.00083	++	4.5e-05
rs58793739	21	18727424	T/C	Log(CAC+1)	Recessive		0.747	0.26	0.0042	1.68434	0.498	0.00083	++	4.3e-05
rs76178965	21	18762339	A/G	Log(CAC+1)	Additive		-0.796	0.247	0.0014	-1.14037	0.415	0.0064	--	3.2e-05
rs74711447	21	18764410	A/G	Log(CAC+1)	Additive		-0.787	0.245	0.0014	-1.13629	0.413	0.0064	--	3.2e-05
rs114650021	21	30161671	A/G	CAC>=10 vs. CAC<10	Dominant		-0.266	0.083	0.0014	-0.354891	0.133	0.0083	--	3.9e-05
rs408302	21	31200503	T/C	CAC>=10 vs. CAC<10	Dominant	GRIK1	0.109	0.035	0.0019	0.184432	0.054	0.00073	++	9.3e-06
rs2834640	21	36176224	T/C	CAC>=10 vs. CAC<10	Recessive	RUNX1	-0.213	0.068	0.0019	-0.351178	0.129	0.007	--	6.3e-05
rs2070574	21	46068532	A/G	CAC>=10 vs. CAC<10	Additive	TSPEAR	-0.086	0.025	0.0005	-0.104908	0.04	0.0099	--	1.8e-05
rs4819052	21	46699777	A/G	CAC>=10 vs. CAC<10	Dominant	POFUT2	0.132	0.037	0.00038	0.163131	0.058	0.0056	++	7.6e-06
rs13049700	21	46701909	C/G	Log(CAC+1)	Dominant	POFUT2	0.595	0.203	0.0035	0.8651	0.317	0.0067	++	9.4e-05
rs11704227	22	17422901	T/C	Log(CAC+1)	Additive		1.277	0.426	0.0028	1.93208	0.637	0.0026	++	3.6e-05
rs73145667	22	17433992	T/C	Log(CAC+1)	Additive		1.178	0.388	0.0025	1.34672	0.507	0.0084	++	7.5e-05
rs73145681	22	17444231	T/C	Log(CAC+1)	Additive	GAB4	1.254	0.387	0.0013	1.32909	0.505	0.009	++	3.8e-05
rs139205844	22	18431946	A/T	Log(CAC+1)	Additive	MICAL3	-0.963	0.324	0.0031	-3.26769	0.781	4.5e-05	--	6.9e-06
rs76112560	22	18436082	A/G	Log(CAC+1)	Additive	MICAL3	-1.426	0.522	0.0065	-3.84093	1.173	0.0013	--	9.6e-05
rs1557287	22	22140707	T/C	CAC>=10 vs. CAC<10	Dominant	MAPK1	-0.322	0.101	0.0016	-0.593233	0.225	0.0092	--	6.4e-05
rs145127375	22	23791211	T/C	Log(CAC+1)	Additive		0.818	0.268	0.0024	1.33582	0.47	0.0048	++	6.2e-05
rs188349311	22	23791218	T/C	Log(CAC+1)	Additive		0.893	0.262	0.00068	1.67216	0.488	0.0007	++	4.3e-06
rs9613460	22	27900846	A/G	Log(CAC+1)	Dominant		-0.758	0.247	0.0022	-1.26744	0.409	0.0022	--	3.1e-05
rs79294630	22	34525173	A/G	CAC>=10 vs. CAC<10	Dominant		-0.207	0.071	0.0037	-0.36419	0.117	0.0021	--	7e-05
rs115938930	22	34525225	C/G	CAC>=10 vs. CAC<10	Dominant		-0.207	0.071	0.0037	-0.363979	0.117	0.0021	--	7e-05
rs76926923	22	37932551	A/G	CAC>=10 vs. CAC<10	Dominant		-0.239	0.076	0.0017	-0.272095	0.098	0.0059	--	3.7e-05
rs9623617	22	42926188	T/G	CAC>=10 vs. CAC<10	Additive		0.109	0.034	0.0013	0.161159	0.053	0.0025	++	1.8e-05
rs136976	22	42940318	T/C	CAC>=10 vs. CAC<10	Additive		0.11	0.036	0.0023	0.151958	0.051	0.0034	++	4.4e-05
rs7291342	22	43159263	C/G	Log(CAC+1)	Dominant		1.672	0.525	0.0015	2.08904	0.686	0.0026	++	1.9e-05
rs114206062	22	43588878	T/C	Log(CAC+1)	Additive		0.74	0.277	0.0076	1.35185	0.426	0.0017	++	8.8e-05
rs115190561	22	43589753	A/G	Log(CAC+1)	Additive		0.744	0.277	0.0074	1.35349	0.426	0.0017	++	8.5e-05
rs114733657	22	43594916	T/C	Log(CAC+1)	Additive	AK056490	0.738	0.276	0.0076	1.34881	0.428	0.0018	++	9.3e-05
rs58494031	22	45592066	A/G	CAC>=10 vs. CAC<10	Additive	KIAA0930	-0.349	0.116	0.0027	-0.45972	0.168	0.0067	--	6.7e-05
rs8137062	22	48067197	A/G	Log(CAC+1)	Additive	AK093107	-0.431	0.144	0.0029	-0.80475	0.222	0.00035	--	1.1e-05
rs5767906	22	48070205	T/C	Log(CAC+1)	Dominant	AK093107	-0.527	0.198	0.0081	-0.984017	0.302	0.0013	--	7.6e-05
rs6008360	22	48132940	A/G	Log(CAC+1)	Recessive	AK093107	0.644	0.243	0.0082	1.30658	0.374	0.00056	++	4.9e-05
rs9615319	22	48839125	T/C	CAC>=10 vs. CAC<10	Additive		-0.089	0.034	0.0094	-0.207673	0.061	0.0007	--	9.1e-05
rs17000894	22	49792272	A/G	CAC>=10 vs. CAC<10	Additive		0.201	0.062	0.0011	0.291417	0.109	0.0083	++	4.4e-05
