# Supplementary material for: Genome-wide association study of coronary artery calcified atherosclerotic plaque in African Americans with type 2 diabetes
Source: BMC Genet. 2017 Dec 8;18:105. doi: 10.1186/s12863-017-0572-9 (PMC5723099; doi:10.1186/s12863-017-0572-9)
Supplement: Supplementary file 4 — Joint test of association with local ancestry and genotype. (XLSX 389 kb) [file 12863_2017_572_MOESM4_ESM.xlsx]

## Sheet: SUBFINAL
SNP	Chromosome	Position	Alleles	Outcome	MOI	Genotypic association			Local ancestry association			Joint test (1)		Joint test (2)
	Chromosome	Position	Alleles	Outcome	MOI	Estimate	Stder	P-value	Estimate	Stderr	P-value	Chi-square	P-value	TG	TL	Max(TG, TL)	Corr (TG, TL)	P-value
rs2202219	1	47518390	G	Log(CAC+1)	additive	0.0963752	0.138516	0.486826	-1.32751	0.363555	0.000282025	13.8173	0.000999108	0.710926	-3.50158	3.50158	0.214071	0.000923658
rs11211465	1	47607641	T	Log(CAC+1)	recessive	1.32049	0.49977	0.00844018	-0.830949	0.229047	0.000308785	20.1426	4.22762e-05	2.4867	-3.60216	3.60216	-0.00894549	0.000631072
rs12184246	1	47657141	A	Log(CAC+1)	additive	0.306363	0.162945	0.0605359	-1.37982	0.374309	0.000246658	17.124	0.000191238	1.87629	-3.61977	3.61977	-0.405907	0.000585949
rs7545034	1	47659445	C	Log(CAC+1)	additive	-0.105772	0.206908	0.609384	-1.37982	0.374309	0.000246658	13.8503	0.000982761	-0.521592	-3.61977	3.61977	-0.486428	0.000582586
rs12092838	1	47660322	A	Log(CAC+1)	additive	-0.315565	0.246942	0.201747	-1.37982	0.374309	0.000246658	15.222	0.000494985	-1.26842	-3.61977	3.61977	0.150655	0.000589416
rs4926718	1	47661564	A	Log(CAC+1)	additive	0.413686	0.225087	0.0665371	-1.37982	0.374309	0.000246658	16.9668	0.000206871	1.95379	-3.61977	3.61977	-0.120128	0.000589509
rs7531972	1	47661620	C	Log(CAC+1)	additive	-0.0776045	0.147082	0.59794	-1.37982	0.374309	0.000246658	13.8674	0.000974413	-0.517665	-3.61977	3.61977	0.200418	0.000589184
rs4926513	1	47662427	A	Log(CAC+1)	additive	0.258972	0.192934	0.17998	-1.38125	0.375541	0.000254789	15.3297	0.000469026	1.42971	-3.6201	3.6201	-0.0454279	0.000588864
rs12750886	1	47667250	T	Log(CAC+1)	additive	0.111181	0.303897	0.714596	-1.40956	0.375614	0.000190722	14.2165	0.00081832	0.381304	-3.67833	3.67833	-0.227773	0.000469035
rs12760654	1	47669325	A	Log(CAC+1)	additive	0.165329	0.211568	0.434826	-1.40956	0.375614	0.000190722	14.6933	0.00064474	0.768489	-3.67833	3.67833	-0.119092	0.000469391
rs17103030	1	47672515	C	Log(CAC+1)	additive	-0.0433536	0.225754	0.847772	-1.40956	0.375614	0.000190722	14.1195	0.000858974	-0.18419	-3.67833	3.67833	0.186481	0.000469217
rs13373881	1	47673296	C	Log(CAC+1)	additive	0.417613	0.266909	0.118161	-1.40956	0.375614	0.000190722	16.5307	0.000257275	1.62313	-3.67833	3.67833	-0.121702	0.000469386
rs72684353	1	47679146	A	Log(CAC+1)	additive	-0.0362923	0.228435	0.873818	-1.40956	0.375614	0.000190722	14.1079	0.000863986	-0.151667	-3.67833	3.67833	0.187705	0.000469213
rs76713807	1	47679860	T	Log(CAC+1)	additive	-0.247379	0.261054	0.343682	-1.38726	0.373898	0.000224932	14.664	0.000654255	-0.965716	-3.65698	3.65698	0.111544	0.000510243
rs75623452	1	47682468	G	Log(CAC+1)	additive	-0.0817211	0.312521	0.793798	-1.38445	0.373644	0.000229285	13.7974	0.00100909	-0.262099	-3.65007	3.65007	0.140315	0.00052411
rs72896537	1	47683528	T	Log(CAC+1)	additive	-0.388644	0.181913	0.0330202	-1.38445	0.373644	0.000229285	18.2934	0.000106573	-2.13105	-3.65007	3.65007	0.217779	0.000523796
rs6702849	1	47683828	A	Log(CAC+1)	additive	0.158283	0.247164	0.522143	-1.38445	0.373644	0.000229285	14.1391	0.0008506	0.675995	-3.65007	3.65007	0.0129692	0.00052427
rs34959384	1	47684423	T	Log(CAC+1)	additive	-0.00723418	0.29344	0.980339	-1.41142	0.374215	0.000177162	14.2261	0.000814395	-0.0241596	-3.71136	3.71136	0.164212	0.000412091
rs6685838	1	47688098	G	Log(CAC+1)	additive	0.158731	0.238017	0.505081	-1.38445	0.373644	0.000229285	14.1738	0.000835997	0.712156	-3.65007	3.65007	0.0237992	0.000524267
rs74074032	1	47689430	T	Log(CAC+1)	additive	-0.046603	0.313258	0.881783	-1.38445	0.373644	0.000229285	13.7512	0.0010327	-0.141416	-3.65007	3.65007	0.152037	0.000524077
rs2984618	1	47690438	G	Log(CAC+1)	additive	-0.08577	0.156873	0.584741	-1.39194	0.37386	0.000213996	14.1609	0.000841395	-0.557098	-3.66603	3.66603	-0.257757	0.000491955
rs741958	1	47692281	T	Log(CAC+1)	additive	-0.223542	0.518423	0.666471	-1.37312	0.373794	0.000259229	13.6803	0.00106992	-0.404991	-3.61839	3.61839	0.309333	0.000591236
rs2250380	1	47692786	A	Log(CAC+1)	additive	0.226831	0.518829	0.662115	-1.38291	0.373846	0.000234862	13.8748	0.000970791	0.410786	-3.64767	3.64767	-0.309544	0.000527888
rs11804219	1	47693095	C	Log(CAC+1)	additive	-0.103587	0.254636	0.684285	-1.38445	0.373644	0.000229285	13.8945	0.000961265	-0.394781	-3.65007	3.65007	0.192279	0.000523927
rs11211480	1	47693220	G	Log(CAC+1)	additive	-0.112126	0.173614	0.518615	-1.39915	0.373765	0.000197785	14.4301	0.000735422	-0.655866	-3.68842	3.68842	-0.378285	0.000449277
rs12072085	1	47693222	G	Log(CAC+1)	additive	-0.247274	0.260894	0.343587	-1.38445	0.373644	0.000229285	14.6273	0.000666364	-0.965144	-3.65007	3.65007	0.111548	0.000524175
rs2250495	1	47693377	T	Log(CAC+1)	additive	-0.0332583	0.145431	0.819184	-1.38445	0.373644	0.000229285	13.7813	0.00101724	-0.230371	-3.65007	3.65007	-0.289879	0.000523213
rs7525145	1	47693814	T	Log(CAC+1)	additive	-0.125772	0.153316	0.412321	-1.38445	0.373644	0.000229285	14.402	0.00074584	-0.826037	-3.65007	3.65007	-0.221729	0.000523773
rs11211481	1	47694167	G	Log(CAC+1)	additive	-0.0838127	0.170033	0.622238	-1.38445	0.373644	0.000229285	13.972	0.000924739	-0.500231	-3.65007	3.65007	-0.38291	0.000521713
rs41289402	1	47694273	G	Log(CAC+1)	additive	0.151508	0.254054	0.551145	-1.38445	0.373644	0.000229285	14.0847	0.000874082	0.621197	-3.65007	3.65007	0.00562976	0.000524271
rs78219697	1	47697150	T	Log(CAC+1)	additive	0.181912	0.259677	0.483849	-1.38445	0.373644	0.000229285	14.2198	0.000816989	0.722337	-3.65007	3.65007	0.00463375	0.000524271
rs6700838	1	47700027	T	Log(CAC+1)	additive	-0.11839	0.153731	0.441516	-1.38445	0.373644	0.000229285	14.3221	0.000776239	-0.773711	-3.65007	3.65007	-0.221122	0.000523777
rs1015890	1	47702229	A	Log(CAC+1)	additive	-0.141619	0.152412	0.353143	-1.34926	0.371847	0.00030769	14.0297	0.000898444	-0.932103	-3.58122	3.58122	-0.212891	0.000683188
rs12083555	1	47703400	T	Log(CAC+1)	additive	-0.044273	0.146303	0.762283	-1.41695	0.375801	0.00017789	14.3082	0.000781666	-0.304441	-3.69697	3.69697	-0.197284	0.000436048
rs10890472	1	47708112	T	Log(CAC+1)	additive	0.0819898	0.153341	0.593049	-1.41695	0.375801	0.00017789	14.5025	0.000709293	0.542137	-3.69697	3.69697	-0.232473	0.000435899
rs11211484	1	47708369	T	Log(CAC+1)	additive	0.170357	0.227517	0.454272	-1.43964	0.376059	0.000141644	15.216	0.000496458	0.793188	-3.75272	3.75272	-0.0794775	0.000349803
rs765862	1	47709126	T	Log(CAC+1)	additive	0.13393	0.202398	0.508392	-1.422	0.383323	0.000225789	14.1996	0.00082527	0.680936	-3.62774	3.62774	-0.178186	0.000571414
rs2758739	1	47709673	T	Log(CAC+1)	additive	-0.300797	0.142385	0.0350222	-1.40199	0.372985	0.000186191	18.5918	9.18001e-05	-2.04412	-3.68421	3.68421	0.32322	0.000457574
rs12095281	1	47709831	T	Log(CAC+1)	additive	0.0930509	0.294812	0.752387	-1.40353	0.370291	0.000164572	14.4662	0.000722268	0.306886	-3.70582	3.70582	0.108208	0.000421302
rs2208773	1	47709909	G	Log(CAC+1)	additive	0.344762	0.218959	0.115851	-1.41534	0.370064	0.000143709	17.1067	0.000192899	1.52166	-3.73745	3.73745	0.0585567	0.000371743
rs6692691	1	47711010	G	Log(CAC+1)	additive	0.00535571	0.144642	0.970475	-1.41534	0.370064	0.000143709	14.6289	0.000665863	0.0380554	-3.73745	3.73745	-0.290832	0.000371128
rs7552123	1	47713175	G	Log(CAC+1)	additive	0.356305	0.167205	0.0334716	-1.41534	0.370064	0.000143709	19.1684	6.88076e-05	2.14556	-3.73745	3.73745	-0.534828	0.000366267
rs6588095	1	47724166	T	Log(CAC+1)	additive	-0.318739	0.175082	0.0691458	-1.33594	0.368149	0.000307375	16.4826	0.000263548	-1.81394	-3.52299	3.52299	0.249021	0.000851755
rs12119783	1	47855379	A	Log(CAC+1)	additive	0.0978179	0.16154	0.545037	-1.36794	0.373811	0.000273463	13.7582	0.00102907	0.633124	-3.5297	3.5297	-0.282773	0.000829875
rs10437097	1	47856611	A	Log(CAC+1)	additive	-0.0674649	0.144899	0.64166	-1.36072	0.374048	0.000296944	13.4504	0.00120027	-0.463197	-3.51166	3.51166	0.149627	0.000889981
rs6662814	1	47857075	A	Log(CAC+1)	additive	0.144724	0.142864	0.311434	-1.34858	0.372153	0.000313337	14.1575	0.000842823	1.03395	-3.50758	3.50758	-0.0991975	0.000903999
rs17103216	1	47867846	T	Log(CAC+1)	additive	-0.154425	0.179274	0.389344	-1.36536	0.372941	0.000271847	14.1453	0.000847963	-0.801116	-3.54842	3.54842	0.0639663	0.000774905
rs12070809	1	47942126	T	Log(CAC+1)	additive	0.233658	0.244055	0.338725	-1.38654	0.371793	0.000208904	14.8246	0.000603788	0.983741	-3.64533	3.64533	-0.271349	0.000533125
rs1508604	1	48046929	T	CAC>=10 vs. CAC<10	recessive	0.0679943	0.394369	0.863113	-0.730916	0.202579	0.00030851	13.0477	0.00146798	0.172436	-3.72651	3.72651	0.131436	0.000388171
rs2507005	1	48049405	C	CAC>=10 vs. CAC<10	recessive	-0.196805	0.48409	0.684342	-0.739052	0.202687	0.000266076	13.4606	0.0011942	-0.448892	-3.76523	3.76523	0.0546109	0.00033275
rs12094838	1	48050570	T	CAC>=10 vs. CAC<10	recessive	-0.0487467	0.602762	0.935543	-0.731705	0.202481	0.000301854	13.0654	0.00145508	-0.0858111	-3.73314	3.73314	-0.108318	0.000378132
rs12134806	1	48052723	G	CAC>=10 vs. CAC<10	recessive	0.538602	0.42966	0.210004	-0.730916	0.202579	0.00030851	14.5894	0.000679128	1.3815	-3.72651	3.72651	-0.105232	0.000388204
rs2507003	1	48056117	G	CAC>=10 vs. CAC<10	recessive	0.258946	0.76765	0.735874	-0.742322	0.203276	0.00026042	13.4493	0.00120091	0.401668	-3.77288	3.77288	0.0579982	0.000322706
rs12045935	1	48056405	A	CAC>=10 vs. CAC<10	recessive	-0.453821	0.315442	0.150241	-0.766236	0.203637	0.000168052	16.2281	0.0002993	-1.3297	-3.8979	3.8979	-0.017936	0.000194055
rs12046045	1	48056716	A	CAC>=10 vs. CAC<10	recessive	0.176525	0.249947	0.480033	-0.738044	0.204128	0.000299659	13.5713	0.00112987	0.744705	-3.73707	3.73707	0.243543	0.000371954
rs3004641	1	48056985	T	CAC>=10 vs. CAC<10	recessive	-0.0833759	0.35097	0.812224	-0.73983	0.202767	0.00026361	13.3692	0.00125003	-0.217472	-3.77617	3.77617	0.000489997	0.000318493
rs12088195	1	48058384	A	CAC>=10 vs. CAC<10	recessive	-0.401761	0.216277	0.0632226	-0.747597	0.202799	0.000227457	17.0402	0.000199415	-1.81881	-3.81421	3.81421	0.305808	0.000272766
rs4926910	1	48058766	T	CAC>=10 vs. CAC<10	recessive	0.0910974	0.764975	0.905208	-0.747597	0.202799	0.000227457	13.6037	0.00111174	0.155788	-3.81421	3.81421	0.0564295	0.000273216
rs2457076	1	48060477	G	CAC>=10 vs. CAC<10	recessive	-0.263383	0.657748	0.688839	-0.742655	0.202963	0.000253133	13.5491	0.00114247	-0.3949	-3.78402	3.78402	-0.101995	0.000308571
rs2457077	1	48061318	T	CAC>=10 vs. CAC<10	recessive	-0.189617	0.316772	0.549446	-0.748007	0.203366	0.000234956	13.8869	0.000964931	-0.625537	-3.80545	3.80545	0.157708	0.000282997
rs12402772	1	48062278	T	CAC>=10 vs. CAC<10	recessive	-0.256428	0.29257	0.380776	-0.747597	0.202799	0.000227457	14.3577	0.000762554	-0.859006	-3.81421	3.81421	-0.178727	0.000273126
rs927899	1	201428553	C	CAC>=10 vs. CAC<10	dominant	0.231176	0.182562	0.20541	1.71329	0.469961	0.000266772	14.8939	0.000583229	1.28529	3.14536	3.14536	-0.014718	0.00331487
rs6427908	1	201429085	T	CAC>=10 vs. CAC<10	dominant	-0.457658	0.34701	0.187216	1.7099	0.46981	0.000273108	14.9858	0.000557037	-1.31918	3.14163	3.14163	0.0637789	0.00335671
rs74136623	1	201429654	A	CAC>=10 vs. CAC<10	dominant	0.302424	0.231854	0.192106	1.71329	0.469961	0.000266772	14.9918	0.000555365	1.33343	3.14536	3.14536	0.0503946	0.00331449
rs11591030	1	201430285	C	CAC>=10 vs. CAC<10	dominant	-0.357063	0.211045	0.0906692	1.71329	0.469961	0.000266772	16.1528	0.000310783	-1.67275	3.14536	3.14536	-0.271862	0.00329966
rs4915523	1	201430683	A	CAC>=10 vs. CAC<10	dominant	0.196658	0.227599	0.387557	1.71329	0.469961	0.000266772	14.037	0.000895181	0.889165	3.14536	3.14536	-0.127977	0.00331213
rs6669318	1	201431075	G	CAC>=10 vs. CAC<10	dominant	0.21087	0.180218	0.241967	1.71064	0.469841	0.000271703	14.6251	0.000667102	1.17287	3.14382	3.14382	0.0682651	0.00333166
rs621777	1	201449091	T	CAC>=10 vs. CAC<10	dominant	-0.264274	0.201028	0.18864	1.71428	0.457393	0.000178298	15.7752	0.000375367	-1.31153	3.23103	3.23103	0.0125919	0.00246537
rs10800783	1	201451852	G	CAC>=10 vs. CAC<10	dominant	-0.276205	0.185244	0.135954	1.71923	0.457692	0.000172445	16.3329	0.000284018	-1.47699	3.23456	3.23456	-0.0715571	0.00243463
rs3738285	1	201457914	C	CAC>=10 vs. CAC<10	dominant	0.307606	0.189958	0.105375	1.62805	0.444445	0.000249172	16.0406	0.000328719	1.62268	3.17399	3.17399	0.155576	0.00300133
rs13374558	1	201459079	G	CAC>=10 vs. CAC<10	dominant	0.504386	0.189333	0.00772148	1.62383	0.444271	0.000257139	20.4563	3.61386e-05	2.71317	3.16752	3.16752	0.141978	0.00306951
rs504667	1	201459399	A	CAC>=10 vs. CAC<10	dominant	-0.15883	0.228375	0.486755	1.62434	0.444473	0.000257653	13.8393	0.000988182	-0.700541	3.1663	3.1663	0.0931572	0.00308413
rs7527761	1	201460252	T	CAC>=10 vs. CAC<10	dominant	-0.224166	0.199496	0.261156	1.62434	0.444473	0.000257653	14.6182	0.000669414	-1.10712	3.1663	3.1663	-0.228434	0.00307643
rs16848786	1	201461278	G	CAC>=10 vs. CAC<10	dominant	0.453632	0.188633	0.0161798	1.62434	0.444473	0.000257653	19.1388	6.98324e-05	2.43883	3.1663	3.1663	0.143795	0.00308223
rs554616	1	201461328	C	CAC>=10 vs. CAC<10	dominant	0.319315	0.178295	0.0733034	1.62434	0.444473	0.000257653	16.5631	0.000253151	1.80195	3.1663	3.1663	0.285644	0.00306995
rs72744847	1	201943397	C	Log(CAC+1)	dominant	-0.0600529	0.331206	0.856177	1.92885	0.498674	0.00012089	14.9939	0.00055476	-0.195853	3.76829	3.76829	-0.127663	0.00032866
rs7523510	1	201948676	C	Log(CAC+1)	dominant	0.226289	0.233019	0.331853	1.79248	0.484806	0.000236476	14.6131	0.000671124	0.965001	3.53732	3.53732	0.0748788	0.000808161
rs7529387	1	201950038	G	Log(CAC+1)	dominant	-0.0520602	0.212538	0.806577	1.79364	0.484324	0.000230989	13.7751	0.00102043	-0.247824	3.53915	3.53915	0.00326329	0.000802686
rs11810017	1	201950949	C	Log(CAC+1)	dominant	-0.0447445	0.219977	0.838883	1.79341	0.484414	0.000231995	13.7479	0.0010344	-0.204679	3.53863	3.53863	-0.123137	0.000804003
rs4950806	1	201952574	T	Log(CAC+1)	dominant	-0.016343	0.205297	0.936575	1.79341	0.484414	0.000231995	13.7128	0.00105268	-0.0798615	3.53863	3.53863	-0.0324649	0.000804233
rs7548375	1	201952938	T	Log(CAC+1)	dominant	0.0909862	0.207533	0.661231	1.79341	0.484414	0.000231995	13.8987	0.000959257	0.442507	3.53863	3.53863	0.0399867	0.000804225
rs11590348	1	201953881	C	Log(CAC+1)	dominant	-0.0809335	0.227178	0.721765	1.79341	0.484414	0.000231995	13.8334	0.000991089	-0.35941	3.53863	3.53863	-0.0649704	0.000804185
rs6689324	1	201954697	T	Log(CAC+1)	dominant	-0.0809335	0.227178	0.721765	1.79341	0.484414	0.000231995	13.8334	0.000991089	-0.35941	3.53863	3.53863	-0.0649704	0.000804185
rs6689634	1	201954987	T	Log(CAC+1)	dominant	-0.144599	0.221009	0.513174	1.7957	0.484653	0.000229435	14.1561	0.000843422	-0.65648	3.54184	3.54184	-0.133816	0.000794247
rs11586632	1	201955614	G	Log(CAC+1)	dominant	0.18351	0.208609	0.379358	1.79341	0.484414	0.000231995	14.4803	0.000717191	0.883158	3.53863	3.53863	-0.0410096	0.000804224
rs61821529	1	201956029	T	Log(CAC+1)	dominant	0.256437	0.24045	0.286602	1.79341	0.484414	0.000231995	14.8439	0.000597985	1.08029	3.53863	3.53863	-0.0439996	0.00080422
rs6690438	1	201956217	T	Log(CAC+1)	dominant	0.604971	0.205309	0.00332846	1.79341	0.484414	0.000231995	22.3892	1.37486e-05	2.91629	3.53863	3.53863	0.0837359	0.000804141
rs6701746	1	201956305	A	Log(CAC+1)	dominant	0.346415	0.216223	0.109619	1.79341	0.484414	0.000231995	16.2733	0.000292619	1.59789	3.53863	3.53863	-0.0256549	0.000804239
rs4950752	1	201956427	A	Log(CAC+1)	dominant	-0.00789002	0.215825	0.970849	1.79341	0.484414	0.000231995	13.7078	0.00105532	-0.0368191	3.53863	3.53863	-0.0893672	0.000804125
rs79043888	1	201958136	A	Log(CAC+1)	dominant	0.338193	0.311605	0.278182	1.79341	0.484414	0.000231995	14.8844	0.000585987	0.994252	3.53863	3.53863	0.0816379	0.000804147
rs10920296	1	201958309	A	Log(CAC+1)	dominant	0.449853	0.233717	0.0546963	1.79341	0.484414	0.000231995	17.4113	0.000165649	1.8695	3.53863	3.53863	0.116969	0.000804029
rs16849481	1	201959376	T	Log(CAC+1)	dominant	-0.362878	0.341368	0.288175	1.79341	0.484414	0.000231995	14.8365	0.000600203	-0.946084	3.53863	3.53863	0.0947883	0.000804109
rs16849483	1	201959455	T	Log(CAC+1)	dominant	-0.108974	0.202877	0.591355	1.79341	0.484414	0.000231995	13.995	0.000914158	-0.53987	3.53863	3.53863	0.0223871	0.000804241
rs12044887	1	201959473	A	Log(CAC+1)	dominant	0.180348	0.251615	0.47378	1.79341	0.484414	0.000231995	14.2202	0.000816796	0.687914	3.53863	3.53863	-0.0307583	0.000804235
rs12734984	1	201959490	T	Log(CAC+1)	dominant	-0.512215	0.249357	0.0403645	1.79341	0.484414	0.000231995	17.926	0.000128062	-2.03743	3.53863	3.53863	-0.116846	0.000804029
rs6691193	1	201960125	A	Log(CAC+1)	dominant	-0.480436	0.236393	0.042526	1.79341	0.484414	0.000231995	17.837	0.000133889	-2.02107	3.53863	3.53863	-0.103343	0.000804081
rs10737576	1	201962324	T	Log(CAC+1)	dominant	0.393311	0.202409	0.0524328	1.79341	0.484414	0.000231995	17.4823	0.000159868	1.95438	3.53863	3.53863	0.0738141	0.000804166
rs4950812	1	201963011	G	Log(CAC+1)	dominant	0.271013	0.255616	0.289433	1.90902	0.48272	8.51094e-05	16.7639	0.00022896	1.05857	3.89308	3.89308	0.0742295	0.00019794
rs55689308	1	201964147	T	Log(CAC+1)	dominant	0.0261959	0.224132	0.906994	2.0262	0.498079	5.33348e-05	16.5625	0.000253225	0.117755	3.87262	3.87262	-0.172032	0.000215274
rs4950757	1	201966273	A	Log(CAC+1)	dominant	-0.0561135	0.220673	0.799357	1.99436	0.498587	7.06705e-05	16.0649	0.000324747	-0.257636	3.82898	3.82898	-0.168408	0.000257257
rs79980228	1	201966541	T	Log(CAC+1)	dominant	0.622681	0.299802	0.0381991	1.99436	0.498587	7.06705e-05	20.3141	3.88017e-05	2.08527	3.82898	3.82898	0.0560196	0.000257327
rs10920300	1	201966774	C	Log(CAC+1)	dominant	-0.347708	0.301571	0.249342	1.99436	0.498587	7.06705e-05	17.3296	0.00017255	-1.03638	3.82898	3.82898	-0.0803378	0.000257319
rs1130790	1	201969082	A	Log(CAC+1)	dominant	0.0337152	0.223448	0.880113	2.04714	0.488967	3.22428e-05	17.5509	0.000154481	0.152417	3.96183	3.96183	-0.166064	0.000148723
rs41270961	1	201969490	A	Log(CAC+1)	dominant	-0.0564131	0.240151	0.814356	1.83262	0.482222	0.000158163	14.498	0.000710882	-0.237876	3.52945	3.52945	0.111312	0.000832471
rs4131469	1	201970748	A	Log(CAC+1)	dominant	0.00945219	0.222193	0.966081	2.04714	0.488967	3.22428e-05	17.5299	0.000156108	0.0431125	3.96183	3.96183	-0.164829	0.000148723
rs13375435	1	201971862	T	Log(CAC+1)	dominant	0.303039	0.206091	0.141937	2.04714	0.488967	3.22428e-05	19.6902	5.30055e-05	1.48061	3.96183	3.96183	-0.0237902	0.000148751
rs6427928	1	201973073	C	Log(CAC+1)	dominant	0.170278	0.204494	0.405332	2.04714	0.488967	3.22428e-05	18.2215	0.000110473	0.842693	3.96183	3.96183	0.193683	0.000148708
rs77910772	1	201974130	T	Log(CAC+1)	dominant	0.114219	0.310242	0.712875	2.04363	0.487714	3.17714e-05	17.6936	0.000143842	0.381207	3.96017	3.96017	0.0439073	0.000149784
rs10920303	1	201974442	C	Log(CAC+1)	dominant	0.0632081	0.25529	0.804528	2.04714	0.488967	3.22428e-05	17.5894	0.000151533	0.238691	3.96183	3.96183	-0.0450421	0.00014875
rs7516412	1	201976201	T	Log(CAC+1)	dominant	0.167863	0.204032	0.410968	2.04714	0.488967	3.22428e-05	18.205	0.000111388	0.828598	3.96183	3.96183	-0.024103	0.000148751
rs2819358	1	201976402	T	Log(CAC+1)	dominant	0.00158421	0.223041	0.994335	2.04714	0.488967	3.22428e-05	17.5282	0.000156246	0.00714953	3.96183	3.96183	-0.161754	0.000148724
rs2735784	1	201976480	G	Log(CAC+1)	dominant	0.0295144	0.210885	0.88874	2.04633	0.489124	3.26662e-05	17.5226	0.00015668	0.141388	3.96174	3.96174	-0.131096	0.000148791
rs2819359	1	201976846	G	Log(CAC+1)	dominant	0.238353	0.215598	0.269336	2.04714	0.488967	3.22428e-05	18.7503	8.48038e-05	1.11385	3.96183	3.96183	0.248235	0.000148661
rs2819360	1	201977254	C	Log(CAC+1)	dominant	0.783709	0.535918	0.144128	2.10541	0.496642	2.57053e-05	20.11	4.29694e-05	1.5085	3.95242	3.95242	0.270239	0.000154594
rs9427715	1	201977827	G	Log(CAC+1)	dominant	0.300588	0.206274	0.145541	2.02934	0.502485	6.02621e-05	18.4338	9.93444e-05	1.46572	3.77683	3.77683	-0.0353045	0.000317648
rs10920304	1	201978323	C	Log(CAC+1)	dominant	-0.00344269	0.227018	0.987905	2.0243	0.502546	6.29302e-05	16.2257	0.000299662	-0.0154368	3.77111	3.77111	-0.0704637	0.000325001
rs55729978	1	201981774	A	Log(CAC+1)	dominant	-0.240051	0.22831	0.29347	1.88363	0.489703	0.000132141	15.9009	0.000352509	-1.05422	3.73061	3.73061	0.110986	0.000381944
rs2819362	1	201981862	C	Log(CAC+1)	dominant	-0.0318434	0.455818	0.944327	1.88852	0.489208	0.000124753	14.9072	0.000579345	-0.0755532	3.73734	3.73734	0.136395	0.00037184
rs73074457	1	201982250	T	Log(CAC+1)	dominant	0.179414	0.323909	0.579838	1.8829	0.487935	0.000125345	15.198	0.000500949	0.534338	3.73047	3.73047	0.0849367	0.000382185
rs6657642	1	201982442	G	Log(CAC+1)	dominant	0.247678	0.327944	0.450377	1.8829	0.487935	0.000125345	15.4616	0.000439092	0.724137	3.73047	3.73047	0.0842092	0.000382185
rs2819365	1	201983242	T	Log(CAC+1)	dominant	-0.087382	0.308826	0.777307	1.87679	0.48947	0.000138333	14.7822	0.000616731	-0.264574	3.72153	3.72153	-0.0781916	0.000395978
rs16849573	1	201985635	A	Log(CAC+1)	dominant	0.449869	0.249198	0.071499	1.8829	0.487935	0.000125345	18.1502	0.000114481	1.79613	3.73047	3.73047	0.0687824	0.000382196
rs1130193	1	201985731	G	Log(CAC+1)	dominant	0.184673	0.202411	0.361917	1.87529	0.486534	0.000127649	15.6887	0.000391951	0.919769	3.72313	3.72313	0.0118071	0.000393492
rs10920305	1	201986037	C	Log(CAC+1)	dominant	0.130329	0.203089	0.521275	1.8829	0.487935	0.000125345	15.303	0.000475324	0.645637	3.73047	3.73047	0.148489	0.000382107
rs12756809	1	201986418	C	Log(CAC+1)	dominant	0.0932474	0.206665	0.651997	1.8829	0.487935	0.000125345	15.0948	0.000527483	0.458457	3.73047	3.73047	-0.0274565	0.000382213
rs1890773	1	201987018	T	Log(CAC+1)	dominant	0.137146	0.204333	0.502343	1.8662	0.487135	0.000140314	15.1269	0.000519093	0.6757	3.71495	3.71495	0.146511	0.000406332
rs18598975	1	201990185	T	Log(CAC+1)	dominant	-0.268824	0.312951	0.390661	1.79653	0.480711	0.000202559	14.7048	0.00064104	-0.912215	3.66688	3.66688	0.0898799	0.000490951
rs4575138	1	201990966	A	Log(CAC+1)	dominant	0.598482	0.215318	0.00560243	1.79653	0.480711	0.000202559	21.6927	1.94752e-05	2.79711	3.66688	3.66688	0.124096	0.000490896
rs4950760	1	201995426	T	Log(CAC+1)	dominant	-0.0643438	0.209544	0.758893	1.79653	0.480711	0.000202559	14.0612	0.000884379	-0.309797	3.66688	3.66688	-0.0626914	0.00049098
rs949480	1	203213876	T	Log(CAC+1)	dominant	0.581158	0.203094	0.0043527	1.81059	0.49847	0.000303231	21.3819	2.27501e-05	2.82589	3.26234	3.26234	0.0308997	0.00220865
rs2486948	1	203222108	A	Log(CAC+1)	dominant	-0.209478	0.220606	0.342693	1.81059	0.49847	0.000303231	14.0952	0.000869485	-0.962684	3.26234	3.26234	-0.121822	0.00220744
rs67985077	1	203222313	T	Log(CAC+1)	dominant	-0.346683	0.20276	0.0877815	1.80723	0.49825	0.000309243	16.0797	0.000322356	-1.71614	3.25775	3.25775	-0.0230842	0.00224466
rs10158547	1	203222877	G	Log(CAC+1)	dominant	-0.252105	0.215406	0.242283	1.81059	0.49847	0.000303231	14.5633	0.000688038	-1.14972	3.26234	3.26234	-0.115964	0.00220757
rs7530789	1	203232771	A	Log(CAC+1)	dominant	0.179054	0.211016	0.396454	1.81059	0.49847	0.000303231	13.9136	0.000952151	0.86305	3.26234	3.26234	0.165165	0.00220623
rs2486925	1	203234037	G	Log(CAC+1)	dominant	-0.284423	0.222382	0.201363	1.81059	0.49847	0.000303231	14.8294	0.000602346	-1.29195	3.26234	3.26234	-0.117147	0.00220754
rs2494306	1	203236472	C	Log(CAC+1)	dominant	-0.362452	0.202895	0.0745044	1.81059	0.49847	0.000303231	16.3848	0.000276752	-1.79256	3.26234	3.26234	-0.0197262	0.0022087
rs2486928	1	203238568	G	Log(CAC+1)	dominant	-0.357352	0.202752	0.0784573	1.81059	0.49847	0.000303231	16.3	0.000288737	-1.76848	3.26234	3.26234	-0.0220363	0.00220869
rs76091875	1	203243908	A	Log(CAC+1)	dominant	-0.335886	0.288969	0.245519	1.81059	0.49847	0.000303231	14.5446	0.000694499	-1.20503	3.26234	3.26234	0.0166771	0.00220871
rs1934657	1	203250860	C	Log(CAC+1)	dominant	0.262943	0.228283	0.24982	1.80899	0.498737	0.00030926	14.4828	0.000716295	1.17831	3.2601	3.2601	-0.133049	0.00222463
rs7530895	1	203260756	A	Log(CAC+1)	dominant	0.290139	0.217187	0.182054	1.81059	0.49847	0.000303231	14.9782	0.000559152	1.35754	3.26234	3.26234	-0.152271	0.00220664
rs6657681	1	203267115	G	Log(CAC+1)	dominant	0.191955	0.227414	0.398941	1.81059	0.49847	0.000303231	13.906	0.000955754	0.864608	3.26234	3.26234	-0.137056	0.00220707
rs12080252	1	203268658	G	Log(CAC+1)	dominant	0.191955	0.227414	0.398941	1.81059	0.49847	0.000303231	13.906	0.000955754	0.864608	3.26234	3.26234	-0.137056	0.00220707
rs10864705	1	230272695	C	Log(CAC+1)	dominant	-0.118124	0.232174	0.611091	1.76431	0.47367	0.000213043	14.1327	0.000853354	-0.533542	3.27819	3.27819	-0.0810788	0.00208792
rs9682960	3	11089345	C	Log(CAC+1)	additive	0.48307	0.280664	0.085703	-1.27133	0.348221	0.000282592	16.2918	0.000289926	1.68441	-3.69685	3.69685	-0.136455	0.000436417
rs74526960	3	11754334	A	Log(CAC+1)	additive	-0.0163335	0.259832	0.949896	-1.28782	0.352216	0.0002767	13.3727	0.00124781	-0.0639583	-3.64482	3.64482	0.171739	0.000534819
rs60184884	3	11754797	T	Log(CAC+1)	additive	-0.341852	0.205372	0.0964882	-1.28782	0.352216	0.0002767	16.1395	0.000312861	-1.63448	-3.64482	3.64482	0.220193	0.000534582
rs79034668	3	11755710	A	Log(CAC+1)	additive	0.0181082	0.324978	0.955581	-1.28782	0.352216	0.0002767	13.3719	0.00124834	0.0551744	-3.64482	3.64482	0.104886	0.000535001
rs6801513	3	11755764	A	Log(CAC+1)	additive	0.0208798	0.193645	0.914168	-1.28782	0.352216	0.0002767	13.3804	0.00124303	0.106951	-3.64482	3.64482	0.207922	0.000534653
rs7619086	3	111260373	A	Log(CAC+1)	dominant	0.434432	0.204275	0.0338234	-1.6876	0.411176	4.57521e-05	21.3684	2.29037e-05	2.12399	-3.47224	3.47224	-0.171025	0.00103123
rs7653347	3	111260599	C	Log(CAC+1)	dominant	0.00486172	0.20987	0.981525	-1.6876	0.411176	4.57521e-05	16.8461	0.000219745	0.022945	-3.47224	3.47224	-0.221158	0.00103055
rs75251123	3	111262211	T	Log(CAC+1)	dominant	0.107219	0.330706	0.745882	-1.6876	0.411176	4.57521e-05	16.9507	0.00020855	0.323613	-3.47224	3.47224	0.0893902	0.00103183
rs2399391	3	111262662	T	Log(CAC+1)	dominant	0.245646	0.208143	0.238364	-1.6876	0.411176	4.57521e-05	18.2384	0.000109544	1.17814	-3.47224	3.47224	-0.0519444	0.00103196
rs1513325	3	111263826	A	Log(CAC+1)	dominant	-0.496884	0.231057	0.0318881	-1.6876	0.411176	4.57521e-05	21.4701	2.17682e-05	-2.13666	-3.47224	3.47224	0.0832265	0.00103186
rs13066911	3	111265266	C	Log(CAC+1)	dominant	0.30375	0.211399	0.151244	-1.6876	0.411176	4.57521e-05	18.9101	7.82933e-05	1.44549	-3.47224	3.47224	-0.162533	0.00103132
rs62273542	3	111265426	C	Log(CAC+1)	dominant	-0.497918	0.230178	0.0308934	-1.6876	0.411176	4.57521e-05	21.5249	2.11798e-05	-2.15185	-3.47224	3.47224	0.0843439	0.00103185
rs73855145	3	111266813	C	Log(CAC+1)	dominant	0.0376992	0.229594	0.869626	-1.6876	0.411176	4.57521e-05	16.8725	0.000216861	0.164047	-3.47224	3.47224	0.184656	0.00103108
rs10511298	3	111267564	C	Log(CAC+1)	dominant	0.547401	0.201867	0.00687257	-1.6876	0.411176	4.57521e-05	24.1988	5.5629e-06	2.70362	-3.47224	3.47224	-0.19089	0.001031
rs58340824	3	111267808	A	Log(CAC+1)	dominant	-0.00527693	0.212105	0.980159	-1.6876	0.411176	4.57521e-05	16.8462	0.000219736	-0.0252836	-3.47224	3.47224	0.21473	0.00103066
rs78894846	3	111268886	T	Log(CAC+1)	dominant	0.151977	0.33293	0.648196	-1.6876	0.411176	4.57521e-05	17.0539	0.000198056	0.455543	-3.47224	3.47224	0.0898881	0.00103183
rs56257750	3	111270020	G	Log(CAC+1)	dominant	-0.497918	0.230178	0.0308934	-1.6876	0.411176	4.57521e-05	21.5249	2.11798e-05	-2.15185	-3.47224	3.47224	0.0843439	0.00103185
rs6437997	3	111271314	C	Log(CAC+1)	dominant	0.289267	0.211302	0.171486	-1.69317	0.411227	4.33137e-05	18.8267	8.16275e-05	1.36507	-3.48093	3.48093	-0.074545	0.000998964
rs1398748	3	111281864	T	Log(CAC+1)	dominant	0.368529	0.233029	0.114261	-1.68864	0.41145	4.57995e-05	19.3449	6.29938e-05	1.52781	-3.4734	3.4734	-0.418231	0.0010185
rs11928649	3	111282564	G	Log(CAC+1)	dominant	-0.0261125	0.209294	0.900749	-1.6876	0.411176	4.57521e-05	16.8611	0.0002181	-0.124597	-3.47224	3.47224	0.244186	0.00103013
rs7619313	3	111283350	T	Log(CAC+1)	dominant	-0.543121	0.230914	0.0189702	-1.6876	0.411176	4.57521e-05	22.3777	1.38278e-05	-2.34016	-3.47224	3.47224	0.0835309	0.00103186
rs16858274	3	111284561	G	Log(CAC+1)	dominant	0.0986583	0.300138	0.742482	-1.6876	0.411176	4.57521e-05	16.9536	0.000208244	0.356815	-3.47224	3.47224	0.0845291	0.00103185
rs1513322	3	111285876	T	Log(CAC+1)	dominant	-0.255039	0.203055	0.209567	-1.6876	0.411176	4.57521e-05	18.4231	9.98786e-05	-1.25263	-3.47224	3.47224	0.00655836	0.00103202
rs7629206	3	111286759	A	Log(CAC+1)	dominant	0.0986583	0.300138	0.742482	-1.6876	0.411176	4.57521e-05	16.9536	0.000208244	0.356815	-3.47224	3.47224	0.0845291	0.00103185
rs7635078	3	111288539	T	Log(CAC+1)	dominant	-0.0960835	0.203575	0.6371	-1.6876	0.411176	4.57521e-05	17.0683	0.000196636	-0.469558	-3.47224	3.47224	0.017001	0.00103201
rs72622321	3	111289337	A	Log(CAC+1)	dominant	0.138435	0.298699	0.643191	-1.68832	0.41143	4.59133e-05	17.0539	0.000198063	0.496739	-3.4729	3.4729	0.0883233	0.00102928
rs721336	3	111289827	A	Log(CAC+1)	dominant	0.293272	0.203928	0.150889	-1.6883	0.412574	4.82215e-05	18.8135	8.21669e-05	1.44106	-3.47374	3.47374	0.026549	0.00102622
rs7628039	3	111291695	C	Log(CAC+1)	dominant	0.287872	0.205392	0.161523	-1.6876	0.411176	4.57521e-05	18.81	8.2313e-05	1.39245	-3.47224	3.47224	0.10197	0.00103177
rs9865195	3	111291946	C	Log(CAC+1)	dominant	0.358269	0.202834	0.0778157	-1.6876	0.411176	4.57521e-05	19.9654	4.61917e-05	1.76319	-3.47224	3.47224	0.067582	0.00103191
rs79788833	3	111293075	T	Log(CAC+1)	dominant	0.173352	0.2632	0.510367	-1.56949	0.407687	0.000130016	15.2544	0.000487025	0.652285	-3.25593	3.25593	0.150485	0.00225701
rs1282090	3	111297114	A	Log(CAC+1)	dominant	0.128457	0.20382	0.528757	-1.65744	0.411782	6.37303e-05	16.5981	0.000248747	0.632132	-3.37726	3.37726	-0.0826992	0.00146339
rs4682288	3	111297296	T	Log(CAC+1)	dominant	0.119445	0.203894	0.558201	-1.65744	0.411782	6.37303e-05	16.5441	0.000255558	0.587533	-3.37726	3.37726	-0.0841633	0.00146338
rs12497656	3	111300775	G	Log(CAC+1)	dominant	0.0766857	0.221906	0.729772	-1.7208	0.4153	3.8764e-05	17.288	0.00017618	0.335967	-3.44399	3.44399	0.0898948	0.00114582
rs4682289	3	111303494	A	Log(CAC+1)	dominant	-0.73776	0.673157	0.273501	-1.72718	0.415567	3.67324e-05	18.4751	9.7314e-05	-1.21714	-3.45354	3.45354	-0.0524313	0.0011062
rs73852810	3	111303841	G	Log(CAC+1)	dominant	-0.215034	0.293012	0.463292	-1.7208	0.4153	3.8764e-05	17.7072	0.000142869	-0.809513	-3.44399	3.44399	0.122363	0.00114561
rs2292515	3	111304634	C	Log(CAC+1)	dominant	0.0658861	0.213107	0.757292	-1.7208	0.4153	3.8764e-05	17.2642	0.000178292	0.30534	-3.44399	3.44399	-0.269666	0.00114315
rs73228187	3	111308568	G	Log(CAC+1)	dominant	-0.0161906	0.327304	0.960563	-1.7083	0.415496	4.44015e-05	16.9067	0.000213183	-0.0512694	-3.4192	3.4192	-0.0952339	0.00125541
rs1464061	3	111309224	G	Log(CAC+1)	dominant	0.0191363	0.216534	0.929606	-1.7208	0.4153	3.8764e-05	17.1764	0.000186291	0.0865565	-3.44399	3.44399	-0.207373	0.00114457
rs9836430	3	111309679	C	Log(CAC+1)	dominant	-0.170346	0.21156	0.421006	-1.69121	0.410229	4.2355e-05	17.6442	0.000147439	-0.808771	-3.47004	3.47004	0.136508	0.00104002
rs34111129	3	111309868	T	Log(CAC+1)	dominant	0.0451657	0.297574	0.879408	-1.69121	0.410229	4.2355e-05	17.0189	0.000201555	0.145832	-3.47004	3.47004	-0.0133503	0.00104049
rs10804491	3	111313457	C	Log(CAC+1)	dominant	-0.0619657	0.217292	0.775604	-1.69039	0.410476	4.31736e-05	17.0402	0.000199415	-0.288329	-3.46939	3.46939	-0.206298	0.00104174
rs938213	3	111313854	C	Log(CAC+1)	dominant	-0.00955615	0.204022	0.962656	-1.69121	0.410229	4.2355e-05	16.9981	0.000203666	-0.0475214	-3.47004	3.47004	0.213116	0.00103914
rs56001802	3	111318712	G	Log(CAC+1)	dominant	0.0603202	0.245856	0.806265	-1.64422	0.406291	5.81988e-05	16.4375	0.000269545	0.249339	-3.44272	3.44272	0.154673	0.0011507
rs7431849	3	111322854	G	Log(CAC+1)	dominant	-0.267002	0.225889	0.237639	-1.58106	0.410211	0.000127695	16.2525	0.000295676	-1.20542	-3.29482	3.29482	0.244676	0.00196349
rs13086157	3	111326538	A	Log(CAC+1)	dominant	0.275996	0.253894	0.27742	-1.58106	0.410211	0.000127695	16.037	0.000329308	1.04006	-3.29482	3.29482	-0.441386	0.0019418
rs9858544	3	111330922	T	Log(CAC+1)	dominant	-0.292302	0.226251	0.196841	-1.58106	0.410211	0.000127695	16.5245	0.000258083	-1.31838	-3.29482	3.29482	0.246779	0.00196338
rs73852844	3	111343069	T	Log(CAC+1)	dominant	0.152999	0.236593	0.518072	-1.58106	0.410211	0.000127695	15.2735	0.000482384	0.652157	-3.29482	3.29482	0.0826866	0.00196826
rs76492562	3	111343319	T	Log(CAC+1)	dominant	-0.233751	0.265432	0.378838	-1.54034	0.41349	0.000212249	14.6528	0.000657954	-0.86469	-3.18227	3.18227	0.144429	0.00291749
rs6780210	3	111343756	G	Log(CAC+1)	dominant	-0.256044	0.219564	0.243985	-1.54034	0.41349	0.000212249	15.2371	0.000491249	-1.1917	-3.18227	3.18227	0.225008	0.00291248
rs6771309	3	111343919	C	Log(CAC+1)	dominant	-0.256044	0.219564	0.243985	-1.54034	0.41349	0.000212249	15.2371	0.000491249	-1.1917	-3.18227	3.18227	0.225008	0.00291248
rs4682052	3	111353472	A	Log(CAC+1)	dominant	0.241359	0.258409	0.350642	-1.54034	0.41349	0.000212249	14.7496	0.000626848	0.909721	-3.18227	3.18227	-0.462132	0.00286674
rs6770144	3	111365168	G	Log(CAC+1)	dominant	-0.13872	0.203898	0.496533	-1.54034	0.41349	0.000212249	14.3401	0.000769292	-0.67971	-3.18227	3.18227	0.171114	0.00291617
rs3733176	3	111368813	T	Log(CAC+1)	dominant	-0.256044	0.219564	0.243985	-1.54034	0.41349	0.000212249	15.2371	0.000491249	-1.1917	-3.18227	3.18227	0.225008	0.00291248
rs6437999	3	111369473	A	Log(CAC+1)	dominant	0.0494749	0.208049	0.812109	-1.54034	0.41349	0.000212249	13.9338	0.000942586	0.24422	-3.18227	3.18227	0.224744	0.0029125
rs6763322	3	111370192	T	Log(CAC+1)	dominant	-0.256044	0.219564	0.243985	-1.54034	0.41349	0.000212249	15.2371	0.000491249	-1.1917	-3.18227	3.18227	0.225008	0.00291248
rs6763154	3	111370206	C	Log(CAC+1)	dominant	0.218369	0.234541	0.352176	-1.54034	0.41349	0.000212249	14.7441	0.000628588	0.96052	-3.18227	3.18227	0.145683	0.00291743
rs80033730	3	111371033	T	Log(CAC+1)	dominant	-0.350595	0.255457	0.17041	-1.54304	0.412473	0.000199676	15.8783	0.000356511	-1.33423	-3.18174	3.18174	0.15139	0.00292243
rs74864751	3	111372096	A	Log(CAC+1)	dominant	-0.407754	0.2576	0.113936	-1.54034	0.41349	0.000212249	16.3828	0.00027703	-1.53232	-3.18227	3.18227	0.161762	0.00291667
rs6776617	3	111372755	A	Log(CAC+1)	dominant	0.206528	0.23498	0.379771	-1.54034	0.41349	0.000212249	14.6497	0.000658953	0.905383	-3.18227	3.18227	0.14517	0.00291745
rs13326641	3	111375208	A	Log(CAC+1)	dominant	0.0197194	0.264577	0.94061	-1.55472	0.413177	0.000183329	14.1645	0.000839886	0.0717992	-3.20998	3.20998	0.138724	0.00265085
rs11552780	3	111381385	C	Log(CAC+1)	dominant	0.0553727	0.283258	0.845075	-1.54034	0.41349	0.000212249	13.9154	0.000951268	0.190985	-3.18227	3.18227	0.132355	0.00291799
rs13078891	3	111385006	A	Log(CAC+1)	dominant	0.303769	0.251787	0.228089	-1.56208	0.419028	0.000210214	15.3525	0.000463715	1.18364	-3.15709	3.15709	-0.418689	0.00313926
rs73852854	3	111388552	A	Log(CAC+1)	dominant	-0.0128018	0.212363	0.951949	-1.5784	0.410219	0.000131091	14.8083	0.00060871	-0.0617234	-3.28964	3.28964	0.199914	0.00200197
rs7639907	3	111390125	C	Log(CAC+1)	dominant	-0.155093	0.226332	0.493436	-1.5784	0.410219	0.000131091	15.2743	0.00048221	-0.688759	-3.28964	3.28964	0.123981	0.00200414
rs4428148	3	111398204	T	Log(CAC+1)	dominant	-0.155093	0.226332	0.493436	-1.5784	0.410219	0.000131091	15.2743	0.00048221	-0.688759	-3.28964	3.28964	0.123981	0.00200414
rs7651713	3	111399209	T	Log(CAC+1)	dominant	-0.0265992	0.214769	0.901472	-1.5784	0.410219	0.000131091	14.82	0.000605158	-0.123406	-3.28964	3.28964	0.114525	0.00200432
rs17423232	3	111400162	T	Log(CAC+1)	dominant	-0.35079	0.298824	0.240868	-1.5784	0.410219	0.000131091	16.1827	0.000306169	-1.15153	-3.28964	3.28964	0.00755855	0.00200528
rs867293	3	111400498	C	Log(CAC+1)	dominant	0.285416	0.213745	0.182247	-1.5784	0.410219	0.000131091	16.5878	0.000250044	1.33097	-3.28964	3.28964	-0.283187	0.00199746
rs9809793	3	111401849	A	Log(CAC+1)	dominant	-0.148399	0.261881	0.571139	-1.5784	0.410219	0.000131091	15.1258	0.000519364	-0.549079	-3.28964	3.28964	0.132829	0.00200396
rs13318497	3	111402062	C	Log(CAC+1)	dominant	-0.147871	0.26214	0.57289	-1.58072	0.41067	0.000130363	15.1339	0.000517261	-0.546786	-3.29218	3.29218	0.13273	0.001986
rs73852858	3	111402562	G	Log(CAC+1)	dominant	-0.213899	0.221118	0.333731	-1.5784	0.410219	0.000131091	15.7405	0.000381944	-0.989811	-3.28964	3.28964	0.17287	0.00200291
rs4481128	3	111405407	G	Log(CAC+1)	dominant	0.188394	0.222802	0.398108	-1.5784	0.410219	0.000131091	15.5197	0.000426523	0.874757	-3.28964	3.28964	-0.0743437	0.00200489
rs6796920	3	111411812	T	Log(CAC+1)	dominant	-0.118177	0.233542	0.613015	-1.53348	0.407559	0.000183472	14.4132	0.000741662	-0.487672	-3.2394	3.2394	0.0860943	0.00239349
rs7611571	3	111412525	C	Log(CAC+1)	dominant	-0.118177	0.233542	0.613015	-1.53348	0.407559	0.000183472	14.4132	0.000741662	-0.487672	-3.2394	3.2394	0.0860943	0.00239349
rs1355768	3	111412789	C	Log(CAC+1)	dominant	0.463243	0.787316	0.556483	-1.57091	0.406743	0.000123814	15.2625	0.000485043	0.619356	-3.30965	3.30965	-0.0338134	0.00186734
rs76562684	3	111413270	A	Log(CAC+1)	dominant	-0.1179	0.302721	0.697062	-1.50745	0.407642	0.000236347	13.8267	0.000994414	-0.378729	-3.2064	3.2064	0.0967578	0.00268523
rs9875538	3	111415047	T	Log(CAC+1)	dominant	-0.169212	0.260919	0.516877	-1.5456	0.402107	0.000133187	15.195	0.000501714	-0.62925	-3.32597	3.32597	0.135342	0.00176034
rs9838059	3	111415447	G	Log(CAC+1)	dominant	-0.161294	0.259113	0.533843	-1.55125	0.402125	0.000125991	15.2688	0.000483536	-0.608057	-3.33527	3.33527	0.135778	0.00170254
rs62275509	3	111416451	C	Log(CAC+1)	dominant	0.521772	0.279299	0.0621947	-1.53729	0.409907	0.000192478	17.555	0.000154161	1.91795	-3.20287	3.20287	-0.0976906	0.00271833
rs4682054	3	111419001	T	Log(CAC+1)	dominant	0.132914	0.260033	0.609427	-1.56595	0.409911	0.000146286	14.8553	0.00059458	0.493772	-3.22542	3.22542	-0.399982	0.00248582
rs10511301	3	111420561	G	Log(CAC+1)	dominant	-0.500985	0.223389	0.0252585	-1.47698	0.406423	0.000301211	18.2361	0.00010967	-2.27271	-3.08123	3.08123	0.399529	0.00406158
rs4640528	3	111421705	T	Log(CAC+1)	dominant	-0.506329	0.219061	0.0211273	-1.47636	0.40602	0.000298781	18.5642	9.30744e-05	-2.34041	-3.08158	3.08158	0.420185	0.00404831
rs2137596	3	111421894	T	Log(CAC+1)	dominant	-0.469296	0.230605	0.0422523	-1.47636	0.40602	0.000298781	17.3633	0.000169667	-2.06574	-3.08158	3.08158	0.386373	0.00406187
rs4325897	3	111423342	C	Log(CAC+1)	dominant	-0.469123	0.222291	0.0352081	-1.47636	0.40602	0.000298781	17.6756	0.000145139	-2.14973	-3.08158	3.08158	0.33533	0.00407814
rs4401340	3	111428766	A	Log(CAC+1)	dominant	0.413886	0.206383	0.0453349	-1.47636	0.40602	0.000298781	17.2436	0.000180139	2.00468	-3.08158	3.08158	-0.285445	0.00409006
rs11922220	3	111429532	A	Log(CAC+1)	dominant	-0.456292	0.223952	0.0420119	-1.47636	0.40602	0.000298781	17.3731	0.000168844	-2.06578	-3.08158	3.08158	0.344797	0.00407546
rs60085111	3	111432238	A	Log(CAC+1)	dominant	-0.521392	0.221044	0.018633	-1.47636	0.40602	0.000298781	18.7856	8.33211e-05	-2.41148	-3.08158	3.08158	0.339679	0.00407693
rs951338	3	111433815	C	Log(CAC+1)	dominant	0.349424	0.322986	0.279722	-1.47636	0.40602	0.000298781	14.3922	0.000749488	1.09703	-3.08158	3.08158	-0.051919	0.00411329
rs6796976	3	111435957	T	Log(CAC+1)	dominant	-0.472933	0.21785	0.0303013	-1.47636	0.40602	0.000298781	17.9347	0.000127504	-2.174	-3.08158	3.08158	0.378136	0.00406481
rs9877859	3	111440689	T	Log(CAC+1)	dominant	0.25165	0.239873	0.294526	-1.47636	0.40602	0.000298781	14.3224	0.000776106	1.03	-3.08158	3.08158	-0.446615	0.00403592
rs11929568	3	111441672	A	Log(CAC+1)	dominant	-0.584401	0.224379	0.00941213	-1.47636	0.40602	0.000298781	20.0054	4.52778e-05	-2.57354	-3.08158	3.08158	0.393564	0.00405918
rs11719077	3	111728514	G	Log(CAC+1)	dominant	0.125125	0.239337	0.601294	-1.51338	0.408078	0.000226402	14.0266	0.000899822	0.528395	-3.19329	3.19329	-0.0634843	0.00281075
rs3749310	3	111730546	A	Log(CAC+1)	dominant	0.284563	0.231696	0.21983	-1.51338	0.408078	0.000226402	15.2617	0.000485244	1.18706	-3.19329	3.19329	-0.305873	0.00279527
rs3749311	3	111730591	T	Log(CAC+1)	dominant	0.201224	0.214839	0.3493	-1.51338	0.408078	0.000226402	14.6306	0.000665287	0.925519	-3.19329	3.19329	-0.230439	0.00280334
rs8070	3	111732608	A	Log(CAC+1)	dominant	0.191887	0.249826	0.44272	-1.51338	0.408078	0.000226402	14.3433	0.000768071	0.75014	-3.19329	3.19329	-0.107653	0.00280978
rs1530343	3	111735037	A	Log(CAC+1)	dominant	0.269437	0.242849	0.267634	-1.51338	0.408078	0.000226402	14.9843	0.000557452	1.04867	-3.19329	3.19329	-0.283423	0.0027981
rs6765160	3	111735217	C	Log(CAC+1)	dominant	-0.73053	0.254332	0.00420817	-1.51338	0.408078	0.000226402	22.0037	1.66708e-05	-2.80785	-3.19329	3.19329	0.126675	0.00280917
rs72942126	3	111735774	G	Log(CAC+1)	dominant	0.282573	0.299231	0.345355	-1.51338	0.408078	0.000226402	14.6451	0.000660487	0.974725	-3.19329	3.19329	-0.058994	0.00281082
rs7644087	3	111738449	A	Log(CAC+1)	dominant	-0.73053	0.254332	0.00420817	-1.51338	0.408078	0.000226402	22.0037	1.66708e-05	-2.80785	-3.19329	3.19329	0.126675	0.00280917
rs11320123	3	111739111	G	Log(CAC+1)	dominant	0.491063	0.322618	0.128469	-1.51338	0.408078	0.000226402	16.0702	0.000323899	1.51148	-3.19329	3.19329	0.121463	0.00280935
rs9828227	3	111739614	T	Log(CAC+1)	dominant	0.623454	0.338966	0.0663337	-1.51338	0.408078	0.000226402	17.1363	0.000190068	1.66427	-3.19329	3.19329	-0.496662	0.00274759
rs9839073	3	111741577	A	Log(CAC+1)	dominant	0.248134	0.243009	0.307594	-1.51338	0.408078	0.000226402	14.7959	0.000612496	0.965733	-3.19329	3.19329	-0.285763	0.00279783
rs4416357	3	111742033	A	Log(CAC+1)	dominant	0.623454	0.338966	0.0663337	-1.51338	0.408078	0.000226402	17.1363	0.000190068	1.66427	-3.19329	3.19329	-0.496662	0.00274759
rs4682071	3	111743784	A	Log(CAC+1)	dominant	0.297787	0.21439	0.165315	-1.51489	0.408042	0.000222926	15.7125	0.000387315	1.35978	-3.19929	3.19929	-0.252877	0.00274389
rs10934130	3	111744118	A	Log(CAC+1)	dominant	-0.187976	0.203052	0.354921	-1.51338	0.408078	0.000226402	14.6103	0.00067206	-0.926887	-3.19329	3.19329	-0.0219217	0.00281119
rs9817034	3	111744580	C	Log(CAC+1)	dominant	0.205519	0.242357	0.396751	-1.51332	0.4084	0.000229131	14.4497	0.000728272	0.803694	-3.19323	3.19323	-0.282497	0.00279881
rs4682336	3	111744589	C	Log(CAC+1)	dominant	0.205658	0.242125	0.395981	-1.51338	0.408078	0.000226402	14.4748	0.000719191	0.804517	-3.19329	3.19329	-0.282546	0.00279821
rs6805442	3	111745212	A	Log(CAC+1)	dominant	-0.73053	0.254332	0.00420817	-1.51338	0.408078	0.000226402	22.0037	1.66708e-05	-2.80785	-3.19329	3.19329	0.126675	0.00280917
rs7641758	3	111746138	C	Log(CAC+1)	dominant	0.834815	0.864536	0.334597	-1.50496	0.407966	0.000244259	14.5406	0.000695901	1.04454	-3.18033	3.18033	-0.0285781	0.00293983
rs9841797	3	111746868	T	Log(CAC+1)	dominant	0.195348	0.296137	0.509711	-1.51338	0.408078	0.000226402	14.1885	0.000829882	0.632748	-3.19329	3.19329	0.10573	0.00280983
rs1036876	3	111748849	C	Log(CAC+1)	dominant	-0.649407	0.251736	0.0101084	-1.51338	0.408078	0.000226402	20.4082	3.70177e-05	-2.52536	-3.19329	3.19329	0.0789635	0.00281048
rs72942142	3	111750799	G	Log(CAC+1)	dominant	0.310976	0.30117	0.302199	-1.5505	0.412673	0.000187464	15.1827	0.00050479	1.06733	-3.20949	3.20949	-0.0607636	0.00265727
rs4386465	3	111755066	A	Log(CAC+1)	dominant	-0.304277	0.207265	0.142577	-1.51338	0.408078	0.000226402	15.9085	0.000351168	-1.44462	-3.19329	3.19329	-0.150267	0.00280825
rs2197205	3	111758076	A	Log(CAC+1)	dominant	0.525496	0.274724	0.056214	-1.51338	0.408078	0.000226402	17.4122	0.000165575	1.81236	-3.19329	3.19329	-0.368724	0.00278485
rs80179427	3	111760423	G	Log(CAC+1)	dominant	0.211893	0.304714	0.487065	-1.51338	0.408078	0.000226402	14.2369	0.000810035	0.766565	-3.19329	3.19329	0.134811	0.00280888
rs1844925	3	111760479	G	Log(CAC+1)	dominant	0.293289	0.205844	0.154695	-1.51338	0.408078	0.000226402	15.7834	0.000373834	1.40963	-3.19329	3.19329	-0.268727	0.00279975
rs11929695	3	111760773	T	Log(CAC+1)	dominant	-0.0915638	0.212176	0.666215	-1.51338	0.408078	0.000226402	13.9395	0.000939869	-0.433852	-3.19329	3.19329	0.0701816	0.00281064
rs6438026	3	111761187	C	Log(CAC+1)	dominant	-0.202758	0.205063	0.323153	-1.51338	0.408078	0.000226402	14.7309	0.000632725	-0.996913	-3.19329	3.19329	0.303787	0.00279555
rs78424369	3	113181428	G	Log(CAC+1)	dominant	-0.272283	0.316587	0.390078	-1.56902	0.430568	0.000290055	14.0189	0.000903291	-0.838416	-3.01973	3.01973	-0.066171	0.00505211
rs11730652	4	694613	C	CAC>=10 vs. CAC<10	recessive	-0.102372	0.193422	0.596619	0.675516	0.18672	0.000297126	13.3686	0.00125042	-0.52827	3.59597	3.59597	0.0591542	0.000646223
rs6835939	4	695065	A	CAC>=10 vs. CAC<10	recessive	0.203956	0.207597	0.325874	0.702359	0.186501	0.000165895	15.1479	0.000513671	1.02587	3.74467	3.74467	0.383525	0.000359738
rs12646225	4	696848	T	CAC>=10 vs. CAC<10	recessive	-0.679368	0.724866	0.348639	0.709857	0.18718	0.00014921	15.2606	0.000485527	-0.770168	3.77324	3.77324	0.0795981	0.000322239
rs28547545	4	697196	G	CAC>=10 vs. CAC<10	recessive	-0.567385	0.522101	0.277154	0.699313	0.187357	0.00018958	15.1126	0.000522797	-0.932421	3.71458	3.71458	0.0231634	0.000407043
rs28379067	4	697371	C	CAC>=10 vs. CAC<10	recessive	-1.95497	0.901384	0.0300935	0.709857	0.18718	0.00014921	19.0861	7.16982e-05	-1.69468	3.77324	3.77324	-0.000535255	0.000322259
rs6837180	4	698292	A	CAC>=10 vs. CAC<10	recessive	0.138565	0.440318	0.752995	0.709857	0.18718	0.00014921	14.4812	0.00071689	0.314725	3.77324	3.77324	-0.0437265	0.000322253
rs55948606	4	702767	C	CAC>=10 vs. CAC<10	recessive	-0.337817	0.269293	0.209675	0.717889	0.187203	0.000125658	16.2795	0.000291713	-1.21934	3.81453	3.81453	-0.135668	0.000272811
rs4690187	4	703813	T	CAC>=10 vs. CAC<10	recessive	-0.603762	0.429706	0.160004	0.717889	0.187203	0.000125658	16.68	0.000238772	-1.32779	3.81453	3.81453	-0.176375	0.000272766
rs35734242	4	706700	C	CAC>=10 vs. CAC<10	recessive	-0.28456	0.260513	0.274699	0.717889	0.187203	0.000125658	15.8989	0.000352848	-1.0651	3.81453	3.81453	-0.164404	0.000272782
rs28743077	4	708242	T	CAC>=10 vs. CAC<10	recessive	-1.25229	0.706987	0.0765098	0.70535	0.187662	0.000170861	17.2647	0.000178249	-1.45252	3.73374	3.73374	0.0440482	0.000377272
rs4076064	4	712222	C	CAC>=10 vs. CAC<10	recessive	-0.132048	0.197297	0.503313	0.710102	0.187577	0.000153304	14.7791	0.000617664	-0.663306	3.76049	3.76049	0.236633	0.000338843
rs12374317	4	713920	T	CAC>=10 vs. CAC<10	recessive	-0.476585	0.71504	0.505082	0.70488	0.187649	0.000172396	14.5546	0.000691065	-0.594263	3.73215	3.73215	-0.155301	0.000379553
rs12510790	4	714936	A	CAC>=10 vs. CAC<10	recessive	-0.238143	0.502888	0.63582	0.710102	0.187577	0.000153304	14.5554	0.000690759	-0.475761	3.76049	3.76049	-0.0243969	0.000339137
rs10452329	4	716248	T	CAC>=10 vs. CAC<10	recessive	-0.260513	0.211449	0.217935	0.713958	0.187637	0.000141805	15.9959	0.000336145	-1.2135	3.77778	3.77778	-0.205393	0.000316266
rs13116048	4	721565	G	CAC>=10 vs. CAC<10	recessive	-0.305657	0.249197	0.219986	0.710102	0.187577	0.000153304	15.8357	0.000364193	-1.19776	3.76049	3.76049	-0.180413	0.000338996
rs10028398	4	721969	A	CAC>=10 vs. CAC<10	recessive	-0.254945	0.620683	0.681257	0.710102	0.187577	0.000153304	14.4999	0.000710209	-0.502176	3.76049	3.76049	0.0879726	0.000339112
rs73221129	4	729603	G	CAC>=10 vs. CAC<10	recessive	0.282283	0.274617	0.30399	0.680295	0.187393	0.000283072	14.2358	0.000810459	1.08719	3.60474	3.60474	-0.0117747	0.000624837
rs11729193	4	734351	G	CAC>=10 vs. CAC<10	recessive	-0.355119	0.349804	0.310014	0.684368	0.187194	0.000256252	14.3964	0.000747918	-0.962828	3.63168	3.63168	-0.219467	0.000562534
rs747504	4	734677	A	CAC>=10 vs. CAC<10	recessive	0.0245633	0.219533	0.910912	0.68568	0.187317	0.000251695	13.412	0.00122355	0.115198	3.63407	3.63407	-0.071225	0.000557849
rs56187241	4	738275	T	CAC>=10 vs. CAC<10	recessive	0.238687	0.379384	0.529255	0.68568	0.187317	0.000251695	13.7953	0.00101016	0.71988	3.63407	3.63407	0.165463	0.000557627
rs10213196	4	742592	T	CAC>=10 vs. CAC<10	recessive	0.672707	0.351059	0.0553369	0.68568	0.187317	0.000251695	17.0714	0.000196335	2.11907	3.63407	3.63407	0.177523	0.000557578
rs9332466	4	744098	C	CAC>=10 vs. CAC<10	recessive	-0.830956	0.554898	0.134265	0.700697	0.188124	0.000195588	16.1155	0.000316641	-1.3039	3.69576	3.69576	-0.0182118	0.000438418
rs1531583	4	744972	T	CAC>=10 vs. CAC<10	recessive	0.521512	0.344984	0.130611	0.68568	0.187317	0.000251695	15.6847	0.000392745	1.65106	3.63407	3.63407	0.180884	0.000557563
rs7667125	4	1635312	A	Log(CAC+1)	recessive	0.0699239	0.247717	0.777824	0.807184	0.217449	0.000223342	13.8591	0.000978439	0.28148	3.61969	3.61969	-0.165155	0.000589537
rs6829285	4	1641578	G	Log(CAC+1)	recessive	-0.718698	0.360899	0.046857	0.807184	0.217449	0.000223342	17.7451	0.000140181	-2.06307	3.61969	3.61969	-0.0491043	0.000589803
rs7676189	4	1646364	C	Log(CAC+1)	recessive	-0.791114	0.354939	0.026166	0.807184	0.217449	0.000223342	18.7473	8.49326e-05	-2.30531	3.61969	3.61969	-0.0584991	0.000589794
rs7660921	4	1649309	C	Log(CAC+1)	recessive	-0.131368	0.585812	0.822635	0.807184	0.217449	0.000223342	13.8297	0.000992924	-0.193271	3.61969	3.61969	0.316424	0.000588172
rs17131986	4	1650546	A	Log(CAC+1)	recessive	1.09812	0.371241	0.0032102	0.806925	0.217867	0.000230661	22.4674	1.3221e-05	2.93167	3.61083	3.61083	0.192218	0.000609914
rs73798408	4	1658381	A	Log(CAC+1)	recessive	1.20041	0.378565	0.00159218	0.828859	0.219162	0.000170234	24.3581	5.13705e-06	3.12709	3.67768	3.67768	0.191032	0.000470387
rs3860715	4	1659162	T	Log(CAC+1)	recessive	1.09866	0.37095	0.00317137	0.807184	0.217449	0.000223342	22.5514	1.2677e-05	2.93322	3.61969	3.61969	0.192119	0.000589408
rs72501971	4	1660076	C	Log(CAC+1)	recessive	1.51181	0.453108	0.000897548	0.792354	0.218654	0.000313436	24.2643	5.38365e-06	3.29881	3.53361	3.53361	0.143646	0.000819321
rs35569554	4	1660651	C	Log(CAC+1)	recessive	-1.1099	0.623788	0.0756641	0.80444	0.217315	0.000232512	16.8686	0.000217287	-1.64148	3.60612	3.60612	-0.119885	0.000621373
rs80355600	4	1663211	A	Log(CAC+1)	recessive	-0.750258	0.843731	0.374219	0.807184	0.217449	0.000223342	14.5701	0.000685704	-0.758275	3.61969	3.61969	-0.172926	0.000589503
rs6599396	4	1664964	A	Log(CAC+1)	recessive	1.108	0.260042	2.34025e-05	0.807184	0.217449	0.000223342	31.9343	1.16296e-07	4.1403	3.61969	4.1403	0.337444	6.92883e-05
rs17680543	4	1666076	A	Log(CAC+1)	recessive	-0.749537	0.843228	0.374394	0.802277	0.217376	0.00024253	14.4117	0.000742235	-0.75708	3.59978	3.59978	-0.173134	0.0006365
rs41357348	4	1666160	T	Log(CAC+1)	recessive	-0.906234	0.803913	0.260046	0.823548	0.21865	0.000180779	15.4574	0.000440014	-0.983147	3.67246	3.67246	-0.162581	0.000480201
rs4865457	4	1669759	C	Log(CAC+1)	recessive	-0.162557	0.303898	0.592899	0.821468	0.217505	0.000173598	14.5502	0.000692561	-0.566997	3.67983	3.67983	-0.0710561	0.00046669
rs1867924	4	1671772	A	Log(CAC+1)	recessive	-0.575674	0.265164	0.0302942	0.807184	0.217449	0.000223342	18.4927	9.64623e-05	-2.06542	3.61969	3.61969	-0.0159677	0.000589822
rs4865461	4	1679426	G	Log(CAC+1)	recessive	-0.0597758	0.318647	0.851255	0.807184	0.217449	0.000223342	13.8146	0.00100045	-0.174738	3.61969	3.61969	-0.256831	0.000588927
rs58378953	4	1683216	C	Log(CAC+1)	recessive	0.987834	0.368272	0.00749796	0.807184	0.217449	0.000223342	20.9744	2.78908e-05	2.65077	3.61969	3.61969	0.195631	0.000589388
rs6852065	4	1684409	T	Log(CAC+1)	recessive	-1.01529	0.918378	0.269345	0.807184	0.217449	0.000223342	15.0016	0.00055264	-1.23576	3.61969	3.61969	-0.114967	0.000589699
rs6599397	4	1684457	G	Log(CAC+1)	recessive	-0.664832	0.242167	0.00621338	0.793395	0.217628	0.000288245	20.8277	3.00141e-05	-2.63729	3.55916	3.55916	-0.108889	0.000743774
rs798728	4	1684634	A	Log(CAC+1)	recessive	0.257019	0.298641	0.389763	0.805307	0.216376	0.000215081	14.5924	0.000678094	0.847025	3.61569	3.61569	-0.152261	0.000598772
rs798726	4	1685211	T	Log(CAC+1)	recessive	-0.37123	0.277748	0.181834	0.795815	0.216626	0.00025893	15.2823	0.00048027	-1.39174	3.56707	3.56707	0.184786	0.000721336
rs62285061	4	1688981	G	Log(CAC+1)	recessive	-0.0196049	0.352963	0.955722	0.794332	0.217554	0.000282285	13.3343	0.00127203	-0.051738	3.54615	3.54615	-0.0857375	0.000781561
rs811316	4	1689377	T	Log(CAC+1)	recessive	-0.279609	0.27535	0.310264	0.815474	0.216647	0.000182423	15.1994	0.000500608	-1.04731	3.65109	3.65109	0.172536	0.000521927
rs3958122	4	1693931	T	Log(CAC+1)	recessive	1.14001	0.786439	0.147666	0.832698	0.218622	0.000153144	16.6087	0.000247439	1.24819	3.68619	3.68619	-0.184346	0.00045497
rs8051	4	1694809	C	Log(CAC+1)	recessive	1.14812	0.749878	0.126242	0.815474	0.216647	0.000182423	16.5124	0.000259647	1.36412	3.65109	3.65109	-0.183727	0.000521883
rs2236996	4	1703646	G	Log(CAC+1)	recessive	0.108239	0.491637	0.825815	0.815474	0.216647	0.000182423	14.2167	0.000818256	0.210179	3.65109	3.65109	-0.243615	0.000521549
rs798756	4	1707447	T	Log(CAC+1)	recessive	-0.111607	0.295936	0.7062	0.815474	0.216647	0.000182423	14.3104	0.000780782	-0.389122	3.65109	3.65109	0.110301	0.000522095
rs2187605	4	1713224	T	Log(CAC+1)	recessive	0.265109	0.245323	0.280256	0.815474	0.216647	0.000182423	15.336	0.00046755	1.10079	3.65109	3.65109	-0.196995	0.000521825
rs798744	4	1714684	C	Log(CAC+1)	recessive	0.230789	0.276962	0.40499	0.812043	0.216775	0.0001958	14.727	0.000633963	0.879605	3.63597	3.63597	0.0522486	0.000553778
rs798750	4	1717171	A	Log(CAC+1)	recessive	0.214365	0.297357	0.471233	0.809564	0.216872	0.000206076	14.4543	0.000726574	0.734042	3.6183	3.6183	-0.119405	0.000592866
rs798754	4	1720757	G	Log(CAC+1)	recessive	-0.0612342	0.244397	0.80224	0.813	0.2164	0.000187635	14.1773	0.000834514	-0.259641	3.64699	3.64699	-0.136537	0.00053043
rs798755	4	1720824	G	Log(CAC+1)	recessive	0.0191845	0.242706	0.937022	0.815474	0.216647	0.000182423	14.1744	0.000835714	0.0809899	3.65109	3.65109	-0.120866	0.000522074
rs1374468	4	1724579	T	Log(CAC+1)	recessive	0.0458943	0.431202	0.915272	0.815474	0.216647	0.000182423	14.1795	0.000833594	0.121963	3.65109	3.65109	-0.0607386	0.000522162
rs1665360	4	1725007	A	Log(CAC+1)	recessive	0.0458943	0.431202	0.915272	0.815474	0.216647	0.000182423	14.1795	0.000833594	0.121963	3.65109	3.65109	-0.0607386	0.000522162
rs3099555	4	1725651	T	Log(CAC+1)	recessive	0.191277	0.232112	0.410203	0.815474	0.216647	0.000182423	14.8473	0.000596968	0.838871	3.65109	3.65109	0.153186	0.000521992
rs1063742	4	1729660	T	Log(CAC+1)	recessive	0.588323	0.635367	0.354816	0.823101	0.216744	0.000159981	15.279	0.000481066	0.954076	3.68025	3.68025	-0.0881765	0.000465914
rs798759	4	1730299	G	Log(CAC+1)	recessive	-0.217848	0.279208	0.435538	0.815474	0.216647	0.000182423	14.777	0.000618332	-0.852341	3.65109	3.65109	-0.0889462	0.00052213
rs17680831	4	1732410	T	Log(CAC+1)	recessive	0.676394	0.619172	0.275058	0.817337	0.21687	0.000179105	15.3971	0.000453476	1.1338	3.65663	3.65663	-0.093846	0.000510986
rs10516159	4	1732734	A	Log(CAC+1)	recessive	0.594949	0.635865	0.349802	0.815474	0.216647	0.000182423	15.0436	0.000541145	0.961513	3.65109	3.65109	-0.0888459	0.00052213
rs17680881	4	1732978	A	Log(CAC+1)	recessive	0.575861	0.636566	0.366001	0.806929	0.218548	0.000241444	14.451	0.000727801	0.928207	3.57673	3.57673	-0.0891057	0.000695614
rs798766	4	1734239	T	Log(CAC+1)	recessive	0.0532856	0.315078	0.865756	0.815474	0.216647	0.000182423	14.1968	0.000826426	0.179643	3.65109	3.65109	0.0533107	0.000522168
rs55895920	4	1735930	C	Log(CAC+1)	recessive	0.0859446	0.315669	0.785509	0.815322	0.218126	0.000202291	14.0457	0.000891302	0.283605	3.61826	3.61826	0.0663295	0.000593057
rs17681032	4	1737071	A	Log(CAC+1)	recessive	0.0414151	0.442922	0.925533	0.842771	0.219453	0.00013527	14.7569	0.000624575	0.105413	3.71387	3.71387	-0.0647355	0.000408163
rs3752749	4	1737262	T	Log(CAC+1)	recessive	0.0532856	0.315078	0.865756	0.815474	0.216647	0.000182423	14.1968	0.000826426	0.179643	3.65109	3.65109	0.0533107	0.000522168
rs11729657	4	1737585	T	Log(CAC+1)	recessive	0.215015	0.234535	0.359611	0.828638	0.218534	0.000163827	15.2182	0.000495913	0.937234	3.6702	3.6702	0.148752	0.000484501
rs4077096	4	1741534	T	Log(CAC+1)	recessive	-0.08806	0.27431	0.748297	0.829037	0.217121	0.000147388	14.6826	0.000648196	-0.345639	3.69577	3.69577	-0.0626505	0.000438378
rs11189497	4	1741663	A	Log(CAC+1)	recessive	-0.155568	0.87479	0.858909	0.812849	0.217194	0.000198498	14.038	0.000894721	-0.169917	3.62655	3.62655	-0.103539	0.000574292
rs2249143	4	1741740	A	Log(CAC+1)	recessive	-0.175463	0.277002	0.526675	0.800639	0.218783	0.000273595	13.7933	0.00101119	-0.691865	3.5467	3.5467	-0.0803563	0.000779932
rs11336820	4	1742150	C	Log(CAC+1)	recessive	-0.496057	0.830188	0.550367	0.815474	0.216647	0.000182423	14.5252	0.00070127	-0.554817	3.65109	3.65109	-0.117654	0.000522081
rs4865463	4	1742400	T	Log(CAC+1)	recessive	0.198013	0.233018	0.395766	0.815474	0.216647	0.000182423	14.8903	0.000584263	0.866942	3.65109	3.65109	0.146314	0.000522012
rs2403293	4	1744252	G	Log(CAC+1)	recessive	-0.0684571	0.275358	0.803741	0.815474	0.216647	0.000182423	14.23	0.000812818	-0.266809	3.65109	3.65109	-0.0633433	0.00052216
rs2290011	4	1746229	T	Log(CAC+1)	recessive	0.900519	0.7217	0.21257	0.831443	0.216985	0.000139749	16.2397	0.000297577	1.1365	3.71247	3.71247	-0.17478	0.000410266
rs75393329	4	1746978	T	Log(CAC+1)	recessive	-0.0464804	0.824185	0.955044	0.816085	0.216864	0.000183126	14.1642	0.000839991	-0.0602859	3.65265	3.65265	0.0806669	0.00051899
rs11724531	4	1753424	A	Log(CAC+1)	recessive	0.19095	0.238393	0.423436	0.818738	0.216853	0.000174466	14.8964	0.000582503	0.819081	3.66134	3.66134	0.10983	0.000501657
rs59163323	4	1763318	G	Log(CAC+1)	recessive	-0.328285	0.202468	0.105418	0.806337	0.217774	0.000231638	16.3384	0.00028324	-1.62842	3.57684	3.57684	-0.0252563	0.000695427
rs58012990	4	1763692	A	Log(CAC+1)	recessive	-1.45206	0.784767	0.0647264	0.824334	0.217601	0.0001659	17.7748	0.000138119	-1.52598	3.65824	3.65824	-0.0579684	0.000507824
rs12502758	4	1764515	A	Log(CAC+1)	recessive	0.160619	0.373255	0.667107	0.812182	0.218341	0.000216908	14.0219	0.000901935	0.411791	3.59001	3.59001	0.0188052	0.00066122
rs7675208	4	2051477	G	Log(CAC+1)	recessive	0.168112	0.457186	0.713211	0.802578	0.219515	0.000277033	13.5026	0.00116936	0.371364	3.52631	3.52631	0.178908	0.000841973
rs86459	4	2051518	T	Log(CAC+1)	recessive	-0.555871	0.320139	0.0829819	0.799178	0.218604	0.000277299	16.38	0.000277415	-1.57516	3.5181	3.5181	-0.375571	0.000864093
rs6851648	4	2053112	T	Log(CAC+1)	recessive	-0.352432	0.425369	0.407677	0.792092	0.218214	0.000306052	13.8625	0.000976762	-0.856248	3.4997	3.4997	0.0831149	0.000931215
rs7375177	4	2054373	C	Log(CAC+1)	recessive	-0.0894961	0.245567	0.715644	0.797137	0.218286	0.000281523	13.4685	0.00118946	-0.350172	3.51971	3.51971	-0.258938	0.00086217
rs11248082	4	2065946	A	Log(CAC+1)	recessive	-0.200821	0.526852	0.703201	0.819352	0.218863	0.000197546	14.1604	0.000841607	-0.444051	3.60756	3.60756	0.0913504	0.000618008
rs3135159	4	2087049	G	Log(CAC+1)	recessive	-0.270167	0.320727	0.3999	0.819352	0.218863	0.000197546	14.7247	0.000634715	-0.785236	3.60756	3.60756	-0.333754	0.000616
rs7658586	4	2088402	T	Log(CAC+1)	recessive	0.70824	0.264312	0.00756198	0.834915	0.219774	0.000159196	21.6122	2.02751e-05	2.86949	3.65929	3.65929	0.30929	0.000504548
rs574316	4	2093257	T	Log(CAC+1)	recessive	-0.0676049	0.411546	0.86957	0.821521	0.219404	0.000197036	14.0471	0.000890676	-0.175364	3.59935	3.59935	0.088754	0.000637853
rs1111173	4	2093297	T	Log(CAC+1)	recessive	0.304524	0.585288	0.603035	0.821521	0.219404	0.000197036	14.2908	0.000788489	0.601298	3.59935	3.59935	0.118567	0.000637781
rs6599404	4	2095559	C	Log(CAC+1)	recessive	0.926507	0.386427	0.0167851	0.821521	0.219404	0.000197036	19.7687	5.09667e-05	2.50758	3.59935	3.59935	0.199712	0.000637413
rs6840023	4	2099667	T	Log(CAC+1)	recessive	0.62429	0.303155	0.0398658	0.818446	0.219659	0.000211636	18.1238	0.000116003	2.22746	3.583	3.583	0.252825	0.000678151
rs3117819	4	2102297	T	Log(CAC+1)	recessive	0.086107	0.407022	0.832522	0.821521	0.219404	0.000197036	14.0648	0.000882798	0.213711	3.59935	3.59935	0.101326	0.000637826
rs1923775	4	2103096	T	Log(CAC+1)	recessive	-0.435251	0.469131	0.353868	0.821521	0.219404	0.000197036	14.8809	0.000587035	-1.01332	3.59935	3.59935	-0.182005	0.00063752
rs2224675	4	2106234	G	Log(CAC+1)	recessive	-0.0676049	0.411546	0.86957	0.821521	0.219404	0.000197036	14.0471	0.000890676	-0.175364	3.59935	3.59935	0.088754	0.000637853
rs17132233	4	2109186	C	Log(CAC+1)	recessive	0.638365	0.260859	0.0146648	0.820868	0.219626	0.000202319	19.9581	4.63614e-05	2.61649	3.59518	3.59518	0.313864	0.000646362
rs6824606	4	2137283	C	Log(CAC+1)	recessive	0.101985	0.560132	0.855582	0.821521	0.219404	0.000197036	14.0532	0.000887935	0.178683	3.59935	3.59935	0.139494	0.000637714
rs7442487	4	2137465	T	Log(CAC+1)	recessive	0.0240952	0.337348	0.943082	0.811049	0.221598	0.000272843	13.4008	0.00123045	0.0710619	3.54256	3.54256	-0.323779	0.000789607
rs524051	4	2138041	G	Log(CAC+1)	recessive	-0.0212093	0.290817	0.941884	0.811049	0.221598	0.000272843	13.401	0.00123031	-0.0728014	3.54256	3.54256	-0.369211	0.000788221
rs527726	4	2138416	A	Log(CAC+1)	recessive	-0.120506	0.310707	0.698259	0.809054	0.221825	0.000286479	13.4529	0.00119876	-0.38055	3.5333	3.5333	-0.0181023	0.000820653
rs554399	4	2139047	G	Log(CAC+1)	recessive	0.364346	0.385956	0.345521	0.809124	0.222466	0.000297914	14.1195	0.000859014	0.936302	3.52192	3.52192	0.163093	0.000856171
rs6838575	4	2139336	G	Log(CAC+1)	recessive	0.373963	0.328655	0.255602	0.811049	0.221598	0.000272843	14.6904	0.000645691	1.0642	3.54256	3.54256	0.146067	0.000792025
rs472972	4	2139886	G	Log(CAC+1)	recessive	-0.234432	0.272666	0.390232	0.815905	0.222893	0.000272414	14.1386	0.000850837	-0.854805	3.53731	3.53731	-0.302742	0.000805933
rs11940893	4	2140090	C	Log(CAC+1)	recessive	0.572368	0.397824	0.150707	0.811049	0.221598	0.000272843	15.4657	0.000438203	1.5088	3.54256	3.54256	0.175742	0.000791834
rs1745335	4	2145720	A	Log(CAC+1)	recessive	0.333256	0.244601	0.173532	0.811181	0.221613	0.000272481	15.2545	0.000487008	1.39614	3.5423	3.5423	0.271456	0.0007915
rs6841536	4	2147382	T	Log(CAC+1)	recessive	0.727086	0.652675	0.26569	0.811181	0.221613	0.000272481	14.6392	0.000662421	1.04129	3.5423	3.5423	0.137853	0.000792857
rs554222	4	2155017	A	Log(CAC+1)	recessive	-0.0951485	0.359138	0.791144	0.811181	0.221613	0.000272481	13.4684	0.00118953	-0.304037	3.5423	3.5423	0.181621	0.000792577
rs10488836	4	2160894	T	Log(CAC+1)	recessive	-0.367849	0.525978	0.484579	0.815222	0.221731	0.000256051	14.0067	0.000908844	-0.757742	3.55797	3.55797	0.136518	0.000747048
rs618262	4	2164941	C	Log(CAC+1)	recessive	-0.0290361	0.347711	0.933475	0.811181	0.221613	0.000272481	13.4052	0.00122773	-0.0957086	3.5423	3.5423	0.18883	0.000792519
rs2857789	4	2170309	C	Log(CAC+1)	recessive	0.236173	0.243814	0.333078	0.811181	0.221613	0.000272481	14.3365	0.000770669	1.00533	3.5423	3.5423	0.26078	0.000791675
rs1003200	4	2175253	A	Log(CAC+1)	recessive	-0.0251945	0.353649	0.943228	0.827163	0.223194	0.000228905	13.7397	0.00103861	-0.0827938	3.58163	3.58163	0.18529	0.000682318
rs2022302	4	2175733	G	Log(CAC+1)	recessive	0.26185	0.240946	0.277549	0.811181	0.221613	0.000272481	14.5792	0.000682586	1.10878	3.5423	3.5423	0.278913	0.000791368
rs2022343	4	2175791	C	Log(CAC+1)	recessive	0.26185	0.240946	0.277549	0.811181	0.221613	0.000272481	14.5792	0.000682586	1.10878	3.5423	3.5423	0.278913	0.000791368
rs9328764	4	2176454	A	Log(CAC+1)	recessive	0.26185	0.240946	0.277549	0.811181	0.221613	0.000272481	14.5792	0.000682586	1.10878	3.5423	3.5423	0.278913	0.000791368
rs6823382	4	2177929	A	Log(CAC+1)	recessive	-0.0715565	0.350278	0.838195	0.811181	0.221613	0.000272481	13.4399	0.00120658	-0.234249	3.5423	3.5423	0.188677	0.00079252
rs6599411	4	2178108	T	Log(CAC+1)	recessive	0.26185	0.240946	0.277549	0.811181	0.221613	0.000272481	14.5792	0.000682586	1.10878	3.5423	3.5423	0.278913	0.000791368
rs6599416	4	2178264	A	Log(CAC+1)	recessive	0.263264	0.241149	0.275369	0.836855	0.222242	0.000181446	15.3709	0.00045947	1.11396	3.63986	3.63986	0.278641	0.000544487
rs35787308	4	2181016	C	Log(CAC+1)	recessive	0.26185	0.240946	0.277549	0.811181	0.221613	0.000272481	14.5792	0.000682586	1.10878	3.5423	3.5423	0.278913	0.000791368
rs6830513	4	2181080	C	Log(CAC+1)	recessive	0.26185	0.240946	0.277549	0.811181	0.221613	0.000272481	14.5792	0.000682586	1.10878	3.5423	3.5423	0.278913	0.000791368
rs6820321	4	2181359	T	Log(CAC+1)	recessive	0.26185	0.240946	0.277549	0.811181	0.221613	0.000272481	14.5792	0.000682586	1.10878	3.5423	3.5423	0.278913	0.000791368
rs7659386	4	2185914	C	Log(CAC+1)	recessive	0.26185	0.240946	0.277549	0.811181	0.221613	0.000272481	14.5792	0.000682586	1.10878	3.5423	3.5423	0.278913	0.000791368
rs7689629	4	2193520	G	Log(CAC+1)	recessive	-0.912298	0.423048	0.0314144	0.811181	0.221613	0.000272481	18.0486	0.000120444	-2.16158	3.5423	3.5423	-0.253038	0.000791792
rs1612948	4	2194067	T	Log(CAC+1)	recessive	0.187219	0.278877	0.50225	0.807327	0.221758	0.000293857	13.7045	0.00105705	0.713901	3.52541	3.52541	0.405104	0.000839309
rs10015921	4	2194901	A	Log(CAC+1)	recessive	0.20992	0.242668	0.387333	0.811181	0.221613	0.000272481	14.1465	0.000847469	0.878318	3.5423	3.5423	-0.199082	0.000792429
rs10011549	4	2194946	C	Log(CAC+1)	recessive	0.20992	0.242668	0.387333	0.811181	0.221613	0.000272481	14.1465	0.000847469	0.878318	3.5423	3.5423	-0.199082	0.000792429
rs10002583	4	2194953	G	Log(CAC+1)	recessive	0.20992	0.242668	0.387333	0.811181	0.221613	0.000272481	14.1465	0.000847469	0.878318	3.5423	3.5423	-0.199082	0.000792429
rs10018786	4	2195024	T	Log(CAC+1)	recessive	0.20992	0.242668	0.387333	0.811181	0.221613	0.000272481	14.1465	0.000847469	0.878318	3.5423	3.5423	-0.199082	0.000792429
rs10018882	4	2195089	T	Log(CAC+1)	recessive	0.20992	0.242668	0.387333	0.811181	0.221613	0.000272481	14.1465	0.000847469	0.878318	3.5423	3.5423	-0.199082	0.000792429
rs6810591	4	2213819	G	Log(CAC+1)	recessive	0.0677723	0.380515	0.858695	0.811181	0.221613	0.000272481	13.4299	0.00121263	0.207244	3.5423	3.5423	0.163746	0.000792706
rs6855461	4	2214418	C	Log(CAC+1)	recessive	-0.29258	0.318445	0.358555	0.811181	0.221613	0.000272481	14.2424	0.000807815	-0.863279	3.5423	3.5423	-0.306407	0.000790811
rs7677712	4	2221814	T	Log(CAC+1)	recessive	0.00918486	0.249588	0.970656	0.804644	0.221629	0.000305243	13.1825	0.00137233	0.0379069	3.51239	3.51239	-0.219524	0.00088685
rs61792602	4	2224529	A	Log(CAC+1)	recessive	1.27409	0.61485	0.038644	0.811181	0.221613	0.000272481	17.6922	0.000143942	1.86088	3.5423	3.5423	0.143789	0.000792826
rs11932041	4	2229206	G	Log(CAC+1)	recessive	1.34685	0.598104	0.0246662	0.811181	0.221613	0.000272481	18.4691	9.76076e-05	2.03075	3.5423	3.5423	0.144896	0.00079282
rs6851446	4	2231600	C	Log(CAC+1)	recessive	0.161345	0.241509	0.504328	0.811181	0.221613	0.000272481	13.8445	0.000985601	0.675409	3.5423	3.5423	-0.201427	0.000792407
rs3762942	4	2233009	A	Log(CAC+1)	recessive	0.0477946	0.3159	0.879789	0.811181	0.221613	0.000272481	13.4211	0.001218	0.169744	3.5423	3.5423	0.221439	0.0007922
rs11937432	4	2233709	G	Log(CAC+1)	recessive	1.17119	0.722887	0.105686	0.811181	0.221613	0.000272481	16.0231	0.000331605	1.56685	3.5423	3.5423	0.125415	0.000792916
rs6599419	4	2234651	A	Log(CAC+1)	recessive	0.112074	0.243925	0.646059	0.811181	0.221613	0.000272481	13.6093	0.00110861	0.469031	3.5423	3.5423	-0.180128	0.000792589
rs1179	4	2235690	C	Log(CAC+1)	recessive	0.161345	0.241509	0.504328	0.811181	0.221613	0.000272481	13.8445	0.000985601	0.675409	3.5423	3.5423	-0.201427	0.000792407
rs17132385	4	2237557	T	Log(CAC+1)	recessive	0.0477946	0.3159	0.879789	0.811181	0.221613	0.000272481	13.4211	0.001218	0.169744	3.5423	3.5423	0.221439	0.0007922
rs6831205	4	2239736	G	Log(CAC+1)	recessive	1.34685	0.598104	0.0246662	0.811181	0.221613	0.000272481	18.4691	9.76076e-05	2.03075	3.5423	3.5423	0.144896	0.00079282
rs7694049	4	2242921	A	Log(CAC+1)	recessive	0.169763	0.241441	0.482233	0.805612	0.221695	0.000301442	13.6995	0.00105973	0.705459	3.52	3.52	-0.224537	0.000861767
rs7660498	4	2244865	G	Log(CAC+1)	recessive	1.05347	0.40021	0.00868404	0.811181	0.221613	0.000272481	20.3272	3.85488e-05	2.40041	3.5423	3.5423	0.186642	0.000792537
rs34535756	4	2246927	T	Log(CAC+1)	recessive	1.30324	0.67321	0.0533221	0.811181	0.221613	0.000272481	17.1457	0.00018917	1.87428	3.5423	3.5423	0.0933152	0.000793034
rs28468452	4	2247333	T	Log(CAC+1)	recessive	0.0601846	0.450359	0.893731	0.812951	0.221839	0.000268131	13.4471	0.00120226	0.155623	3.54745	3.54745	0.130816	0.000777555
rs28402846	4	2251128	A	Log(CAC+1)	recessive	-0.0676817	0.312943	0.828842	0.813022	0.221951	0.000269799	13.4648	0.00119164	-0.240218	3.54455	3.54455	0.171738	0.00078591
rs9872	4	2252237	T	Log(CAC+1)	recessive	1.07426	0.786121	0.172258	0.815643	0.223824	0.000290351	15.147	0.000513886	1.39583	3.51936	3.51936	0.124614	0.000864722
rs11736085	4	2257376	T	Log(CAC+1)	recessive	-0.0216666	0.455789	0.962101	0.826399	0.222911	0.00022773	13.7463	0.00103521	-0.0549057	3.5828	3.5828	0.12814	0.000679555
rs57178902	4	2267047	T	Log(CAC+1)	recessive	0.122739	0.654726	0.851354	0.809271	0.221665	0.000282523	13.3641	0.00125324	0.216143	3.53445	3.53445	0.0978495	0.000816937
rs4974665	4	2268455	G	Log(CAC+1)	recessive	-0.383974	0.265012	0.147852	0.818312	0.222509	0.000254999	15.6245	0.000404742	-1.35244	3.55459	3.55459	-0.117425	0.000756797
rs60130759	4	2271825	A	Log(CAC+1)	recessive	0.220439	0.601103	0.713945	0.83037	0.221922	0.000199061	14.1349	0.0008524	0.316846	3.61761	3.61761	0.141187	0.000594371
rs76224693	4	2276450	T	Log(CAC+1)	recessive	0.20999	0.526945	0.690391	0.83037	0.221922	0.000199061	14.1592	0.000842098	0.478221	3.61761	3.61761	0.117725	0.000594439
rs59267071	4	2277427	T	Log(CAC+1)	recessive	0.119129	0.478576	0.8035	0.832738	0.224527	0.000226424	13.8176	0.00099898	0.222906	3.58118	3.58118	0.188358	0.00068346
rs4974666	4	2277497	T	Log(CAC+1)	recessive	-0.135873	0.537302	0.800441	0.831884	0.222118	0.000196378	14.0907	0.000871452	-0.265991	3.62243	3.62243	-0.10494	0.000583508
rs17132392	4	2277731	T	Log(CAC+1)	recessive	1.50755	0.823487	0.0676077	0.850053	0.221029	0.000132035	18.1423	0.000114934	2.33817	3.71232	3.71232	0.067444	0.000410667
rs6826972	4	2278416	A	Log(CAC+1)	recessive	-0.149795	0.309615	0.628686	0.850569	0.221239	0.000132752	15.0148	0.000549015	-0.448184	3.7137	3.7137	-0.213669	0.000408153
rs17132396	4	2282523	G	Log(CAC+1)	recessive	0.209944	0.405124	0.60448	0.836316	0.220903	0.000167449	14.6015	0.000675021	0.513575	3.65743	3.65743	0.222817	0.000508972
rs4974668	4	2283589	A	Log(CAC+1)	recessive	0.105727	0.240678	0.660599	0.832697	0.220981	0.000179532	14.3922	0.00074952	0.42531	3.64266	3.64266	-0.136314	0.00053944
rs17132398	4	2283910	T	Log(CAC+1)	recessive	0.610689	0.753655	0.418065	0.836316	0.220903	0.000167449	14.9896	0.000555977	1.29072	3.65743	3.65743	0.0702915	0.00050942
rs79235229	4	2287306	G	Log(CAC+1)	recessive	0.623993	0.443568	0.159988	0.834011	0.223182	0.000203054	15.9435	0.000345072	1.61283	3.6008	3.6008	0.0648693	0.000634338
rs11737692	4	2287421	A	Log(CAC+1)	recessive	-0.476833	0.920923	0.604794	0.8349	0.222551	0.000191889	14.3419	0.000768603	-0.481669	3.61875	3.61875	-0.139785	0.000591768
rs7695321	4	2289991	C	Log(CAC+1)	recessive	-0.0926759	0.506546	0.854891	0.846708	0.221369	0.000143758	14.6631	0.000654572	-0.215421	3.68248	3.68248	0.028564	0.000461886
rs7694083	4	2294578	G	Log(CAC+1)	recessive	-0.510248	0.260521	0.0505939	0.82661	0.220558	0.000194383	17.8821	0.000130903	-2.0117	3.62929	3.62929	-0.089216	0.000568246
rs7681318	4	2294746	T	Log(CAC+1)	recessive	-0.542076	0.266181	0.0421088	0.82661	0.220558	0.000194383	18.1934	0.000112034	-2.09039	3.62929	3.62929	-0.0824625	0.000568257
rs4974647	4	2294884	G	Log(CAC+1)	recessive	-0.688489	0.347939	0.0482679	0.82661	0.220558	0.000194383	17.9616	0.000125801	-2.07864	3.62929	3.62929	-0.137517	0.000568138
rs13105288	4	2297550	C	Log(CAC+1)	recessive	0.112203	0.216761	0.604891	0.82661	0.220558	0.000194383	14.3141	0.000779363	0.527768	3.62929	3.62929	0.312164	0.000566817
rs6599426	4	2300841	G	Log(CAC+1)	recessive	0.209498	0.723761	0.772324	0.836316	0.220903	0.000167449	14.4168	0.000740354	0.395118	3.65743	3.65743	0.0586956	0.00050943
rs11947037	4	2300895	A	Log(CAC+1)	recessive	0.854448	0.573955	0.137054	0.836316	0.220903	0.000167449	16.5492	0.000254908	1.64812	3.65743	3.65743	0.106435	0.000509371
rs12640733	4	2303099	A	Log(CAC+1)	recessive	0.987581	0.750061	0.188418	0.819388	0.220874	0.000225354	15.4958	0.000431642	1.20689	3.58342	3.58342	-0.133933	0.000677922
rs17768393	4	2303576	T	Log(CAC+1)	recessive	-0.80193	0.784794	0.307242	0.819388	0.220874	0.000225354	14.8064	0.000609312	-1.34515	3.58342	3.58342	0.0259541	0.000678137
rs75341721	4	2304692	T	Log(CAC+1)	additive	0.565748	0.320026	0.0775672	1.44073	0.368121	0.000100597	18.4426	9.8911e-05	1.68574	3.65761	3.65761	0.142536	0.000508942
rs612973	4	2304770	A	CAC>=10 vs. CAC<10	additive	0.0156387	0.150701	0.91735	1.22554	0.324603	0.000159689	14.2651	0.000798662	0.0982182	3.53149	3.53149	-0.198813	0.000825506
rs4690002	4	2841240	T	CAC>=10 vs. CAC<10	recessive	-0.114798	0.322123	0.721556	0.678769	0.188403	0.000314865	13.1068	0.00142524	-0.350556	3.53496	3.53496	-0.0510955	0.00081548
rs12503220	4	2850142	A	CAC>=10 vs. CAC<10	recessive	0.336281	0.724155	0.642378	0.678769	0.188403	0.000314865	13.1955	0.00136345	0.408917	3.53496	3.53496	-0.0822808	0.000815414
rs1263412	4	2858005	G	CAC>=10 vs. CAC<10	recessive	0.368002	0.272256	0.17648	0.678769	0.188403	0.000314865	14.8068	0.000609163	1.37732	3.53496	3.53496	0.159573	0.000815067
rs12509447	4	2861090	A	CAC>=10 vs. CAC<10	recessive	-0.20974	0.656133	0.749226	0.678769	0.188403	0.000314865	13.082	0.00144304	-0.273645	3.53496	3.53496	-0.127771	0.000815247
rs1263359	4	2862026	G	CAC>=10 vs. CAC<10	recessive	-0.154629	0.23519	0.510884	0.691635	0.188846	0.000249831	13.8457	0.000985032	-0.620376	3.59335	3.59335	-0.107664	0.000652683
rs10026792	4	2862190	A	CAC>=10 vs. CAC<10	recessive	0.0560509	0.623307	0.928347	0.678769	0.188403	0.000314865	12.9879	0.00151255	0.0952996	3.53496	3.53496	-0.0719718	0.00081544
rs76853706	4	2862543	C	CAC>=10 vs. CAC<10	recessive	0.0560509	0.623307	0.928347	0.678769	0.188403	0.000314865	12.9879	0.00151255	0.0952996	3.53496	3.53496	-0.0719718	0.00081544
rs17833172	4	2868514	A	CAC>=10 vs. CAC<10	recessive	0.0560509	0.623307	0.928347	0.678769	0.188403	0.000314865	12.9879	0.00151255	0.0952996	3.53496	3.53496	-0.0719718	0.00081544
rs16843523	4	2878074	T	CAC>=10 vs. CAC<10	recessive	0.229466	0.558149	0.680984	0.684481	0.189894	0.000312715	13.1617	0.00138669	0.418537	3.5373	3.5373	0.0042646	0.00080833
rs624833	4	2881256	G	CAC>=10 vs. CAC<10	recessive	0.348307	0.287751	0.226108	0.678769	0.188403	0.000314865	14.445	0.000729972	1.24629	3.53496	3.53496	0.103907	0.000815346
rs1242228	4	2882007	T	CAC>=10 vs. CAC<10	recessive	0.189912	0.207462	0.359978	0.678769	0.188403	0.000314865	13.8178	0.000998858	0.959017	3.53496	3.53496	0.107962	0.000815331
rs3775067	4	2888622	A	CAC>=10 vs. CAC<10	recessive	-0.173584	0.248238	0.484386	0.678769	0.188403	0.000314865	13.4688	0.00118929	-0.650157	3.53496	3.53496	-0.0498876	0.000815482
rs7678161	4	2901600	T	CAC>=10 vs. CAC<10	recessive	0.462543	0.251991	0.0664235	0.680108	0.188318	0.000304441	16.4121	0.000272992	1.88835	3.54358	3.54358	0.139907	0.000788988
rs2239728	4	2906453	G	CAC>=10 vs. CAC<10	recessive	0.113608	0.562043	0.839812	0.678769	0.188403	0.000314865	13.0207	0.00148797	0.205417	3.53496	3.53496	0.0186841	0.000815515
rs16843589	4	2916931	A	CAC>=10 vs. CAC<10	recessive	0.256431	0.410431	0.532113	0.682654	0.188395	0.000290611	13.5203	0.00115905	0.620896	3.55495	3.55495	0.100189	0.00075582
rs1263345	4	2928125	C	CAC>=10 vs. CAC<10	recessive	-0.0268326	0.411538	0.948014	0.678769	0.188403	0.000314865	12.9841	0.00151546	-0.0650778	3.53496	3.53496	-0.0166233	0.000815516
rs4964	4	2928413	T	CAC>=10 vs. CAC<10	recessive	-0.0815464	0.498729	0.870118	0.683412	0.188443	0.000287146	13.1792	0.00137461	-0.158171	3.5576	3.5576	0.0444855	0.000748359
rs1263347	4	2929023	T	CAC>=10 vs. CAC<10	recessive	0.0292048	0.405776	0.942624	0.678769	0.188403	0.000314865	12.985	0.00151475	0.0724077	3.53496	3.53496	-0.0140009	0.000815517
rs1419045	4	2937485	T	CAC>=10 vs. CAC<10	recessive	-0.369831	0.567508	0.51461	0.678769	0.188403	0.000314865	13.4045	0.00122814	-0.636693	3.53496	3.53496	0.0314844	0.000815505
rs2185885	4	2938419	A	CAC>=10 vs. CAC<10	recessive	-0.372446	0.567935	0.511959	0.69735	0.189824	0.000239095	13.9259	0.000946309	-0.641595	3.61373	3.61373	0.0310458	0.000603558
rs2798287	4	2938651	A	CAC>=10 vs. CAC<10	recessive	-0.28952	0.244046	0.235491	0.684029	0.188321	0.000280961	14.6006	0.000675327	-1.10324	3.56375	3.56375	-0.134189	0.000730805
rs74971451	4	2939191	T	CAC>=10 vs. CAC<10	recessive	-0.995916	0.615798	0.105818	0.678769	0.188403	0.000314865	15.5954	0.000410676	-1.62018	3.53496	3.53496	0.0993191	0.000815362
rs4498089	4	3080199	G	CAC>=10 vs. CAC<10	additive	-0.0602697	0.151554	0.690867	1.16061	0.309394	0.000175971	14.2299	0.000812878	-0.407106	3.59914	3.59914	-0.207478	0.000637856
rs444464	4	3743603	A	CAC>=10 vs. CAC<10	recessive	0.121288	0.226173	0.591778	0.708072	0.192731	0.000238878	13.7851	0.00101532	0.552539	3.61991	3.61991	0.172602	0.000588995
rs447354	4	3743797	T	CAC>=10 vs. CAC<10	recessive	-0.273675	0.217219	0.207703	0.708072	0.192731	0.000238878	15.0849	0.0005301	-1.24317	3.61991	3.61991	-0.0164726	0.000589312
rs16844842	4	3745414	G	CAC>=10 vs. CAC<10	recessive	-0.0810618	0.753781	0.91436	0.72359	0.192691	0.000173212	14.113	0.000861793	-0.114445	3.70359	3.70359	-0.0624777	0.000425075
rs4498196	4	3747842	C	CAC>=10 vs. CAC<10	recessive	-0.0585598	0.249169	0.814193	0.745911	0.192704	0.000108494	15.0381	0.000542659	-0.238902	3.81637	3.81637	-0.0987938	0.000270817
rs7665646	4	3747953	G	CAC>=10 vs. CAC<10	recessive	0.450793	0.309436	0.145166	0.745911	0.192704	0.000108494	17.1051	0.000193047	1.47169	3.81637	3.81637	0.0709227	0.000270829
rs12641452	4	3748134	A	CAC>=10 vs. CAC<10	recessive	-0.176721	0.2697	0.512305	0.745911	0.192704	0.000108494	15.4122	0.000450078	-0.660982	3.81637	3.81637	-0.0794541	0.000270826
rs35729104	4	3748679	C	CAC>=10 vs. CAC<10	recessive	0.515404	0.314943	0.101735	0.71048	0.193296	0.000237291	16.1882	0.000305341	1.66922	3.62545	3.62545	0.0545357	0.00057681
rs11729270	4	3749225	C	CAC>=10 vs. CAC<10	recessive	0.380475	0.356607	0.286003	0.745911	0.192704	0.000108494	16.1212	0.000315742	1.08949	3.81637	3.81637	0.020585	0.00027084
rs6840966	4	3749339	C	CAC>=10 vs. CAC<10	recessive	-0.18705	0.378312	0.621	0.745911	0.192704	0.000108494	15.2273	0.000493669	-0.541261	3.81637	3.81637	-0.0142967	0.00027084
rs4916612	4	3750155	A	CAC>=10 vs. CAC<10	recessive	-0.117108	0.521434	0.8223	0.745911	0.192704	0.000108494	15.0333	0.000543961	-0.233002	3.81637	3.81637	-0.0642916	0.000270831
rs10488843	4	3751998	C	CAC>=10 vs. CAC<10	recessive	0.0686206	0.378333	0.856072	0.733177	0.192924	0.000144494	14.4755	0.000718916	0.182902	3.74814	3.74814	0.070387	0.000356252
rs13340326	4	3752734	T	CAC>=10 vs. CAC<10	additive	-0.406411	0.271532	0.134462	1.2345	0.336163	0.000240368	15.7261	0.000384703	-1.44444	3.56743	3.56743	-0.280904	0.000719301
rs11943482	4	3752797	A	CAC>=10 vs. CAC<10	recessive	0.176219	0.215573	0.413675	0.746929	0.192602	0.000105278	15.7078	0.000388231	0.846957	3.82364	3.82364	-0.0787032	0.000262957
rs10013231	4	3753097	T	CAC>=10 vs. CAC<10	recessive	0.154205	0.395079	0.696303	0.740616	0.193103	0.000125388	14.8622	0.000592527	0.376788	3.76556	3.76556	0.108291	0.000332285
rs11729751	4	3753320	A	CAC>=10 vs. CAC<10	recessive	-0.169964	0.299925	0.570926	0.726077	0.192226	0.0001586	14.5884	0.000679471	-0.555759	3.72411	3.72411	0.114669	0.000391909
rs10013535	4	3753417	C	CAC>=10 vs. CAC<10	recessive	-0.0647907	0.276846	0.814961	0.705467	0.193352	0.00026365	13.3672	0.00125126	-0.245095	3.59101	3.59101	-0.0116297	0.000658688
rs16844858	4	3754366	G	CAC>=10 vs. CAC<10	recessive	0.468194	0.747762	0.531232	0.754027	0.194439	0.000105333	15.4307	0.000445936	0.733679	3.81906	3.81906	0.0715655	0.000267894
rs12645890	4	3754427	G	CAC>=10 vs. CAC<10	recessive	0.111123	0.258016	0.666699	0.764703	0.195087	8.8618e-05	15.5504	0.00042002	0.452113	3.85133	3.85133	-0.0467551	0.000234936
rs10005414	4	3755589	T	CAC>=10 vs. CAC<10	recessive	0.199307	0.30323	0.511001	0.712823	0.192636	0.000215299	14.1246	0.00085679	0.687836	3.64649	3.64649	-0.0527493	0.000531594
rs13143189	4	3757380	A	CAC>=10 vs. CAC<10	recessive	-0.102421	0.398026	0.79693	0.706807	0.192835	0.000246998	13.501	0.00117028	-0.25841	3.61067	3.61067	-0.0170516	0.000610713
rs13127170	4	3758382	G	CAC>=10 vs. CAC<10	recessive	0.01971	0.302637	0.948073	0.712823	0.192636	0.000215299	13.6969	0.00106112	0.0650171	3.64649	3.64649	-0.0651138	0.000531583
rs11607052	4	3758771	T	CAC>=10 vs. CAC<10	recessive	0.313066	0.821886	0.703268	0.712823	0.192636	0.000215299	13.8377	0.00098896	0.387127	3.64649	3.64649	0.0851596	0.000531559
rs75215735	4	3760461	T	CAC>=10 vs. CAC<10	recessive	0.406222	0.560151	0.468329	0.711251	0.193254	0.000232871	14.0712	0.000879973	0.785926	3.61657	3.61657	0.0585827	0.000596948
rs7438650	4	3762437	A	CAC>=10 vs. CAC<10	recessive	0.486931	0.551638	0.377398	0.71317	0.193656	0.00023081	14.3412	0.000768873	0.967272	3.61722	3.61722	0.0630091	0.000595442
rs73198491	4	3764860	C	CAC>=10 vs. CAC<10	recessive	0.200277	0.410556	0.625678	0.698848	0.193847	0.000311974	13.2351	0.00133672	0.515348	3.53922	3.53922	0.0948265	0.000802333
rs13144322	4	3772578	G	CAC>=10 vs. CAC<10	recessive	0.0413339	0.580413	0.943227	0.728603	0.194308	0.000177022	14.0656	0.000882465	0.0828981	3.68243	3.68243	-0.108981	0.000461921
rs73198502	4	3774593	G	CAC>=10 vs. CAC<10	recessive	0.080683	0.507032	0.873568	0.701112	0.19268	0.000273971	13.2658	0.00131635	0.168414	3.57352	3.57352	0.00977117	0.000704295
rs11938828	4	119311117	G	Log(CAC+1)	dominant	0.432903	0.283971	0.127884	1.52853	0.420679	0.000301904	15.5262	0.000425146	1.4947	3.23763	3.23763	0.0929656	0.00240827
rs12498329	4	119311524	T	Log(CAC+1)	dominant	0.224944	0.205861	0.274935	1.52958	0.420311	0.000295413	14.4375	0.000732712	1.09017	3.24022	3.24022	0.145033	0.00238517
rs59799599	4	119313051	A	Log(CAC+1)	dominant	0.342276	0.205093	0.0956257	1.52958	0.420311	0.000295413	16.0287	0.000330683	1.66955	3.24022	3.24022	0.254616	0.00237948
rs17642498	4	119317236	C	Log(CAC+1)	dominant	0.225503	0.20315	0.267398	1.56102	0.415253	0.000185927	15.3638	0.000461099	1.11029	3.3529	3.3529	-0.00672144	0.00159878
rs7670395	4	119317964	C	Log(CAC+1)	dominant	-0.308424	0.326917	0.345813	1.56249	0.415659	0.000186046	15.0207	0.000547386	-0.899907	3.35474	3.35474	0.125927	0.00158738
rs1818521	4	119322004	C	Log(CAC+1)	dominant	0.208859	0.221389	0.345829	1.56102	0.415253	0.000185927	15.0216	0.000547137	0.946497	3.3529	3.3529	0.09423	0.00159834
rs12504468	4	119322322	A	Log(CAC+1)	dominant	-0.110289	0.232918	0.636008	1.56102	0.415253	0.000185927	14.3558	0.000763258	-0.483133	3.3529	3.3529	0.150527	0.00159758
rs10009331	4	119322750	A	Log(CAC+1)	dominant	0.0382688	0.239323	0.873006	1.56102	0.415253	0.000185927	14.1572	0.000842958	0.155868	3.3529	3.3529	-0.135606	0.00159783
rs11451197	4	119322975	A	Log(CAC+1)	dominant	-0.0140883	0.312941	0.964106	1.56102	0.415253	0.000185927	14.1336	0.00085294	-0.0441574	3.3529	3.3529	0.110653	0.00159816
rs4834683	4	119331723	G	Log(CAC+1)	dominant	0.00724728	0.209294	0.972388	1.55167	0.414946	0.000200868	13.9848	0.000918855	0.0346838	3.3363	3.3363	-0.0432024	0.0016972
rs6813677	4	119332290	C	Log(CAC+1)	dominant	0.200547	0.221751	0.366132	1.56102	0.415253	0.000185927	14.9495	0.000567222	0.905625	3.3529	3.3529	0.0934379	0.00159835
rs1913575	4	119335129	C	Log(CAC+1)	dominant	-0.109379	0.207986	0.599143	1.56102	0.415253	0.000185927	14.4082	0.000743538	-0.525908	3.3529	3.3529	-0.0368065	0.00159872
rs6811485	4	119337263	G	Log(CAC+1)	dominant	-0.0392644	0.202661	0.846437	1.56102	0.415253	0.000185927	14.1692	0.000837929	-0.193902	3.3529	3.3529	0.0308756	0.00159873
rs6819993	4	119338829	A	Log(CAC+1)	dominant	-0.0392644	0.202661	0.846437	1.56102	0.415253	0.000185927	14.1692	0.000837929	-0.193902	3.3529	3.3529	0.0308756	0.00159873
rs1808022	4	119339208	T	Log(CAC+1)	dominant	-0.0243776	0.20734	0.906443	1.56102	0.415253	0.000185927	14.1454	0.000847924	-0.118125	3.3529	3.3529	0.0579055	0.00159862
rs6534355	4	123561650	T	Log(CAC+1)	dominant	-0.300057	0.282715	0.288934	1.52638	0.419187	0.000293101	14.3855	0.000752034	-1.08542	3.14471	3.14471	-0.321508	0.00329887
rs62324213	4	123564274	T	Log(CAC+1)	additive	0.471893	0.215472	0.0288785	1.29864	0.354194	0.000266182	18.2393	0.000109494	2.17265	3.42561	3.42561	0.168477	0.00122546
rs75591113	4	123610066	G	Log(CAC+1)	additive	-0.235626	0.228278	0.302369	1.30681	0.353175	0.000233834	14.7568	0.00062461	-0.995884	3.43929	3.43929	0.173087	0.00116514
rs309388	4	123610112	C	Log(CAC+1)	additive	0.315335	0.214551	0.142119	1.30681	0.353175	0.000233834	15.8515	0.000361321	1.47777	3.43929	3.43929	0.197272	0.00116478
rs309390	4	123610730	A	Log(CAC+1)	additive	0.227958	0.162093	0.160105	1.3108	0.353428	0.000226194	15.7331	0.000383352	1.38612	3.44794	3.44794	0.0808025	0.00112927
rs12645147	4	123611582	T	Log(CAC+1)	dominant	-0.146199	0.206782	0.479811	1.55684	0.40632	0.000139782	15.1808	0.000505288	-0.708708	3.32198	3.32198	0.000526936	0.00178683
rs6834481	4	123611710	G	Log(CAC+1)	dominant	-0.0167146	0.224456	0.940662	1.55716	0.406651	0.000141113	14.6684	0.000652812	-0.0758725	3.32249	3.32249	-0.157613	0.00178197
rs12645874	4	123612005	A	Log(CAC+1)	additive	-0.102994	0.22745	0.650829	1.30402	0.351265	0.000223095	13.9866	0.000918014	-0.462074	3.44904	3.44904	0.0623765	0.00112473
rs28523771	4	123614183	G	Log(CAC+1)	dominant	0.640039	0.280135	0.0226511	1.50948	0.410902	0.000259042	18.7152	8.63077e-05	2.30591	3.18971	3.18971	0.111459	0.00284465
rs309406	4	123618707	G	Log(CAC+1)	dominant	-0.157417	0.202857	0.438034	1.50948	0.410902	0.000259042	14.0973	0.0008686	-0.77549	3.18971	3.18971	0.0014106	0.00284627
rs309411	4	123620150	C	Log(CAC+1)	dominant	-0.127645	0.20374	0.531203	1.50948	0.410902	0.000259042	13.8876	0.0009646	-0.631408	3.18971	3.18971	-0.0190068	0.00284622
rs309414	4	123620912	T	Log(CAC+1)	dominant	-0.127645	0.20374	0.531203	1.50948	0.410902	0.000259042	13.8876	0.0009646	-0.631408	3.18971	3.18971	-0.0190068	0.00284622
rs13353661	4	123623830	C	Log(CAC+1)	dominant	0.167962	0.204039	0.410706	1.50948	0.410902	0.000259042	14.1727	0.000836438	0.836217	3.18971	3.18971	0.191569	0.00284102
rs6843575	4	123630393	A	Log(CAC+1)	dominant	0.167962	0.204039	0.410706	1.50948	0.410902	0.000259042	14.1727	0.000836438	0.836217	3.18971	3.18971	0.191569	0.00284102
rs380738	4	123639000	C	Log(CAC+1)	dominant	-0.353563	0.207213	0.0884371	1.50948	0.410902	0.000259042	16.4065	0.000273766	-1.72777	3.18971	3.18971	-0.19694	0.00284067
rs370617	4	123640865	T	Log(CAC+1)	dominant	-0.38043	0.207113	0.0666978	1.51209	0.410972	0.000253473	16.9111	0.000212716	-1.85718	3.19531	3.19531	-0.196703	0.00278629
rs309343	4	123643385	G	Log(CAC+1)	dominant	-0.241717	0.203702	0.235815	1.50948	0.410902	0.000259042	14.9031	0.000580529	-1.19773	3.18971	3.18971	-0.235145	0.0028378
rs309344	4	123644812	A	Log(CAC+1)	dominant	0.342882	0.208376	0.100357	1.50194	0.411498	0.000283645	16.0297	0.000330524	1.63723	3.17545	3.17545	0.102578	0.00298834
rs309345	4	123645080	G	Log(CAC+1)	dominant	-0.353563	0.207213	0.0884371	1.50948	0.410902	0.000259042	16.4065	0.000273766	-1.72777	3.18971	3.18971	-0.19694	0.00284067
rs6831439	4	123646250	T	Log(CAC+1)	dominant	-0.565612	0.347859	0.104442	1.50948	0.410902	0.000259042	16.1389	0.000312957	-1.61669	3.18971	3.18971	-0.00265839	0.00284627
rs309353	4	123649223	C	Log(CAC+1)	dominant	0.043862	0.204945	0.8306	1.57776	0.415197	0.000158376	14.486	0.000715152	0.21445	3.26594	3.26594	0.153957	0.00217872
rs309354	4	123651763	T	Log(CAC+1)	dominant	-0.357393	0.209241	0.0881095	1.57776	0.415197	0.000158376	17.3576	0.000170152	-1.72701	3.26594	3.26594	-0.184888	0.00217765
rs309355	4	123652029	T	Log(CAC+1)	dominant	0.237981	0.206533	0.249638	1.57776	0.415197	0.000158376	15.7679	0.000376733	1.15071	3.26594	3.26594	0.181726	0.00217777
rs13138426	4	123652580	T	Log(CAC+1)	dominant	0.0922572	0.323325	0.775476	1.57776	0.415197	0.000158376	14.5216	0.00070253	0.286432	3.26594	3.26594	-0.0823769	0.00218026
rs28642232	4	123653847	T	Log(CAC+1)	dominant	0.233707	0.211813	0.270281	1.57733	0.415502	0.000160805	15.6286	0.000403917	1.12612	3.26525	3.26525	0.207516	0.00218199
rs309358	4	123653926	A	Log(CAC+1)	dominant	0.36627	0.20837	0.0792655	1.58353	0.43321	0.000278084	16.4514	0.00026769	1.75175	3.06024	3.06024	0.109195	0.00441508
rs309360	4	123657613	G	Log(CAC+1)	dominant	0.384145	0.223553	0.0862097	1.57776	0.415197	0.000158376	17.393	0.000167169	1.70855	3.26594	3.26594	0.184417	0.00217767
rs309362	4	123658154	C	Log(CAC+1)	dominant	0.366276	0.20672	0.0768912	1.57776	0.415197	0.000158376	17.5797	0.000152272	1.76298	3.26594	3.26594	0.109368	0.00217981
rs17006077	4	123663098	G	Log(CAC+1)	dominant	0.230515	0.211427	0.275996	1.57776	0.415197	0.000158376	15.6289	0.000403848	1.11319	3.26594	3.26594	0.207215	0.00217669
rs309369	4	123663425	T	Log(CAC+1)	dominant	0.423041	0.32522	0.193796	1.57776	0.415197	0.000158376	16.1323	0.000313994	1.23249	3.26594	3.26594	0.0984846	0.00218001
rs309370	4	123664204	G	Log(CAC+1)	dominant	-0.278655	0.222666	0.211225	1.57776	0.415197	0.000158376	16.0063	0.0003344	-1.24375	3.26594	3.26594	-0.157973	0.00217859
rs309371	4	123664247	A	Log(CAC+1)	dominant	0.0131895	0.203886	0.948441	1.57776	0.415197	0.000158376	14.4444	0.00073019	0.0649691	3.26594	3.26594	0.226781	0.0021757
rs17006092	4	123664256	A	Log(CAC+1)	dominant	-0.45084	0.28388	0.112746	1.57776	0.415197	0.000158376	16.9624	0.00020733	-1.54704	3.26594	3.26594	0.0410139	0.00218068
rs10027479	4	123664428	C	Log(CAC+1)	dominant	0.549238	0.286961	0.056066	1.57794	0.415686	0.000160966	18.0729	0.000118995	1.96302	3.26642	3.26642	0.114725	0.00217606
rs2292493	4	123664445	T	Log(CAC+1)	dominant	-0.214749	0.225334	0.340934	1.57776	0.415197	0.000158376	15.3485	0.000464642	-0.952028	3.26594	3.26594	-0.00440411	0.00218081
rs13135778	4	123664446	A	Log(CAC+1)	dominant	0.175778	0.314407	0.576303	1.57776	0.415197	0.000158376	14.7528	0.000625852	0.563906	3.26594	3.26594	-0.0708008	0.00218041
rs13135445	4	123664457	T	Log(CAC+1)	dominant	-0.226915	0.237752	0.340228	1.57776	0.415197	0.000158376	15.3511	0.000464025	-0.955019	3.26594	3.26594	-0.0513489	0.0021806
rs28507107	4	123664894	A	Log(CAC+1)	dominant	0.515428	0.283014	0.0690383	1.57776	0.415197	0.000158376	17.757	0.000139351	1.86338	3.26594	3.26594	0.117367	0.00217965
rs13102440	4	123664919	G	Log(CAC+1)	dominant	0.0922572	0.323325	0.775476	1.57776	0.415197	0.000158376	14.5216	0.00070253	0.286432	3.26594	3.26594	-0.0823769	0.00218026
rs4833843	4	123665428	A	Log(CAC+1)	dominant	0.165572	0.205144	0.419906	1.57776	0.415197	0.000158376	15.0916	0.000528314	0.80836	3.26594	3.26594	0.165573	0.00217835
rs74451613	4	123665793	C	Log(CAC+1)	dominant	-0.349999	0.276939	0.206756	1.6008	0.420582	0.000154659	16.084	0.000321665	-1.25759	3.23601	3.23601	0.0517739	0.0024225
rs10006374	4	123666128	C	Log(CAC+1)	dominant	0.515428	0.283014	0.0690383	1.57776	0.415197	0.000158376	17.757	0.000139351	1.86338	3.26594	3.26594	0.117367	0.00217965
rs72913901	4	123666514	G	Log(CAC+1)	dominant	0.0402742	0.249421	0.871773	1.57776	0.415197	0.000158376	14.4663	0.000722242	0.169825	3.26594	3.26594	0.138579	0.00217915
rs72915703	4	123666709	A	Log(CAC+1)	dominant	-0.0317938	0.271483	0.906808	1.57776	0.415197	0.000158376	14.4539	0.000726719	-0.124727	3.26594	3.26594	0.124071	0.0021795
rs4833844	4	123668544	T	Log(CAC+1)	dominant	0.0934915	0.206994	0.651664	1.57776	0.415197	0.000158376	14.6442	0.000660765	0.453103	3.26594	3.26594	0.0631879	0.00218049
rs6811183	4	123671551	T	Log(CAC+1)	dominant	0.196376	0.223479	0.379881	1.57776	0.415197	0.000158376	15.2124	0.000497365	0.891719	3.26594	3.26594	-0.150009	0.00217883
rs9990804	4	123671984	A	Log(CAC+1)	dominant	0.211288	0.223777	0.345427	1.57776	0.415197	0.000158376	15.3317	0.000468554	0.957616	3.26594	3.26594	-0.150054	0.00217883
rs4833255	4	123678231	A	Log(CAC+1)	dominant	0.0266945	0.216876	0.902077	1.57776	0.415197	0.000158376	14.4554	0.000726197	0.122928	3.26594	3.26594	0.0491562	0.00218062
rs13142203	4	123679002	C	Log(CAC+1)	dominant	0.137583	0.205327	0.503057	1.57662	0.416321	0.000166777	14.7905	0.000614162	0.671863	3.26216	3.26216	0.0708469	0.00220966
rs11098672	4	123686064	T	Log(CAC+1)	dominant	-0.179218	0.214387	0.403489	1.57776	0.415197	0.000158376	15.139	0.000515938	-0.835571	3.26594	3.26594	0.0308723	0.00218074
rs11231105	4	123691447	G	Log(CAC+1)	dominant	0.531798	0.2475	0.0320314	1.57776	0.415197	0.000158376	19.0571	7.27468e-05	2.24504	3.26594	3.26594	0.122574	0.00217954
rs77958439	4	123692086	T	Log(CAC+1)	dominant	-0.37817	0.234697	0.107601	1.57776	0.415197	0.000158376	17.0365	0.000199784	-1.64011	3.26594	3.26594	0.0835073	0.00218024
rs7664512	4	123694191	T	Log(CAC+1)	dominant	0.574061	0.25037	0.0221777	1.57776	0.415197	0.000158376	19.6974	5.28164e-05	2.39472	3.26594	3.26594	0.116792	0.00217966
rs74380696	4	123695564	T	Log(CAC+1)	dominant	0.540461	0.256661	0.035617	1.58313	0.415687	0.000153309	18.9386	7.71852e-05	2.24509	3.27579	3.27579	0.108319	0.00210533
rs10084869	4	123696907	T	Log(CAC+1)	dominant	-0.344954	0.204717	0.0924677	1.57776	0.415197	0.000158376	17.2795	0.000176928	-1.68919	3.26594	3.26594	-0.22231	0.00217594
rs17006136	4	123699282	C	Log(CAC+1)	dominant	0.608582	0.249661	0.0150529	1.57776	0.415197	0.000158376	20.3823	3.75013e-05	2.53522	3.26594	3.26594	0.115342	0.00217969
rs74382245	4	123701573	T	Log(CAC+1)	dominant	0.569753	0.249685	0.0228208	1.57776	0.415197	0.000158376	19.6472	5.41571e-05	2.38926	3.26594	3.26594	0.117593	0.00217964
rs6534362	4	123702879	T	Log(CAC+1)	dominant	0.0320528	0.204698	0.87562	1.57776	0.415197	0.000158376	14.4647	0.000722804	0.156869	3.26594	3.26594	0.207229	0.00217669
rs17006152	4	123704607	C	Log(CAC+1)	dominant	0.634115	0.2606	0.015233	1.57776	0.415197	0.000158376	20.3611	3.78999e-05	2.53035	3.26594	3.26594	0.112746	0.00217974
rs921301	4	123705387	T	Log(CAC+1)	dominant	-0.0471842	0.205122	0.818141	1.57776	0.415197	0.000158376	14.4931	0.000712614	-0.229633	3.26594	3.26594	0.218283	0.00217615
rs13138349	4	123710297	T	Log(CAC+1)	dominant	0.0261797	0.320095	0.934841	1.57776	0.415197	0.000158376	14.4469	0.000729276	0.0810319	3.26594	3.26594	-0.0867316	0.0021802
rs28479913	4	123712508	T	Log(CAC+1)	dominant	0.290074	0.227034	0.201828	1.60135	0.420828	0.000155223	16.1122	0.000317161	1.29642	3.23402	3.23402	0.15076	0.00243733
rs1116224	4	123714231	G	Log(CAC+1)	dominant	0.0105004	0.205237	0.959212	1.57661	0.415069	0.000159402	14.4307	0.000735222	0.0512711	3.26257	3.26257	0.203534	0.00220289
rs10005301	4	123715055	C	Log(CAC+1)	dominant	-0.354227	0.204746	0.0840939	1.57776	0.415197	0.000158376	17.4334	0.000163826	-1.73467	3.26594	3.26594	-0.221202	0.002176
rs13113055	4	123715828	T	Log(CAC+1)	dominant	-0.0385228	0.206675	0.852195	1.59418	0.416264	0.000140861	14.7016	0.000642069	-0.185385	3.28987	3.28987	0.237412	0.00199866
rs11939650	4	123718247	T	Log(CAC+1)	dominant	0.188124	0.322585	0.559978	1.57776	0.415197	0.000158376	14.7803	0.000617296	0.632202	3.26594	3.26594	0.0926571	0.00218011
rs7664357	4	123718607	C	Log(CAC+1)	dominant	-0.0559475	0.30649	0.855214	1.57281	0.415219	0.000166167	14.3816	0.000753477	-0.190419	3.25691	3.25691	0.0281639	0.00225134
rs13128246	4	123721306	G	Log(CAC+1)	dominant	0.073108	0.32923	0.824339	1.57776	0.415197	0.000158376	14.4895	0.000713899	0.218182	3.26594	3.26594	-0.0982187	0.00218001
rs895993	4	123721585	G	Log(CAC+1)	dominant	-0.0293391	0.205959	0.886768	1.57776	0.415197	0.000158376	14.4605	0.000724333	-0.141689	3.26594	3.26594	0.235344	0.00217522
rs10031371	4	123723763	A	Log(CAC+1)	dominant	-0.108922	0.206772	0.598533	1.57776	0.415197	0.000158376	14.7177	0.000636925	-0.521902	3.26594	3.26594	0.260969	0.00217359
rs76225448	4	123726911	C	Log(CAC+1)	dominant	0.344145	0.24531	0.161129	1.57776	0.415197	0.000158376	16.4083	0.00027351	1.39687	3.26594	3.26594	0.139271	0.00217913
rs167428	4	123773439	T	Log(CAC+1)	dominant	-0.129684	0.213864	0.544472	1.55944	0.395924	9.08421e-05	15.8813	0.000355978	-0.600631	3.51277	3.51277	-0.226964	0.000885505
rs308439	4	123773579	G	Log(CAC+1)	dominant	0.0956161	0.210745	0.650194	1.55944	0.395924	9.08421e-05	15.7194	0.000385984	0.46213	3.51277	3.51277	0.175461	0.000886084
rs41364948	4	123773814	A	Log(CAC+1)	dominant	0.580486	0.230646	0.0120847	1.55944	0.395924	9.08421e-05	21.8478	1.80227e-05	2.41914	3.51277	3.51277	0.0812789	0.000886615
rs308441	4	123774065	C	Log(CAC+1)	dominant	0.0720476	0.212329	0.734479	1.55944	0.395924	9.08421e-05	15.6287	0.000403894	0.348607	3.51277	3.51277	-0.124652	0.000886436
rs17472986	4	123774832	A	Log(CAC+1)	dominant	-0.534876	0.298901	0.0740072	1.55944	0.395924	9.08421e-05	18.7158	8.62809e-05	-1.8373	3.51277	3.51277	-0.0691507	0.000886649
rs2926171	4	123774956	A	Log(CAC+1)	dominant	0.378907	0.203576	0.0631625	1.55944	0.395924	9.08421e-05	18.9779	7.5685e-05	1.87106	3.51277	3.51277	0.280521	0.000884563
rs28544074	4	123775377	G	Log(CAC+1)	dominant	0.294362	0.261922	0.261497	1.58115	0.399159	8.2952e-05	16.9542	0.000208183	1.13698	3.51974	3.51974	0.0569831	0.000863703
rs17006215	4	123775433	A	Log(CAC+1)	dominant	-0.163303	0.213202	0.443984	1.55944	0.395924	9.08421e-05	16.1003	0.00031906	-0.754692	3.51277	3.51277	0.218148	0.000885623
rs308443	4	123775767	A	Log(CAC+1)	dominant	0.346514	0.203651	0.0893287	1.59984	0.391649	4.96527e-05	19.5814	5.59699e-05	1.71146	3.63969	3.63969	0.288335	0.000544758
rs77968069	4	123776400	G	Log(CAC+1)	dominant	0.287834	0.320429	0.369373	1.60013	0.391966	5.02001e-05	17.4722	0.000160682	0.873132	3.64015	3.64015	0.0453008	0.000544877
rs28700233	4	123778052	G	Log(CAC+1)	dominant	0.0936999	0.28181	0.739625	1.59984	0.391649	4.96527e-05	16.7968	0.000225227	0.346466	3.63969	3.63969	0.0699531	0.00054583
rs80205018	4	123780832	C	Log(CAC+1)	dominant	-0.0683388	0.250419	0.785019	1.59984	0.391649	4.96527e-05	16.7607	0.000229327	-0.285687	3.63969	3.63969	0.142669	0.000545688
rs17473335	4	123781418	G	Log(CAC+1)	dominant	0.0740898	0.209215	0.723355	1.60177	0.391732	4.88238e-05	16.8448	0.000219888	0.365491	3.64267	3.64267	0.198336	0.000539178
rs308382	4	123783194	C	Log(CAC+1)	dominant	0.0588195	0.249595	0.813772	1.50968	0.40328	0.000197682	14.0693	0.00088082	0.251614	3.36216	3.36216	0.082149	0.0015458
rs36119595	4	123989236	G	Log(CAC+1)	dominant	0.386623	0.264389	0.14414	1.51256	0.416056	0.000299583	15.3551	0.000463109	1.48012	3.23217	3.23217	0.0856228	0.00245481
rs79143230	4	123991587	G	Log(CAC+1)	dominant	0.386623	0.264389	0.14414	1.51256	0.416056	0.000299583	15.3551	0.000463109	1.48012	3.23217	3.23217	0.0856228	0.00245481
rs9307520	4	123997494	A	Log(CAC+1)	dominant	-0.303214	0.208441	0.146247	1.51256	0.416056	0.000299583	15.3328	0.000468306	-1.46876	3.23217	3.23217	0.107226	0.00245437
rs74410784	4	124001398	G	Log(CAC+1)	dominant	0.5779	0.32601	0.0767594	1.51256	0.416056	0.000299583	16.359	0.000280345	1.87401	3.23217	3.23217	0.0822339	0.00245487
rs433220	4	124008458	C	Log(CAC+1)	dominant	-0.354572	0.202402	0.0802792	1.51256	0.416056	0.000299583	16.2856	0.000290822	-1.74887	3.23217	3.23217	0.101281	0.0024545
rs1428271	4	124011718	A	Log(CAC+1)	dominant	0.323695	0.222442	0.146105	1.51256	0.416056	0.000299583	15.3343	0.000467956	1.45645	3.23217	3.23217	0.152338	0.00245306
rs412925	4	124015188	A	Log(CAC+1)	dominant	-0.298747	0.211106	0.157507	1.51256	0.416056	0.000299583	15.2194	0.000495631	-1.40546	3.23217	3.23217	0.170752	0.00245234
rs306013	4	124033790	T	Log(CAC+1)	dominant	-0.255248	0.210103	0.224863	1.54198	0.414503	0.000216658	15.3149	0.000472512	-1.20938	3.28796	3.28796	0.165122	0.00201517
rs306002	4	124041403	T	Log(CAC+1)	dominant	-0.280842	0.207008	0.175361	1.51447	0.416327	0.0002971	15.0734	0.00053315	-1.379	3.23568	3.23568	-0.17138	0.00242245
rs77734041	4	124043020	G	Log(CAC+1)	dominant	0.378387	0.219433	0.0851172	1.51256	0.416056	0.000299583	16.1902	0.000305028	1.72468	3.23217	3.23217	0.158809	0.00245282
rs2663711	4	124044515	C	Log(CAC+1)	dominant	-0.300498	0.240073	0.211134	1.51256	0.416056	0.000299583	14.7835	0.000616331	-1.23118	3.23217	3.23217	-0.316373	0.00244129
rs80211839	4	124049636	A	Log(CAC+1)	dominant	0.300637	0.292341	0.304158	1.51256	0.416056	0.000299583	14.2743	0.000795027	0.917334	3.23217	3.23217	0.12898	0.00245381
rs72927636	4	124054292	A	Log(CAC+1)	dominant	0.270273	0.247537	0.275306	1.51256	0.416056	0.000299583	14.4088	0.000743291	1.03037	3.23217	3.23217	0.160679	0.00245275
rs7674347	4	124055908	C	Log(CAC+1)	dominant	0.277617	0.223569	0.21478	1.51256	0.416056	0.000299583	14.7587	0.00062402	1.24412	3.23217	3.23217	0.150798	0.00245311
rs6853344	4	124068453	T	Log(CAC+1)	dominant	0.290209	0.291206	0.319343	1.51256	0.416056	0.000299583	14.2099	0.00082104	0.892484	3.23217	3.23217	0.129203	0.0024538
rs7655348	4	124069810	G	Log(CAC+1)	dominant	0.359038	0.233321	0.12434	1.51304	0.416265	0.000300395	15.5797	0.000413913	1.6371	3.23307	3.23307	0.129502	0.00244614
rs13140938	4	124080293	T	Log(CAC+1)	dominant	-0.468006	0.213196	0.0285054	1.51256	0.416056	0.000299583	18.0356	0.000121234	-2.21187	3.23217	3.23217	0.0893327	0.00245474
rs304652	4	124082221	G	Log(CAC+1)	dominant	-0.308112	0.205855	0.134948	1.51256	0.416056	0.000299583	15.457	0.000440112	-1.5205	3.23217	3.23217	0.0296467	0.00245545
rs303108	4	124087900	T	Log(CAC+1)	dominant	-0.273736	0.226552	0.227387	1.51256	0.416056	0.000299583	14.6766	0.000650148	-1.20293	3.23217	3.23217	-0.318851	0.00244099
rs6855261	4	124093681	T	Log(CAC+1)	dominant	0.203305	0.24613	0.409106	1.51256	0.416056	0.000299583	13.899	0.000959117	0.777205	3.23217	3.23217	0.0750419	0.00245498
rs7700245	4	124098912	A	Log(CAC+1)	dominant	0.166525	0.204483	0.415733	1.51308	0.4167	0.000304681	13.8481	0.000983845	0.814937	3.23299	3.23299	0.233157	0.00244198
rs6845817	4	124104715	G	Log(CAC+1)	dominant	0.372357	0.293884	0.205606	1.51256	0.416056	0.000299583	14.822	0.000604552	1.12532	3.23217	3.23217	0.127984	0.00245384
rs304658	4	124108270	G	Log(CAC+1)	dominant	-0.277382	0.209195	0.185326	1.51256	0.416056	0.000299583	14.9749	0.000560083	-1.34938	3.23217	3.23217	0.0119576	0.00245553
rs55752685	4	124110344	A	Log(CAC+1)	dominant	0.512506	0.255444	0.0452383	1.51272	0.416379	0.000302421	17.2243	0.000181884	1.87159	3.23243	3.23243	0.0504923	0.0024531
rs6849700	4	124111832	C	Log(CAC+1)	dominant	0.246846	0.202379	0.223017	1.51256	0.416056	0.000299583	14.7044	0.000641172	1.22606	3.23217	3.23217	0.261892	0.00244678
rs406367	4	124115744	T	Log(CAC+1)	dominant	-0.242254	0.209952	0.248988	1.51256	0.416056	0.000299583	14.5481	0.000693305	-1.14428	3.23217	3.23217	-0.208839	0.00245047
rs72929671	4	124116836	A	Log(CAC+1)	dominant	0.228739	0.281177	0.416228	1.51256	0.416056	0.000299583	13.8785	0.000968996	0.826842	3.23217	3.23217	0.0927648	0.00245468
rs303112	4	124117120	A	Log(CAC+1)	dominant	0.246402	0.277355	0.374657	1.51256	0.416056	0.000299583	14.006	0.000909168	0.864697	3.23217	3.23217	0.0732279	0.00245501
rs11944380	4	124119834	C	Log(CAC+1)	dominant	0.867478	0.675356	0.199437	1.51256	0.416056	0.000299583	14.8666	0.000591239	1.94609	3.23217	3.23217	-0.00670538	0.00245554
rs432368	4	124120619	G	Log(CAC+1)	dominant	-0.280629	0.235532	0.233907	1.51256	0.416056	0.000299583	14.6363	0.000663385	-1.18685	3.23217	3.23217	-0.303042	0.00244282
rs304654	4	124123184	C	Log(CAC+1)	dominant	0.490783	0.226279	0.0304534	1.51058	0.4163	0.000307564	17.8709	0.000131639	2.16048	3.22873	3.22873	0.129173	0.00248347
rs408436	4	124124040	T	Log(CAC+1)	dominant	0.505631	0.228398	0.0271903	1.51256	0.416056	0.000299583	18.1177	0.000116357	2.20374	3.23217	3.23217	0.128214	0.00245383
rs303096	4	124127581	A	Log(CAC+1)	dominant	-0.224401	0.207377	0.279615	1.51256	0.416056	0.000299583	14.3876	0.000751216	-1.06486	3.23217	3.23217	-0.207373	0.00245055
rs58399811	4	124129200	G	Log(CAC+1)	dominant	0.815495	0.322312	0.0116385	1.51256	0.416056	0.000299583	19.6183	5.49461e-05	2.18497	3.23217	3.23217	0.101886	0.00245449
rs4619905	4	124132225	A	Log(CAC+1)	dominant	-0.422695	0.211427	0.046	1.51256	0.416056	0.000299583	17.2137	0.000182847	-2.02108	3.23217	3.23217	0.0165318	0.00245551
rs149240	4	124136378	A	Log(CAC+1)	dominant	0.446513	0.234774	0.0576313	1.51256	0.416056	0.000299583	16.8339	0.00022109	1.91835	3.23217	3.23217	0.361746	0.00243499
rs2561151	4	124140719	A	Log(CAC+1)	dominant	0.521115	0.225059	0.0209005	1.51256	0.416056	0.000299583	18.5781	9.24323e-05	2.32263	3.23217	3.23217	0.314957	0.00244146
rs303142	4	124155077	G	Log(CAC+1)	dominant	0.225633	0.205142	0.271791	1.51256	0.416056	0.000299583	14.4265	0.000736773	1.09967	3.23217	3.23217	-0.151578	0.00245308
rs4833266	4	124156451	T	Log(CAC+1)	dominant	0.209465	0.204648	0.306437	1.51256	0.416056	0.000299583	14.2643	0.000798984	1.0265	3.23217	3.23217	-0.148914	0.00245318
rs302533	4	124166958	A	Log(CAC+1)	dominant	0.191205	0.231082	0.408297	1.51256	0.416056	0.000299583	13.9014	0.000957985	0.813435	3.23217	3.23217	0.215856	0.00245006
rs302509	4	124169854	A	Log(CAC+1)	dominant	0.215267	0.208702	0.302713	1.51256	0.416056	0.000299583	14.2806	0.00079251	1.02633	3.23217	3.23217	-0.119484	0.00245407
rs76223651	4	124171376	G	Log(CAC+1)	dominant	0.655396	0.298184	0.0283066	1.51256	0.416056	0.000299583	18.0477	0.000120499	1.98049	3.23217	3.23217	0.111967	0.00245426
rs11940736	4	124171702	T	Log(CAC+1)	dominant	-0.324253	0.204647	0.113581	1.51256	0.416056	0.000299583	15.7272	0.000384489	-1.58046	3.23217	3.23217	0.102699	0.00245447
rs9685198	4	124172338	C	Log(CAC+1)	dominant	-0.309289	0.234745	0.188122	1.51256	0.416056	0.000299583	14.9526	0.000566336	-1.30838	3.23217	3.23217	-0.299724	0.00244318
rs7663175	4	124175909	G	Log(CAC+1)	dominant	-0.328596	0.204724	0.108969	1.51256	0.416056	0.000299583	15.7929	0.000372053	-1.59984	3.23217	3.23217	0.102722	0.00245447
rs28608043	4	124211591	T	Log(CAC+1)	dominant	-0.318277	0.253768	0.210225	1.48143	0.40661	0.000290943	14.8471	0.000597023	-1.23321	3.21561	3.21561	0.0385803	0.00260151
rs302541	4	124219739	G	Log(CAC+1)	dominant	0.273416	0.263834	0.300442	1.4766	0.405978	0.000297701	14.3027	0.000783795	1.08125	3.2076	3.2076	0.130036	0.00267312
rs78635238	4	124220906	G	Log(CAC+1)	dominant	0.286234	0.28189	0.310292	1.47377	0.406304	0.000309107	14.1881	0.000830015	0.969909	3.2024	3.2024	0.0764438	0.00272318
rs79620219	4	124224329	G	Log(CAC+1)	dominant	0.331833	0.277262	0.231817	1.4766	0.405978	0.000297701	14.6611	0.000655198	1.27969	3.2076	3.2076	0.115527	0.00267357
rs60122285	4	124226967	G	Log(CAC+1)	dominant	0.367772	0.21249	0.0839697	1.4766	0.405978	0.000297701	16.2244	0.000299865	1.71776	3.2076	3.2076	0.153311	0.00267226
rs72915845	4	124231238	A	Log(CAC+1)	dominant	0.175783	0.216118	0.416309	1.4766	0.405978	0.000297701	13.8903	0.00096328	0.834204	3.2076	3.2076	0.184124	0.0026708
rs6534393	4	124238947	C	Log(CAC+1)	dominant	0.253839	0.221853	0.252974	1.4766	0.405978	0.000297701	14.5379	0.000696838	1.1662	3.2076	3.2076	-0.109479	0.00267374
rs7674700	4	124239023	C	Log(CAC+1)	dominant	0.253839	0.221853	0.252974	1.4766	0.405978	0.000297701	14.5379	0.000696838	1.1662	3.2076	3.2076	-0.109479	0.00267374
rs6832894	4	124239525	C	Log(CAC+1)	dominant	0.253839	0.221853	0.252974	1.4766	0.405978	0.000297701	14.5379	0.000696838	1.1662	3.2076	3.2076	-0.109479	0.00267374
rs2132078	4	124240429	A	Log(CAC+1)	dominant	0.247002	0.22444	0.271513	1.4766	0.405978	0.000297701	14.4399	0.000731829	1.11966	3.2076	3.2076	-0.103934	0.00267389
rs12506890	4	124240982	C	Log(CAC+1)	dominant	0.247002	0.22444	0.271513	1.4766	0.405978	0.000297701	14.4399	0.000731829	1.11966	3.2076	3.2076	-0.103934	0.00267389
rs4833894	4	124241925	G	Log(CAC+1)	dominant	0.247002	0.22444	0.271513	1.4766	0.405978	0.000297701	14.4399	0.000731829	1.11966	3.2076	3.2076	-0.103934	0.00267389
rs11733133	4	124242996	C	Log(CAC+1)	dominant	0.247002	0.22444	0.271513	1.4766	0.405978	0.000297701	14.4399	0.000731829	1.11966	3.2076	3.2076	-0.103934	0.00267389
rs72915896	4	124243890	G	Log(CAC+1)	dominant	0.451814	0.256457	0.0785841	1.4766	0.405978	0.000297701	16.3326	0.000284074	1.80536	3.2076	3.2076	0.116396	0.00267355
rs7677059	4	124257091	T	Log(CAC+1)	dominant	-0.432658	0.222352	0.0521099	1.4766	0.405978	0.000297701	17.015	0.000201948	-1.89038	3.2076	3.2076	0.178536	0.00267109
rs10029875	4	124285986	C	Log(CAC+1)	dominant	0.312782	0.205792	0.129029	1.47013	0.393176	0.00020109	16.291	0.000290037	1.5268	3.32522	3.32522	0.289771	0.00175937
rs11947651	4	124291468	G	Log(CAC+1)	dominant	-0.260899	0.21382	0.222842	1.44001	0.391418	0.000253749	15.0235	0.000546628	-1.23455	3.35961	3.35961	-0.170979	0.0015589
rs17006884	4	124292330	G	Log(CAC+1)	dominant	-0.260899	0.21382	0.222842	1.44001	0.391418	0.000253749	15.0235	0.000546628	-1.23455	3.35961	3.35961	-0.170979	0.0015589
rs59107052	4	124296888	T	Log(CAC+1)	dominant	-0.334735	0.263489	0.204402	1.44001	0.391418	0.000253749	15.1485	0.000513493	-1.2205	3.35961	3.35961	-0.100611	0.00155996
rs73845099	4	124296975	A	Log(CAC+1)	dominant	0.747048	0.296074	0.011869	1.44001	0.391418	0.000253749	19.9011	4.77016e-05	2.41576	3.35961	3.35961	0.103252	0.00155993
rs11098708	4	124297264	C	Log(CAC+1)	dominant	-0.168764	0.20683	0.414826	1.44001	0.391418	0.000253749	14.2004	0.000824929	-0.820505	3.35961	3.35961	-0.166438	0.00155899
rs300553	4	124297449	T	Log(CAC+1)	dominant	-0.308813	0.212375	0.146408	1.44001	0.391418	0.000253749	15.649	0.000399815	-1.46621	3.35961	3.35961	-0.178456	0.00155874
rs159761	4	124298679	G	Log(CAC+1)	dominant	0.157214	0.207099	0.448055	1.44001	0.391418	0.000253749	14.1109	0.000862689	0.762443	3.35961	3.35961	0.0735905	0.00156019
rs17169233	7	97612024	A	Log(CAC+1)	dominant	-0.185164	0.217813	0.395582	1.39404	0.38361	0.000301269	13.9287	0.000944999	-0.875465	3.44908	3.44908	-0.121602	0.00112425
rs17147641	7	98106228	T	Log(CAC+1)	dominant	0.472401	0.221284	0.0331519	1.39408	0.382632	0.000290684	17.8319	0.000134233	2.10567	3.57201	3.57201	0.0991892	0.000708251
rs2132046	7	98108471	G	Log(CAC+1)	dominant	0.485244	0.206991	0.0193673	1.39422	0.382933	0.000293511	18.7517	8.47454e-05	2.34756	3.57227	3.57227	0.127379	0.000707449
rs80278399	7	98108520	T	Log(CAC+1)	dominant	0.154224	0.26857	0.566005	1.39408	0.382632	0.000290684	13.6042	0.00111146	0.590651	3.57201	3.57201	0.124651	0.000708171
rs73392953	7	98108640	G	Log(CAC+1)	dominant	0.198852	0.292693	0.497137	1.39532	0.382906	0.00029007	13.7405	0.00103823	0.698356	3.57567	3.57567	0.0459814	0.00069851
rs10266762	7	98112348	A	Log(CAC+1)	dominant	0.489882	0.221952	0.0276557	1.39527	0.382875	0.000289838	18.1517	0.000114395	2.17277	3.57466	3.57466	0.0990546	0.000701131
rs1472272	7	98112974	C	Log(CAC+1)	dominant	0.411122	0.2047	0.0450208	1.40564	0.383303	0.000265735	17.4818	0.000159908	2.00721	3.59245	3.59245	0.184927	0.000654605
rs17161386	7	98113575	T	Log(CAC+1)	dominant	0.118175	0.270433	0.662269	1.39887	0.382466	0.000275498	13.5683	0.00113157	0.447222	3.58193	3.58193	0.125739	0.000681831
rs78457930	7	98115013	A	Log(CAC+1)	dominant	0.328836	0.208359	0.115008	1.39984	0.383331	0.00028165	15.8263	0.000365902	1.56064	3.58408	3.58408	0.184599	0.00067596
rs2463759	7	98116480	A	Log(CAC+1)	dominant	0.225959	0.206276	0.273743	1.43111	0.386302	0.000229899	14.9243	0.000574411	1.09492	3.61207	3.61207	-0.201103	0.000606933
rs6962441	7	98117161	C	Log(CAC+1)	dominant	0.300582	0.203934	0.140993	1.43291	0.385714	0.000220851	15.9734	0.00033996	1.46887	3.61487	3.61487	0.234959	0.000600193
rs10269425	7	98118073	T	Log(CAC+1)	dominant	-0.0959791	0.290873	0.741531	1.43429	0.386838	0.000227205	13.8561	0.000979896	-0.335814	3.61347	3.61347	0.0652045	0.000604132
rs73143668	7	98119379	C	Log(CAC+1)	dominant	0.321148	0.2037	0.115384	1.43291	0.385714	0.000220851	16.2865	0.000290687	1.57046	3.61487	3.61487	0.234569	0.000600196
rs1093532	7	98123880	T	Log(CAC+1)	dominant	-0.0885785	0.227312	0.696904	1.48934	0.396161	0.000185769	14.2851	0.000790734	-0.380311	3.64672	3.64672	-0.232937	0.000530565
rs4144071	7	98124854	C	Log(CAC+1)	dominant	-0.185626	0.209692	0.376361	1.43651	0.385289	0.000209632	14.6847	0.000647535	-0.887606	3.68166	3.68166	0.0243076	0.000463375
rs4729451	7	98125134	T	Log(CAC+1)	dominant	0.0142234	0.211098	0.946301	1.43651	0.385289	0.000209632	13.9056	0.000955966	0.0675436	3.68166	3.68166	0.0724314	0.000463347
rs6947434	7	98125173	A	Log(CAC+1)	dominant	0.199262	0.226998	0.380373	1.48418	0.381147	0.000108889	15.9336	0.000346787	0.854682	3.81663	3.81663	0.173271	0.000270462
rs10272977	7	98125908	C	Log(CAC+1)	dominant	0.180996	0.228233	0.428053	1.48418	0.381147	0.000108889	15.7919	0.000372241	0.768778	3.81663	3.81663	0.174941	0.00027046
rs2394868	7	98128828	A	Log(CAC+1)	dominant	0.153254	0.255245	0.548438	1.48418	0.381147	0.000108889	15.5235	0.000425701	0.607313	3.81663	3.81663	0.00312604	0.000270551
rs74299628	7	98131934	C	Log(CAC+1)	dominant	-0.563525	0.304203	0.0644158	1.43581	0.378059	0.000159749	17.8552	0.000132674	-1.86659	3.75738	3.75738	-0.0537445	0.000343359
rs12670413	7	98133494	T	Log(CAC+1)	dominant	-0.145405	0.350896	0.678734	1.43093	0.382085	0.000196695	14.1971	0.000826283	-0.393392	3.68473	3.68473	-0.00360793	0.000457847
rs12670451	7	98133619	T	Log(CAC+1)	dominant	0.143455	0.210662	0.496135	1.43581	0.378059	0.000159749	14.8873	0.000585136	0.676403	3.75738	3.75738	0.134767	0.000343297
rs1681246	7	98134394	T	Log(CAC+1)	dominant	0.227294	0.221811	0.30588	1.43581	0.378059	0.000159749	15.4737	0.000436452	1.03453	3.75738	3.75738	0.2291	0.000343093
rs4729453	7	98135868	G	Log(CAC+1)	dominant	-0.551943	0.309481	0.0749848	1.43526	0.378358	0.000162618	17.5706	0.000152969	-1.78136	3.75719	3.75719	-0.0569842	0.000343618
rs817921	7	98136310	T	Log(CAC+1)	dominant	-0.277117	0.210772	0.189055	1.43591	0.378359	0.000161517	16.1313	0.000314146	-1.30626	3.75751	3.75751	-0.197043	0.000343018
rs10254240	7	98139199	A	Log(CAC+1)	dominant	0.152445	0.204102	0.455391	1.43581	0.378059	0.000159749	14.9815	0.000558229	0.746261	3.75738	3.75738	0.183036	0.000343217
rs10262366	7	98141080	T	Log(CAC+1)	dominant	0.177804	0.332768	0.593307	1.43581	0.378059	0.000159749	14.7091	0.000639673	0.541555	3.75738	3.75738	0.105048	0.000343328
rs10236323	7	98141680	C	Log(CAC+1)	dominant	0.24185	0.266036	0.363645	1.43581	0.378059	0.000159749	15.25	0.000488083	0.893667	3.75738	3.75738	0.146511	0.000343281
rs2625400	7	98143429	T	Log(CAC+1)	dominant	-0.325746	0.207464	0.116875	1.43581	0.378059	0.000159749	16.8889	0.000215089	-1.58085	3.75738	3.75738	-0.134313	0.000343297
rs2642896	7	98143535	C	Log(CAC+1)	dominant	0.445815	0.260525	0.0875224	1.4353	0.382298	0.000189479	17.0238	0.000201066	1.78525	3.68616	3.68616	0.1154	0.000455193
rs360993	8	53930770	T	Log(CAC+1)	additive	0.305232	0.270363	0.259329	1.33457	0.367029	0.000298817	14.4962	0.000711529	1.19478	3.54921	3.54921	-0.269094	0.000771075
rs1469322	8	53930798	T	Log(CAC+1)	additive	0.27048	0.198862	0.174263	1.33895	0.3675	0.000290719	15.1244	0.000519739	1.40078	3.55703	3.55703	0.143406	0.000749684
rs4416837	8	53935438	G	Log(CAC+1)	additive	0.181814	0.164975	0.27084	1.33457	0.367029	0.000298817	14.4362	0.000733203	1.04447	3.54921	3.54921	0.0884331	0.000772523
rs1426561	8	53935492	G	Log(CAC+1)	additive	0.03338	0.152448	0.826751	1.33457	0.367029	0.000298817	13.2696	0.00131387	0.218748	3.54921	3.54921	0.147135	0.000772292
rs360996	8	53935548	T	Log(CAC+1)	additive	-0.250744	0.196264	0.201855	1.33457	0.367029	0.000298817	14.8538	0.000595019	-1.2654	3.54921	3.54921	-0.445353	0.000765159
rs1426562	8	53935694	A	Log(CAC+1)	additive	-0.137336	0.173068	0.427755	1.33457	0.367029	0.000298817	13.8513	0.000982257	-0.806905	3.54921	3.54921	-0.57938	0.000752866
rs79982969	8	53937486	G	Log(CAC+1)	additive	-0.291555	0.298668	0.32934	1.35223	0.365393	0.00023334	14.6486	0.000659327	-0.963225	3.60574	3.60574	0.208505	0.00062187
rs6473783	8	53939511	C	Log(CAC+1)	additive	-0.150935	0.173111	0.383588	1.35125	0.364973	0.000231904	14.4674	0.000721828	-0.886553	3.60629	3.60629	-0.581643	0.000605979
rs360981	8	53941673	A	Log(CAC+1)	additive	0.103593	0.280338	0.711855	1.34315	0.365132	0.000254185	13.6681	0.00107647	0.402811	3.58254	3.58254	-0.309557	0.000678504
rs9298485	8	53944382	G	Log(CAC+1)	additive	-0.00824571	0.157084	0.958153	1.35125	0.364973	0.000231904	13.71	0.00105417	-0.0526561	3.60629	3.60629	-0.455318	0.00061516
rs4873692	8	53946170	G	Log(CAC+1)	additive	-0.256399	0.19604	0.191376	1.35125	0.364973	0.000231904	15.4178	0.00044881	-1.29502	3.60629	3.60629	-0.450251	0.000615394
rs6473784	8	53946440	G	Log(CAC+1)	additive	-0.159245	0.173932	0.360241	1.35125	0.364973	0.000231904	14.5455	0.000694205	-0.93827	3.60629	3.60629	-0.588984	0.000605191
rs2120558	8	53946869	C	Log(CAC+1)	additive	-0.132504	0.173289	0.444764	1.35125	0.364973	0.000231904	14.2919	0.000788041	-0.779706	3.60629	3.60629	-0.581617	0.000605982
rs3943615	8	53947297	A	Log(CAC+1)	additive	-0.363997	0.190936	0.0570451	1.35125	0.364973	0.000231904	17.3415	0.000171528	-1.84977	3.60629	3.60629	-0.443813	0.00061568
rs11682791	8	53949321	A	Log(CAC+1)	additive	0.313801	0.276378	0.256627	1.35125	0.364973	0.000231904	14.9964	0.000554084	1.1887	3.60629	3.60629	0.117424	0.000620974
rs73586953	8	53962778	C	Log(CAC+1)	additive	-0.102665	0.146333	0.483191	1.35557	0.36524	0.000223903	14.2671	0.000797891	-0.717347	3.61607	3.61607	0.150019	0.000597906
rs35528949	8	53963404	A	Log(CAC+1)	additive	-0.0611589	0.213451	0.774569	1.33899	0.365249	0.000266761	13.5214	0.00115842	-0.272633	3.57011	3.57011	-0.0751388	0.000713475
rs4873693	8	53964853	A	Log(CAC+1)	additive	-0.426502	0.227475	0.0612522	1.35125	0.364973	0.000231904	17.2227	0.000182032	-1.76471	3.60629	3.60629	-0.332439	0.000619037
rs4873694	8	53966205	T	Log(CAC+1)	additive	0.00968194	0.145155	0.946841	1.35125	0.364973	0.000231904	13.7117	0.00105328	0.0666738	3.60629	3.60629	-0.160645	0.000620824
rs58332780	8	53967305	T	Log(CAC+1)	additive	-0.475701	0.328102	0.147591	1.35972	0.366707	0.000227185	15.8507	0.000361458	-1.50497	3.61591	3.61591	-0.250509	0.000597631
rs3898321	8	53967797	T	Log(CAC+1)	additive	0.130769	0.168892	0.439051	1.35125	0.364973	0.000231904	14.3067	0.000782221	0.734626	3.60629	3.60629	0.0392586	0.000621102
rs4873695	8	53968277	T	Log(CAC+1)	additive	-0.0745286	0.143295	0.603169	1.3586	0.365771	0.000221373	14.0669	0.000881873	-0.528616	3.61176	3.61176	0.0462538	0.000608132
rs12543603	8	53975616	A	Log(CAC+1)	additive	-0.0509375	0.145396	0.726201	1.3586	0.365771	0.000221373	13.9192	0.000949499	-0.354828	3.61176	3.61176	0.162202	0.000607862
rs4873697	8	53978337	T	Log(CAC+1)	additive	-0.31504	0.215877	0.144956	1.3586	0.365771	0.000221373	15.9261	0.000348087	-1.39518	3.61176	3.61176	-0.304814	0.000606606
rs7835666	8	53978765	T	Log(CAC+1)	additive	0.132883	0.204132	0.515301	1.3586	0.365771	0.000221373	14.2202	0.000816825	0.683337	3.61176	3.61176	0.190341	0.000607724
rs2120560	8	53981711	C	Log(CAC+1)	additive	-0.0374438	0.142326	0.792569	1.3586	0.365771	0.000221373	13.8656	0.000975252	-0.266615	3.61176	3.61176	0.0345831	0.000608141
rs4873699	8	53981759	A	Log(CAC+1)	additive	-0.327819	0.215485	0.128673	1.3586	0.365771	0.000221373	16.1108	0.000317386	-1.45581	3.61176	3.61176	-0.303168	0.000606631
rs7833814	8	53990818	T	Log(CAC+1)	additive	0.032902	0.235956	0.889145	1.32739	0.36647	0.000315192	13.139	0.00140248	0.149202	3.52826	3.52826	0.155023	0.000835996
rs60921694	8	53992035	A	Log(CAC+1)	additive	0.108087	0.171613	0.529029	1.32739	0.36647	0.000315192	13.5163	0.0011614	0.593564	3.52826	3.52826	0.0269929	0.000836426
rs4363215	8	53996291	T	Log(CAC+1)	additive	-0.0461322	0.186314	0.804519	1.32739	0.36647	0.000315192	13.1809	0.00137343	-0.259553	3.52826	3.52826	0.0181306	0.000836433
rs1001826	8	53997731	A	Log(CAC+1)	additive	-0.238042	0.184155	0.196605	1.32739	0.36647	0.000315192	14.7904	0.000614179	-1.28016	3.52826	3.52826	-0.246034	0.000835053
rs73588973	8	53999838	G	Log(CAC+1)	additive	0.0928337	0.17246	0.590562	1.32739	0.36647	0.000315192	13.4093	0.00122518	0.509203	3.52826	3.52826	0.0253917	0.000836428
rs4873236	8	54001092	C	Log(CAC+1)	additive	-0.289823	0.218179	0.184525	1.32739	0.36647	0.000315192	14.8842	0.000586067	-1.26255	3.52826	3.52826	-0.290913	0.000834239
rs11283032	8	54001235	C	Log(CAC+1)	additive	0.247298	0.19916	0.214797	1.32739	0.36647	0.000315192	14.6614	0.000655113	1.26329	3.52826	3.52826	0.153331	0.000836007
rs1584083	8	54007583	T	Log(CAC+1)	additive	-0.209058	0.20947	0.318637	1.32739	0.36647	0.000315192	14.1157	0.000860647	-1.00825	3.52826	3.52826	-0.148317	0.000836039
rs2376429	8	54013969	G	Log(CAC+1)	additive	-0.225444	0.213389	0.291139	1.32739	0.36647	0.000315192	14.2358	0.000810485	-1.0568	3.52826	3.52826	-0.150215	0.000836027
rs4873241	8	54014989	T	Log(CAC+1)	additive	-0.0958729	0.142898	0.502514	1.32739	0.36647	0.000315192	13.5697	0.00113077	-0.682558	3.52826	3.52826	-0.0129417	0.000836435
rs11643350	8	54015690	A	Log(CAC+1)	additive	-0.0422912	0.251366	0.866443	1.32739	0.36647	0.000315192	13.1479	0.00139628	-0.178168	3.52826	3.52826	0.19623	0.000835662
rs992853	8	54016100	C	Log(CAC+1)	additive	-0.222365	0.274555	0.418289	1.32739	0.36647	0.000315192	13.7755	0.00102019	-0.848861	3.52826	3.52826	0.220334	0.0008354
rs10958343	8	54018911	T	Log(CAC+1)	additive	-0.0860097	0.141596	0.54378	1.32739	0.36647	0.000315192	13.4885	0.0011776	-0.610454	3.52826	3.52826	-0.0749469	0.000836347
rs12708145	8	54030833	A	Log(CAC+1)	additive	-0.0477165	0.18607	0.79769	1.32739	0.36647	0.000315192	13.1853	0.00137037	-0.269158	3.52826	3.52826	0.018961	0.000836432
rs17351880	8	54034788	G	Log(CAC+1)	additive	-0.372113	0.23364	0.111722	1.32739	0.36647	0.000315192	15.6562	0.000398381	-1.49801	3.52826	3.52826	-0.187842	0.000835741
rs16918595	8	54034889	C	Log(CAC+1)	additive	0.303252	0.185569	0.10271	1.32739	0.36647	0.000315192	15.7901	0.000372583	1.5969	3.52826	3.52826	0.20301	0.000835594
rs2553915	8	54038721	A	Log(CAC+1)	additive	-0.0704411	0.140847	0.617158	1.32739	0.36647	0.000315192	13.3697	0.0012497	-0.503225	3.52826	3.52826	-0.0706874	0.000836357
rs1820406	8	54042210	T	Log(CAC+1)	additive	-0.176753	0.144934	0.223084	1.42172	0.363386	0.000101068	16.7944	0.000225493	-1.21947	3.7802	3.7802	0.106687	0.000313345
rs11998263	8	54043893	T	Log(CAC+1)	additive	0.497934	0.171232	0.00376307	1.35404	0.362115	0.000200968	22.4383	1.34148e-05	2.86031	3.60101	3.60101	0.275213	0.000632638
rs2588077	8	54044136	A	Log(CAC+1)	additive	0.440618	0.154934	0.00459756	1.35404	0.362115	0.000200968	22.0699	1.61279e-05	2.77133	3.60101	3.60101	0.244583	0.00063298
rs2553850	8	54044200	T	Log(CAC+1)	additive	0.428317	0.154532	0.0057372	1.35404	0.362115	0.000200968	21.6645	1.97526e-05	2.70308	3.60101	3.60101	0.247735	0.000632949
rs2553855	8	54046651	C	Log(CAC+1)	additive	-0.409229	0.170647	0.016764	1.35692	0.362775	0.00020011	19.7415	5.1665e-05	-2.32646	3.60189	3.60189	-0.340596	0.000629417
rs2717616	8	54047105	A	Log(CAC+1)	additive	0.418674	0.155171	0.00715524	1.35404	0.362115	0.000200968	21.2621	2.41547e-05	2.63001	3.60101	3.60101	0.249737	0.000632929
rs2553877	8	54055583	T	Log(CAC+1)	additive	0.00377413	0.261783	0.988502	1.35404	0.362115	0.000200968	13.9823	0.000919983	0.0141945	3.60101	3.60101	0.00413789	0.000633859
rs76127264	8	54057197	A	Log(CAC+1)	additive	0.257222	0.212312	0.226136	1.35404	0.362115	0.000200968	15.4499	0.000441668	1.23059	3.60101	3.60101	0.139584	0.00063364
rs16918619	8	54057761	A	Log(CAC+1)	additive	0.324572	0.229475	0.157724	1.35404	0.362115	0.000200968	15.9827	0.000338384	1.40226	3.60101	3.60101	0.119869	0.000633704
rs78460869	8	54058342	T	Log(CAC+1)	additive	-0.226431	0.267312	0.397273	1.35404	0.362115	0.000200968	14.6996	0.000642714	-0.904272	3.60101	3.60101	0.100084	0.000633754
rs7840179	8	54058662	G	Log(CAC+1)	additive	0.324572	0.229475	0.157724	1.35404	0.362115	0.000200968	15.9827	0.000338384	1.40226	3.60101	3.60101	0.119869	0.000633704
rs1425914	8	54062852	G	Log(CAC+1)	additive	0.436725	0.155264	0.00506136	1.32197	0.362575	0.00028784	21.2054	2.48483e-05	2.74806	3.51539	3.51539	0.225064	0.00087685
rs1425913	8	54063195	G	Log(CAC+1)	additive	0.409179	0.155147	0.00855647	1.35404	0.362115	0.000200968	20.9378	2.84058e-05	2.57162	3.60101	3.60101	0.248792	0.000632938
rs2553891	8	54063665	C	Log(CAC+1)	additive	-0.0569102	0.263751	0.829234	1.35156	0.36447	0.000226652	13.798	0.0010088	-0.213102	3.55662	3.55662	-0.0166783	0.000751157
rs7816066	8	54064598	A	Log(CAC+1)	additive	0.297742	0.197681	0.132511	1.35404	0.362115	0.000200968	16.2507	0.000295945	1.54357	3.60101	3.60101	0.165275	0.000633535
rs360811	8	54067378	A	Log(CAC+1)	additive	0.432461	0.155335	0.00552572	1.35404	0.362115	0.000200968	21.7331	1.90863e-05	2.72111	3.60101	3.60101	0.221044	0.000633189
rs13273443	8	54068071	A	Log(CAC+1)	additive	-0.554468	0.197638	0.00517575	1.33739	0.364091	0.000259365	21.3634	2.29617e-05	-2.69268	3.54391	3.54391	-0.158266	0.000787918
rs11564483	8	54076637	C	Log(CAC+1)	additive	0.297889	0.232808	0.201165	1.33739	0.364091	0.000259365	15.1299	0.000518296	1.26392	3.54391	3.54391	0.118121	0.000788121
rs4873733	8	54078568	A	Log(CAC+1)	additive	-0.554468	0.197638	0.00517575	1.33739	0.364091	0.000259365	21.3634	2.29617e-05	-2.69268	3.54391	3.54391	-0.158266	0.000787918
rs1425912	8	54079193	C	Log(CAC+1)	additive	-0.242207	0.151006	0.109213	1.33739	0.364091	0.000259365	16.0654	0.000324676	-1.57293	3.54391	3.54391	-0.201854	0.000787582
rs76126200	8	54079339	T	Log(CAC+1)	additive	0.297742	0.197681	0.132511	1.33739	0.364091	0.000259365	15.7613	0.000377995	1.54357	3.54391	3.54391	0.164362	0.000787879
rs16918675	8	54080380	C	Log(CAC+1)	additive	0.40769	0.191025	0.0332014	1.33046	0.364178	0.00027992	17.9018	0.000129622	2.09318	3.52942	3.52942	0.205451	0.000831922
rs16918678	8	54083168	C	Log(CAC+1)	additive	0.348452	0.210414	0.0982013	1.33198	0.36364	0.000269836	16.1593	0.000309775	1.62789	3.53863	3.53863	0.133372	0.000803952
rs16918679	8	54086069	G	Log(CAC+1)	additive	0.443554	0.174163	0.0111041	1.34615	0.364183	0.000237375	20.1491	4.21388e-05	2.55403	3.57053	3.57053	0.241804	0.00071137
rs7826095	8	54089639	A	Log(CAC+1)	additive	-0.0662	0.255184	0.795393	1.33198	0.36364	0.000269836	13.4842	0.00118018	-0.26873	3.53863	3.53863	0.154923	0.000803832
rs74429672	8	54089729	T	Log(CAC+1)	additive	0.283172	0.210387	0.17879	1.34279	0.363478	0.000239246	15.4593	0.000439598	1.36952	3.56766	3.56766	0.143178	0.000719963
rs10112222	8	54092967	G	Log(CAC+1)	additive	-0.0662	0.255184	0.795393	1.33198	0.36364	0.000269836	13.4842	0.00118018	-0.26873	3.53863	3.53863	0.154923	0.000803832
rs2717651	8	54099372	T	Log(CAC+1)	additive	0.299797	0.162099	0.0648464	1.33198	0.36364	0.000269836	16.8374	0.000220697	1.79342	3.53863	3.53863	0.120463	0.000804011
rs2553908	8	54099910	C	Log(CAC+1)	additive	-0.343167	0.169723	0.0435972	1.33198	0.36364	0.000269836	17.505	0.000158063	-1.97425	3.53863	3.53863	-0.329783	0.000801252
rs80179611	8	54100406	C	Log(CAC+1)	additive	-0.262685	0.257892	0.308784	1.33959	0.363368	0.000246518	14.6285	0.000665973	-1.07716	3.5554	3.5554	0.100071	0.000754532
rs1035735	8	54103202	A	Log(CAC+1)	additive	-0.134183	0.146321	0.35946	1.33198	0.36364	0.000269836	14.2579	0.000801579	-0.909716	3.53863	3.53863	-0.126418	0.000803985
rs11606441	8	54105425	A	Log(CAC+1)	additive	0.234499	0.337975	0.488035	1.33198	0.36364	0.000269836	13.8983	0.000959457	0.771366	3.53863	3.53863	0.114324	0.000804036
rs2553914	8	54105645	C	Log(CAC+1)	additive	0.462039	0.143359	0.00133274	1.33198	0.36364	0.000269836	23.8042	6.77605e-06	3.22009	3.53863	3.53863	0.269369	0.000802579
rs7844660	8	54106284	A	Log(CAC+1)	additive	-0.449314	0.180984	0.0132952	1.33198	0.36364	0.000269836	19.5803	5.6001e-05	-2.43516	3.53863	3.53863	-0.0987702	0.000804093
rs77163141	8	54106988	A	Log(CAC+1)	additive	0.57096	0.338211	0.0918607	1.33198	0.36364	0.000269836	16.2668	0.000293566	1.72029	3.53863	3.53863	0.117554	0.000804023
rs2717653	8	54107379	C	Log(CAC+1)	additive	0.0198792	0.239226	0.933799	1.33198	0.36364	0.000269836	13.4238	0.00121636	0.0837094	3.53863	3.53863	-0.0331635	0.000804229
rs2717655	8	54108225	C	Log(CAC+1)	additive	-0.357684	0.158795	0.024627	1.33198	0.36364	0.000269836	18.4906	9.65662e-05	-2.24722	3.53863	3.53863	-0.102314	0.000804081
rs16918746	8	54108328	C	Log(CAC+1)	additive	0.452859	0.164404	0.00604322	1.33198	0.36364	0.000269836	21.0044	2.74764e-05	2.72304	3.53863	3.53863	0.215962	0.00080332
rs16918748	8	54108394	T	Log(CAC+1)	additive	0.323325	0.212992	0.129502	1.33198	0.36364	0.000269836	15.7212	0.000385636	1.49983	3.53863	3.53863	0.136091	0.000803938
rs78130769	8	54108618	C	Log(CAC+1)	additive	0.57096	0.338211	0.0918607	1.33198	0.36364	0.000269836	16.2668	0.000293566	1.72029	3.53863	3.53863	0.117554	0.000804023
rs1425898	8	54115304	G	Log(CAC+1)	additive	-0.237715	0.144424	0.100261	1.33739	0.365758	0.000276532	16.0791	0.000322453	-1.60302	3.54918	3.54918	-0.147591	0.000772384
rs1425900	8	54115332	G	Log(CAC+1)	additive	0.304041	0.153092	0.0474556	1.36282	0.361327	0.000177041	18.17	0.000113353	1.92843	3.65211	3.65211	0.19458	0.000519774
rs2553921	8	54121354	C	Log(CAC+1)	additive	-0.580213	0.225854	0.0104251	1.28915	0.349318	0.000242859	20.2193	4.06849e-05	-2.52215	3.61901	3.61901	-0.530281	0.00058153
rs7841487	8	54123261	A	Log(CAC+1)	additive	0.136543	0.227318	0.548273	1.27344	0.350151	0.000298261	13.5873	0.00112085	0.565435	3.56915	3.56915	0.168448	0.000715727
rs59609832	8	54126700	C	Log(CAC+1)	additive	-0.011649	0.231345	0.959856	1.34986	0.349231	0.000122362	14.9425	0.000569205	-0.0491493	3.7926	3.7926	0.164332	0.000298045
rs10504152	8	54130115	A	Log(CAC+1)	additive	0.281591	0.15306	0.066265	1.27634	0.349867	0.000285557	16.6931	0.000237211	1.86181	3.57515	3.57515	0.145313	0.000699653
rs10101110	8	54137488	C	Log(CAC+1)	additive	0.271443	0.140194	0.053281	1.26633	0.349578	0.000314757	16.8711	0.000217019	1.87324	3.55304	3.55304	0.303217	0.000759325
rs11992022	8	54138291	T	Log(CAC+1)	additive	0.371151	0.15398	0.0162148	1.26633	0.349578	0.000314757	18.9321	7.74351e-05	2.45643	3.55304	3.55304	0.274052	0.000759865
rs7832417	8	54138618	T	Log(CAC+1)	additive	0.433359	0.141777	0.00233104	1.26633	0.349578	0.000314757	22.4651	1.32362e-05	3.0174	3.55304	3.55304	0.320723	0.000758936
rs73585645	8	54138629	T	Log(CAC+1)	additive	0.355439	0.297262	0.232249	1.26633	0.349578	0.000314757	14.5519	0.000691968	1.2313	3.55304	3.55304	0.0590888	0.000761423
rs7820807	8	54138861	C	Log(CAC+1)	additive	0.389145	0.151849	0.010612	1.26633	0.349578	0.000314757	19.6897	5.30207e-05	2.55516	3.55304	3.55304	0.281898	0.000759732
rs10105801	8	54139056	G	Log(CAC+1)	additive	0.371151	0.15398	0.0162148	1.26633	0.349578	0.000314757	18.9321	7.74351e-05	2.45643	3.55304	3.55304	0.274052	0.000759865
rs11296068	8	54139543	T	Log(CAC+1)	additive	0.257707	0.205464	0.210199	1.26633	0.349578	0.000314757	14.6954	0.000644069	1.26028	3.55304	3.55304	0.113591	0.000761283
rs7822111	8	54139959	G	Log(CAC+1)	additive	0.242292	0.205279	0.238314	1.26633	0.349578	0.000314757	14.5153	0.000704747	1.18595	3.55304	3.55304	0.107644	0.000761304
rs7839445	8	54140447	T	Log(CAC+1)	additive	0.257707	0.205464	0.210199	1.26633	0.349578	0.000314757	14.6954	0.000644069	1.26028	3.55304	3.55304	0.113591	0.000761283
rs73585649	8	54140713	T	Log(CAC+1)	additive	0.374934	0.302114	0.215044	1.26633	0.349578	0.000314757	14.6624	0.000654791	1.22977	3.55304	3.55304	-0.0441133	0.000761445
rs16918853	8	54140789	T	Log(CAC+1)	additive	0.430251	0.155432	0.00580044	1.26633	0.349578	0.000314757	20.7845	3.06685e-05	2.82447	3.55304	3.55304	0.262002	0.000760054
rs3802279	8	54140948	T	Log(CAC+1)	additive	0.410653	0.155777	0.00858684	1.26633	0.349578	0.000314757	20.0715	4.38046e-05	2.69496	3.55304	3.55304	0.254971	0.000760156
rs3802280	8	54140999	A	Log(CAC+1)	additive	0.374522	0.152407	0.0142577	1.26633	0.349578	0.000314757	19.1609	6.90654e-05	2.47235	3.55304	3.55304	0.276491	0.000759824
rs3802281	8	54141163	C	Log(CAC+1)	additive	0.466288	0.140679	0.000969299	1.26633	0.349578	0.000314757	24.1085	5.81984e-06	3.24526	3.55304	3.55304	0.318554	0.000758987
rs3802282	8	54141204	A	Log(CAC+1)	additive	0.465065	0.140691	0.00100071	1.27276	0.348728	0.000283898	24.2473	5.42954e-06	3.22156	3.56457	3.56457	0.320992	0.000726391
rs76278859	8	54141266	C	Log(CAC+1)	additive	0.0420353	0.246522	0.86466	1.29191	0.349262	0.000234969	13.7114	0.00105345	0.172787	3.62391	3.62391	0.11138	0.00058016
rs963549	8	54141824	T	Log(CAC+1)	additive	0.478863	0.140972	0.000723593	1.2687	0.349546	0.000306423	24.7124	4.30295e-06	3.28821	3.55867	3.55867	0.324076	0.000742813
rs9282808	8	54141880	T	Log(CAC+1)	additive	-0.0692045	0.269673	0.797551	1.29337	0.347611	0.000215964	13.9098	0.000953969	-0.256029	3.61673	3.61673	0.151602	0.000596375
rs78517449	8	54142052	A	Log(CAC+1)	additive	-0.0736088	0.260275	0.777412	1.29337	0.347611	0.000215964	13.9239	0.000947255	-0.289078	3.61673	3.61673	0.152734	0.00059637
rs16918875	8	54142154	A	Log(CAC+1)	additive	0.321216	0.198274	0.105708	1.29337	0.347611	0.000215964	16.4685	0.000265407	1.58621	3.61673	3.61673	0.131907	0.00059644
rs702764	8	54142157	C	Log(CAC+1)	additive	0.419418	0.141607	0.00317059	1.29337	0.347611	0.000215964	22.6164	1.2272e-05	2.90092	3.61673	3.61673	0.322895	0.000594825
rs7817710	8	54142815	T	Log(CAC+1)	additive	0.42634	0.156118	0.00648915	1.29337	0.347611	0.000215964	21.3016	2.36817e-05	2.78052	3.61673	3.61673	0.25393	0.000595729
rs58534275	8	54144428	A	Log(CAC+1)	additive	0.317807	0.281035	0.258542	1.29337	0.347611	0.000215964	15.1227	0.000520171	1.09191	3.61673	3.61673	0.00885169	0.000596613
rs11440613	8	54145430	C	Log(CAC+1)	additive	-0.0191999	0.266874	0.942669	1.29337	0.347611	0.000215964	13.8491	0.000983356	-0.0725052	3.61673	3.61673	0.145899	0.000596395
rs72651164	8	54146907	T	Log(CAC+1)	additive	-0.377571	0.211302	0.074427	1.29337	0.347611	0.000215964	17.0368	0.000199756	-1.92108	3.61673	3.61673	0.0408222	0.000596599
rs16918900	8	54147242	T	Log(CAC+1)	additive	0.385944	0.319329	0.227257	1.29337	0.347611	0.000215964	15.3046	0.000474943	1.21008	3.61673	3.61673	-0.0655351	0.000596575
rs7815824	8	54147470	A	Log(CAC+1)	additive	0.0519456	0.19029	0.784955	1.29337	0.347611	0.000215964	13.9184	0.000949846	0.268201	3.61673	3.61673	0.142925	0.000596405
rs73589347	8	54148326	A	Log(CAC+1)	additive	0.379783	0.291348	0.192856	1.29337	0.347611	0.000215964	15.5431	0.000421555	1.22387	3.61673	3.61673	-0.029608	0.000596606
rs11483482	8	54148826	A	Log(CAC+1)	additive	0.361977	0.216996	0.0957759	1.29337	0.347611	0.000215964	16.6265	0.00024524	1.6385	3.61673	3.61673	0.233181	0.000595913
rs72651165	8	54149099	C	Log(CAC+1)	additive	-0.348216	0.21131	0.099861	1.29337	0.347611	0.000215964	16.5595	0.000253605	-1.7712	3.61673	3.61673	0.0430568	0.000596597
rs7016275	8	54149770	G	Log(CAC+1)	additive	0.396869	0.184295	0.0316538	1.29337	0.347611	0.000215964	18.4812	9.70184e-05	2.12504	3.61673	3.61673	0.173707	0.000596283
rs16918909	8	54150034	G	Log(CAC+1)	additive	0.16166	0.238302	0.497772	1.29337	0.347611	0.000215964	14.3041	0.000783254	0.713885	3.61673	3.61673	0.127335	0.000596453
rs62505376	8	54150616	T	Log(CAC+1)	additive	0.0893182	0.152501	0.55829	1.29337	0.347611	0.000215964	14.1869	0.000830513	0.613241	3.61673	3.61673	0.180914	0.000596248
rs6651353	8	54152268	G	Log(CAC+1)	additive	0.00208569	0.1657	0.989961	1.29337	0.347611	0.000215964	13.8441	0.000985826	0.0133918	3.61673	3.61673	0.209	0.000596088
rs997917	8	54152378	T	Log(CAC+1)	additive	-0.153979	0.156333	0.32502	1.29337	0.347611	0.000215964	14.814	0.000606983	-0.967599	3.61673	3.61673	-0.461061	0.00059072
rs6473798	8	54153105	C	Log(CAC+1)	additive	-0.0692768	0.147284	0.638256	1.29337	0.347611	0.000215964	14.0651	0.00088266	-0.457933	3.61673	3.61673	-0.463646	0.000590599
rs6473799	8	54153123	A	Log(CAC+1)	additive	-0.0692768	0.147284	0.638256	1.29337	0.347611	0.000215964	14.0651	0.00088266	-0.457933	3.61673	3.61673	-0.463646	0.000590599
rs16918928	8	54154311	A	Log(CAC+1)	additive	0.110505	0.166765	0.507799	1.3238	0.350378	0.000172632	14.7139	0.00063813	0.679322	3.64744	3.64744	0.104123	0.000529584
rs61038889	8	54154679	G	Log(CAC+1)	additive	0.199189	0.22505	0.376439	1.29337	0.347611	0.000215964	14.6273	0.000666386	0.883443	3.61673	3.61673	0.138999	0.000596418
rs73589359	8	54155761	G	Log(CAC+1)	additive	0.134529	0.166517	0.419446	1.27041	0.34883	0.000292357	13.9164	0.000950828	0.828699	3.54221	3.54221	0.0958555	0.000793293
rs7836120	8	54157539	C	Log(CAC+1)	additive	0.0540968	0.143497	0.706306	1.29337	0.347611	0.000215964	13.986	0.000918277	0.391382	3.61673	3.61673	0.1777	0.000596264
rs16918934	8	54158144	G	Log(CAC+1)	additive	0.168974	0.218418	0.439434	1.29337	0.347611	0.000215964	14.4424	0.000730923	0.77263	3.61673	3.61673	-0.0307337	0.000596606
rs10111937	8	54160092	C	Log(CAC+1)	additive	-0.355854	0.177626	0.0455535	1.29337	0.347611	0.000215964	17.8575	0.000132526	-1.93305	3.61673	3.61673	-0.610765	0.000579053
rs16918941	8	54160702	G	Log(CAC+1)	additive	-0.352817	0.271458	0.194164	1.29337	0.347611	0.000215964	15.5332	0.000423661	-1.39602	3.61673	3.61673	-0.0239214	0.000596609
rs6998851	8	54161089	A	Log(CAC+1)	additive	0.231192	0.241213	0.338191	1.29337	0.347611	0.000215964	14.7625	0.000622808	0.951222	3.61673	3.61673	-0.0940227	0.000596531
rs6985606	8	54161116	C	Log(CAC+1)	additive	0.537613	0.256279	0.036322	1.29587	0.352422	0.000255992	17.9212	0.000128366	2.16031	3.55821	3.55821	0.68061	0.000709933
rs6986052	8	54161358	C	Log(CAC+1)	additive	0.168974	0.218418	0.439434	1.29337	0.347611	0.000215964	14.4424	0.000730923	0.77263	3.61673	3.61673	-0.0307337	0.000596606
rs12056414	8	54162886	A	Log(CAC+1)	additive	0.28053	0.244722	0.252089	1.2826	0.347886	0.000246191	14.9069	0.000579443	1.13771	3.5838	3.5838	-0.0910804	0.00067704
rs76958798	8	54167008	A	Log(CAC+1)	additive	0.0677252	0.232546	0.770967	1.29337	0.347611	0.000215964	13.9287	0.000944968	0.311829	3.61673	3.61673	0.175826	0.000596273
rs76006955	8	54167288	G	Log(CAC+1)	additive	0.0788109	0.201297	0.695546	1.29337	0.347611	0.000215964	13.9972	0.000913166	0.410621	3.61673	3.61673	0.114942	0.000596486
rs75685229	8	54167629	A	Log(CAC+1)	additive	-0.0238351	0.208719	0.909117	1.29337	0.347611	0.000215964	13.8569	0.000979497	-0.117305	3.61673	3.61673	0.175356	0.000596275
rs10441585	8	54177352	T	Log(CAC+1)	additive	-0.0222361	0.221378	0.920023	1.30236	0.345655	0.000179768	14.2065	0.000822432	-0.0999459	3.66375	3.66375	0.154838	0.000496844
rs11989596	8	54178584	C	Log(CAC+1)	additive	0.220691	0.247718	0.373318	1.30236	0.345655	0.000179768	14.9901	0.000555831	0.875059	3.66375	3.66375	0.170936	0.000496794
rs919043	8	54178939	A	Log(CAC+1)	additive	-0.343799	0.157216	0.0291155	1.30236	0.345655	0.000179768	18.9785	7.56607e-05	-2.13264	3.66375	3.66375	-0.457818	0.000492575
rs6993747	8	54180915	A	Log(CAC+1)	additive	-0.299122	0.142772	0.0365507	1.30236	0.345655	0.000179768	18.5859	9.20719e-05	-2.05055	3.66375	3.66375	-0.318462	0.00049573
rs2098884	8	54181125	G	Log(CAC+1)	additive	0.180636	0.1425	0.205392	1.30236	0.345655	0.000179768	15.8033	0.000370141	1.28793	3.66375	3.66375	0.218061	0.000496592
rs12680620	8	54181867	A	Log(CAC+1)	additive	-0.352817	0.271458	0.194164	1.30236	0.345655	0.000179768	15.8857	0.000355201	-1.39602	3.66375	3.66375	-0.0227475	0.000497026
rs59373009	8	54182356	C	Log(CAC+1)	additive	0.0419166	0.158789	0.791883	1.31665	0.346039	0.000155417	14.547	0.000693664	0.265135	3.69848	3.69848	0.189736	0.000433504
rs12546942	8	54183148	G	Log(CAC+1)	additive	-0.352817	0.271458	0.194164	1.30236	0.345655	0.000179768	15.8857	0.000355201	-1.39602	3.66375	3.66375	-0.0227475	0.000497026
rs982107	8	54185821	T	Log(CAC+1)	additive	-0.289387	0.142852	0.0431992	1.29965	0.347212	0.00019805	18.1145	0.000116542	-1.98138	3.6417	3.6417	-0.313835	0.000540194
rs62505417	8	54189191	A	Log(CAC+1)	additive	-0.352817	0.271458	0.194164	1.30236	0.345655	0.000179768	15.8857	0.000355201	-1.39602	3.66375	3.66375	-0.0227475	0.000497026
rs73682704	8	54189544	G	Log(CAC+1)	additive	0.200283	0.179013	0.263635	1.30236	0.345655	0.000179768	15.4482	0.000442055	1.06898	3.66375	3.66375	0.219065	0.000496586
rs9792306	8	54190761	C	Log(CAC+1)	additive	0.137377	0.180824	0.447693	1.30236	0.345655	0.000179768	14.7736	0.000619378	0.72141	3.66375	3.66375	0.197252	0.000496692
rs56061649	8	54190946	A	Log(CAC+1)	additive	0.134379	0.181848	0.4602	1.30236	0.345655	0.000179768	14.7425	0.000629093	0.699238	3.66375	3.66375	0.208806	0.000496639
rs57751571	8	54191987	A	Log(CAC+1)	additive	0.191972	0.176565	0.277329	1.30236	0.345655	0.000179768	15.3785	0.000457715	1.02755	3.66375	3.66375	0.209391	0.000496636
rs56409431	8	54192091	G	Log(CAC+1)	additive	0.191972	0.176565	0.277329	1.30236	0.345655	0.000179768	15.3785	0.000457715	1.02755	3.66375	3.66375	0.209391	0.000496636
rs56366308	8	54192197	C	Log(CAC+1)	additive	0.0597165	0.302019	0.843323	1.30236	0.345655	0.000179768	14.2355	0.00081059	0.188138	3.66375	3.66375	0.0991114	0.000496961
rs60919530	8	54192626	G	Log(CAC+1)	additive	0.24185	0.157581	0.125331	1.30236	0.345655	0.000179768	16.5519	0.000254564	1.4805	3.66375	3.66375	0.354738	0.000495195
rs16918990	8	54192960	C	Log(CAC+1)	additive	0.165198	0.235017	0.48236	1.30882	0.345598	0.000166667	14.8364	0.000600241	0.686656	3.68131	3.68131	0.121476	0.000463925
rs2059547	8	54193095	C	Log(CAC+1)	additive	0.191972	0.176565	0.277329	1.30236	0.345655	0.000179768	15.3785	0.000457715	1.02755	3.66375	3.66375	0.209391	0.000496636
rs56051319	8	54193967	C	Log(CAC+1)	additive	0.16745	0.161071	0.298913	1.30236	0.345655	0.000179768	15.2772	0.000481507	1.03636	3.66375	3.66375	0.261962	0.000496304
rs73602872	8	54194270	A	Log(CAC+1)	additive	0.128882	0.188641	0.494719	1.31811	0.347318	0.000161472	14.8697	0.00059031	0.689013	3.67261	3.67261	0.0336299	0.000480101
rs9772353	8	54195705	G	Log(CAC+1)	additive	0.0889449	0.165088	0.59023	1.31811	0.347318	0.000161472	14.6932	0.000644773	0.551778	3.67261	3.67261	0.00318987	0.000480108
rs73602877	8	54195716	G	Log(CAC+1)	additive	0.0895671	0.208656	0.667879	1.31811	0.347318	0.000161472	14.5872	0.000679873	0.414179	3.67261	3.67261	0.206158	0.000479751
rs73602883	8	54201482	T	Log(CAC+1)	additive	0.0715758	0.29918	0.810995	1.33629	0.346779	0.000128133	14.9063	0.000579624	0.237025	3.72254	3.72254	-0.0545549	0.000394399
rs12677857	8	54201676	A	Log(CAC+1)	additive	-0.180079	0.237418	0.448436	1.28661	0.349011	0.000246531	14.1653	0.000839565	-0.837758	3.6025	3.6025	-0.00827558	0.000630245
rs10088967	8	54203739	A	Log(CAC+1)	additive	0.0268071	0.230708	0.907534	1.27995	0.34887	0.000263813	13.4738	0.00118629	0.117092	3.58314	3.58314	0.131973	0.000678635
rs61300478	8	54205318	G	Log(CAC+1)	additive	0.0209827	0.192463	0.913219	1.27428	0.350428	0.000298582	13.235	0.00133677	0.107319	3.55277	3.55277	0.0477107	0.000762217
rs28508210	8	54206844	T	Log(CAC+1)	additive	0.0682624	0.215607	0.751645	1.27428	0.350428	0.000298582	13.3234	0.001279	0.319943	3.55277	3.55277	0.168045	0.00076179
rs7823336	8	54210129	T	Log(CAC+1)	additive	-0.340224	0.141563	0.0165296	1.28791	0.351526	0.000269103	19.1993	6.77527e-05	-2.37019	3.573	3.573	-0.392254	0.000701426
rs73586441	8	54214690	G	Log(CAC+1)	additive	0.0341693	0.167971	0.838869	1.27781	0.3508	0.000291639	13.3097	0.00128774	0.200587	3.55508	3.55508	0.235091	0.000754549
rs77029619	8	54215661	G	Log(CAC+1)	additive	-0.066829	0.320378	0.834831	1.28438	0.350783	0.000271326	13.4498	0.00120062	-0.221055	3.57311	3.57311	0.0677652	0.000705345
rs58688591	8	54221177	C	Log(CAC+1)	additive	0.046719	0.16855	0.781729	1.28438	0.350783	0.000271326	13.4832	0.00118078	0.272644	3.57311	3.57311	0.23382	0.000704478
rs7465082	8	54224082	T	Log(CAC+1)	additive	0.514308	0.182987	0.0050947	1.28438	0.350783	0.000271326	21.3059	2.3631e-05	2.74097	3.57311	3.57311	0.278731	0.000703905
rs7462232	8	54224120	G	Log(CAC+1)	additive	0.24955	0.197756	0.207437	1.28438	0.350783	0.000271326	14.9987	0.000553431	1.22696	3.57311	3.57311	0.204217	0.000704751
rs73586485	8	54224768	T	Log(CAC+1)	additive	0.0536392	0.205225	0.793892	1.28438	0.350783	0.000271326	13.4746	0.00118582	0.247792	3.57311	3.57311	0.178922	0.000704932
rs59149130	8	54225415	T	Log(CAC+1)	additive	0.0528048	0.205688	0.797474	1.28912	0.35116	0.000261597	13.5424	0.00114631	0.243223	3.584	3.584	0.179427	0.000676185
rs58363137	8	54226540	C	Log(CAC+1)	additive	0.235699	0.197632	0.233459	1.28438	0.350783	0.000271326	14.8287	0.000602556	1.15972	3.57311	3.57311	0.200624	0.000704779
rs78526630	8	54227091	A	Log(CAC+1)	additive	0.00975071	0.244574	0.968211	1.28438	0.350783	0.000271326	13.4079	0.00122605	0.0413402	3.57311	3.57311	0.105305	0.00070526
rs60074714	8	54227275	T	Log(CAC+1)	additive	0.054528	0.205478	0.790808	1.28438	0.350783	0.000271326	13.4768	0.00118457	0.251326	3.57311	3.57311	0.179106	0.000704931
rs7000896	8	54229882	C	Log(CAC+1)	additive	0.245768	0.278398	0.37768	1.31761	0.352796	0.00020465	14.7278	0.00063372	0.971159	3.64393	3.64393	0.525304	0.00052859
rs57093903	8	54233769	A	Log(CAC+1)	additive	0.054528	0.205478	0.790808	1.31973	0.352071	0.000193874	14.1216	0.000858101	0.251326	3.65535	3.65535	0.178286	0.000513326
rs7460775	8	54233988	C	Log(CAC+1)	additive	-0.068279	0.270178	0.800567	1.33035	0.352569	0.000176004	14.3017	0.00078418	-0.251177	3.68216	3.68216	0.00525778	0.00046248
rs58858715	8	54235334	A	Log(CAC+1)	additive	0.265457	0.194029	0.171748	1.31973	0.352071	0.000193874	15.9229	0.000348641	1.31788	3.65535	3.65535	0.200051	0.000513233
rs58732584	8	54235454	A	Log(CAC+1)	additive	0.560018	0.178814	0.0018157	1.31973	0.352071	0.000193874	23.8596	6.59093e-06	3.04649	3.65535	3.65535	0.279055	0.000512685
rs6473808	8	54236692	A	Log(CAC+1)	additive	-0.511242	0.158391	0.00131097	1.31973	0.352071	0.000193874	24.4694	4.85885e-06	-3.07221	3.65535	3.65535	-0.572643	0.000502496
rs10111713	8	54237672	G	Log(CAC+1)	additive	-0.409093	0.142488	0.00422507	1.31973	0.352071	0.000193874	22.2942	1.44171e-05	-2.76542	3.65535	3.65535	-0.425184	0.000510032
rs10110650	8	54240255	C	Log(CAC+1)	additive	0.050892	0.181856	0.779684	1.31973	0.352071	0.000193874	14.1295	0.000854721	0.284305	3.65535	3.65535	0.109362	0.000513513
rs11495664	8	54240626	T	Log(CAC+1)	additive	0.0535442	0.245909	0.827701	1.31973	0.352071	0.000193874	14.0986	0.000868031	0.226077	3.65535	3.65535	0.114478	0.000513503
rs11992913	8	54242856	A	Log(CAC+1)	additive	-0.492104	0.159136	0.00207153	1.31973	0.352071	0.000193874	23.6137	7.45316e-06	-2.99278	3.65535	3.65535	-0.589029	0.000501128
rs10107460	8	54247311	A	Log(CAC+1)	additive	-0.52778	0.204175	0.00995805	1.31973	0.352071	0.000193874	20.7331	3.14683e-05	-2.54286	3.65535	3.65535	-0.758392	0.000475169
rs6994070	8	54250106	C	Log(CAC+1)	additive	-0.497368	0.158498	0.00177859	1.31973	0.352071	0.000193874	23.8982	6.46505e-06	-2.98852	3.65535	3.65535	-0.570747	0.000502646
rs76371963	8	54256829	G	Log(CAC+1)	additive	-0.057575	0.293	0.844279	1.31973	0.352071	0.000193874	14.0898	0.000871857	-0.202231	3.65535	3.65535	0.116114	0.0005135
rs78694947	8	54261544	A	Log(CAC+1)	additive	0.448682	0.164516	0.00656518	1.28446	0.353507	0.000302584	20.6403	3.29618e-05	2.68464	3.51816	3.51816	0.267504	0.000867054
rs7011944	8	54267021	A	Log(CAC+1)	additive	-0.309828	0.166635	0.0634363	1.33755	0.351705	0.000156503	17.9202	0.000128431	-1.88923	3.70692	3.70692	-0.545064	0.000412587
rs77190544	8	54271475	C	Log(CAC+1)	additive	0.119792	0.196082	0.541462	1.34556	0.34825	0.000122942	15.3021	0.000475547	0.622985	3.76066	3.76066	0.200832	0.000338711
rs6981962	8	54273057	C	Log(CAC+1)	additive	0.226676	0.149574	0.13014	1.352	0.348394	0.000114886	17.3561	0.000170279	1.51296	3.7791	3.7791	0.338666	0.000313968
rs10958352	8	54274020	T	Log(CAC+1)	additive	-0.576767	0.1629	0.000427975	1.36176	0.348641	0.000103784	27.7922	9.22586e-07	-3.51331	3.80322	3.80322	-0.544051	0.000281476
rs7001769	8	54274100	C	Log(CAC+1)	additive	0.2862	0.187711	0.127828	1.352	0.348394	0.000114886	17.3841	0.000167914	1.44637	3.7791	3.7791	0.108129	0.000314725
rs6473811	8	54274871	A	Log(CAC+1)	additive	0.229063	0.152466	0.133485	1.352	0.348394	0.000114886	17.3166	0.000173676	1.48751	3.7791	3.7791	0.282872	0.000314317
rs62505426	8	54276270	A	Log(CAC+1)	additive	-0.499215	0.32207	0.121627	1.352	0.348394	0.000114886	17.462	0.0001615	-1.50422	3.7791	3.7791	-0.0525358	0.000314755
rs75064962	8	54277066	A	Log(CAC+1)	additive	0.00802377	0.290716	0.97799	1.352	0.348394	0.000114886	15.0602	0.00053668	0.0277065	3.7791	3.7791	0.10325	0.000314729
rs7465458	8	54277247	G	Log(CAC+1)	additive	0.266435	0.189084	0.159294	1.352	0.348394	0.000114886	17.045	0.000198946	1.33499	3.7791	3.7791	0.113173	0.000314721
rs10958353	8	54277280	G	Log(CAC+1)	additive	-0.573415	0.162811	0.000458561	1.352	0.348394	0.000114886	27.4638	1.08721e-06	-3.49452	3.7791	3.7791	-0.544212	0.000310031
rs7462603	8	54277290	A	Log(CAC+1)	additive	-0.229719	0.151174	0.129108	1.352	0.348394	0.000114886	17.3686	0.000169225	-1.48831	3.7791	3.7791	-0.358298	0.0003138
rs10098836	8	54278404	G	Log(CAC+1)	additive	0.571847	0.319641	0.0740789	1.352	0.348394	0.000114886	18.2601	0.000108361	1.89972	3.7791	3.7791	0.0294797	0.00031476
rs10113505	8	54290967	T	Log(CAC+1)	additive	-0.354042	0.288686	0.2205	1.352	0.348394	0.000114886	16.5635	0.000253096	-1.27244	3.7791	3.7791	-0.558351	0.000309489
rs7008836	8	54293077	T	Log(CAC+1)	additive	0.0944143	0.150743	0.531323	1.35688	0.348467	0.000108959	15.5544	0.000419186	0.618491	3.79187	3.79187	0.2519	0.000298723
rs7004941	8	54294874	G	Log(CAC+1)	additive	-0.110649	0.248791	0.656652	1.352	0.348394	0.000114886	15.2573	0.000486328	-0.426312	3.7791	3.7791	0.0214178	0.000314762
rs6981644	8	54295098	T	Log(CAC+1)	additive	-0.110649	0.248791	0.656652	1.352	0.348394	0.000114886	15.2573	0.000486328	-0.426312	3.7791	3.7791	0.0214178	0.000314762
rs11316979	8	54296981	G	Log(CAC+1)	additive	0.068828	0.279313	0.805436	1.352	0.348394	0.000114886	15.1202	0.000520829	0.246062	3.7791	3.7791	0.122715	0.000314713
rs76043801	8	54297516	C	Log(CAC+1)	additive	0.068828	0.279313	0.805436	1.352	0.348394	0.000114886	15.1202	0.000520829	0.246062	3.7791	3.7791	0.122715	0.000314713
rs6473821	8	54302434	A	Log(CAC+1)	additive	-0.104131	0.184348	0.572365	1.352	0.348394	0.000114886	15.3785	0.000457716	-0.535143	3.7791	3.7791	-0.0489116	0.000314756
rs73594471	8	54302497	G	Log(CAC+1)	additive	-0.0380571	0.240783	0.874462	1.352	0.348394	0.000114886	15.0844	0.00053022	-0.150001	3.7791	3.7791	0.024888	0.000314761
rs73594475	8	54304386	C	Log(CAC+1)	additive	0.147927	0.153414	0.33529	1.352	0.348394	0.000114886	15.9892	0.000337279	0.969115	3.7791	3.7791	0.1803	0.000314637
rs7006592	8	54304926	T	Log(CAC+1)	additive	0.125963	0.153534	0.412279	1.35279	0.34877	0.000115784	15.7178	0.000386299	0.824643	3.77853	3.77853	0.181383	0.000315358
rs7011444	8	54305649	C	Log(CAC+1)	additive	0.00447267	0.148216	0.975935	1.352	0.348394	0.000114886	15.0604	0.00053664	0.0302065	3.7791	3.7791	0.0421082	0.000314758
rs12543737	8	54307292	T	Log(CAC+1)	additive	-0.142148	0.255346	0.577934	1.352	0.348394	0.000114886	15.3694	0.000459819	-0.557753	3.7791	3.7791	-0.0113397	0.000314763
rs3887558	8	54308503	G	Log(CAC+1)	additive	0.208535	0.1811	0.24996	1.29472	0.350723	0.000241761	14.9536	0.000566074	1.16093	3.65269	3.65269	0.159387	0.000518738
rs10958356	8	54309084	A	Log(CAC+1)	additive	0.25847	0.148983	0.0832365	1.2856	0.351446	0.000274926	16.391	0.000275897	1.68026	3.63239	3.63239	0.153757	0.000561321
rs6986286	8	54317006	A	Log(CAC+1)	additive	0.261874	0.143733	0.0689263	1.33633	0.358657	0.000211652	17.2021	0.000183912	1.83842	3.72697	3.72697	0.0488956	0.000387542
rs2126800	8	54317551	G	Log(CAC+1)	additive	-0.23089	0.14606	0.114416	1.33633	0.358657	0.000211652	16.3815	0.000277202	-1.55064	3.72697	3.72697	-0.100768	0.000387506
rs10958358	8	54335017	A	Log(CAC+1)	additive	-0.117601	0.168815	0.48629	1.30759	0.360208	0.000305855	13.6628	0.00107934	-0.692297	3.63071	3.63071	-0.0296098	0.000565199
rs77364205	8	92880747	A	CAC>=10 vs. CAC<10	dominant	0.309154	0.218779	0.157631	1.30887	0.359323	0.000269899	15.2653	0.000484366	1.45387	3.37412	3.37412	0.0839576	0.00148018
rs511114	8	93514509	G	CAC>=10 vs. CAC<10	dominant	0.312264	0.174494	0.0735278	1.36518	0.376436	0.00028718	16.3547	0.00028095	1.7859	3.26285	3.26285	0.187958	0.00220141
rs483549	8	93515169	A	CAC>=10 vs. CAC<10	dominant	0.298124	0.17416	0.0869366	1.36185	0.376154	0.000294082	16.0379	0.000329163	1.7089	3.26039	3.26039	0.20082	0.00222002
rs7813255	8	93516706	A	CAC>=10 vs. CAC<10	dominant	-0.380575	0.18827	0.0432345	1.36518	0.376436	0.00028718	17.2384	0.000180603	-2.04592	3.26285	3.26285	-0.188061	0.0022014
rs538100	8	93518426	G	CAC>=10 vs. CAC<10	dominant	0.320408	0.206302	0.120398	1.36518	0.376436	0.00028718	15.5643	0.000417104	1.60263	3.26285	3.26285	0.056382	0.00220449
rs74727490	8	93520458	C	CAC>=10 vs. CAC<10	dominant	0.400741	0.307498	0.192495	1.36518	0.376436	0.00028718	14.8506	0.000595973	1.31924	3.26285	3.26285	0.0746345	0.00220429
rs543027	8	93521765	G	CAC>=10 vs. CAC<10	dominant	0.30315	0.23174	0.190824	1.36518	0.376436	0.00028718	14.8635	0.000592162	1.37146	3.26285	3.26285	0.00890802	0.00220474
rs73303431	8	93526352	A	CAC>=10 vs. CAC<10	dominant	0.21193	0.176263	0.229228	1.35895	0.376189	0.000303361	14.4952	0.000711891	1.22481	3.25503	3.25503	0.205709	0.00226202
rs13273806	8	93532346	T	CAC>=10 vs. CAC<10	dominant	-0.576567	0.202421	0.00439449	1.36518	0.376436	0.00028718	21.2654	2.41147e-05	-2.83391	3.26285	3.26285	-0.299309	0.00219429
rs59975657	8	93548986	A	CAC>=10 vs. CAC<10	dominant	0.323603	0.176289	0.0664108	1.332	0.363628	0.000249205	16.7877	0.000226255	1.837	3.28798	3.28798	0.309717	0.00200715
rs11994035	8	93553087	G	CAC>=10 vs. CAC<10	dominant	0.15043	0.173771	0.386665	1.36592	0.367576	0.00020239	14.5582	0.000689819	0.871191	3.32205	3.32205	0.245466	0.00178185
rs11170392	12	53462326	G	CAC>=10 vs. CAC<10	recessive	-0.454692	0.50735	0.37014	-0.733424	0.202681	0.000296178	13.8976	0.000959783	-0.973838	-3.70615	3.70615	0.0787986	0.0004208
rs7313065	12	53471218	A	CAC>=10 vs. CAC<10	recessive	-0.244879	0.191527	0.201051	-0.731073	0.201032	0.000276267	14.8595	0.000593323	-1.25677	-3.72916	3.72916	0.330454	0.000383208
rs7979974	12	53475022	T	CAC>=10 vs. CAC<10	recessive	0.0401211	0.364259	0.912295	-0.726285	0.201545	0.000313849	12.998	0.00150494	0.102615	-3.69549	3.69549	-0.31142	0.000437876
rs9658605	12	53492499	C	CAC>=10 vs. CAC<10	recessive	0.97422	0.360659	0.00690848	-0.733515	0.201357	0.000269634	20.567	3.41929e-05	2.92219	-3.73896	3.73896	0.145997	0.000369434
rs822688	12	53493387	T	CAC>=10 vs. CAC<10	recessive	-0.748685	0.195698	0.000130395	-0.736122	0.201775	0.000264042	27.9457	8.544e-07	-3.79177	-3.74228	3.79177	0.317475	0.000298537
rs9512882	13	28393714	G	CAC>=10 vs. CAC<10	dominant	-0.151513	0.19707	0.441997	1.295	0.352583	0.00023982	14.0812	0.000875584	-0.784326	3.36706	3.36706	-0.117596	0.00151827
rs9554166	13	28397996	G	CAC>=10 vs. CAC<10	dominant	-0.200443	0.174177	0.249814	1.34169	0.357157	0.000172257	15.4362	0.000444711	-1.16107	3.4401	3.4401	0.009589	0.00116266
rs1756947	13	28398994	C	CAC>=10 vs. CAC<10	dominant	0.2133	0.259435	0.410981	1.34453	0.356969	0.000165536	14.8627	0.000592399	0.860903	3.44785	3.44785	0.075463	0.00112966
rs1109354	13	28399144	A	CAC>=10 vs. CAC<10	dominant	0.182182	0.187803	0.332012	1.34169	0.357157	0.000172257	15.0529	0.000538657	0.976784	3.4401	3.4401	-0.0786337	0.00116249
rs1539663	13	28402592	C	CAC>=10 vs. CAC<10	dominant	-0.327337	0.515281	0.525259	1.34169	0.357157	0.000172257	14.5154	0.000704733	-0.630015	3.4401	3.4401	0.122649	0.00116222
rs11838953	13	28402826	C	CAC>=10 vs. CAC<10	dominant	0.0743529	0.230456	0.746973	1.34169	0.357157	0.000172257	14.2159	0.000818563	0.335869	3.4401	3.4401	0.122664	0.00116221
rs55875739	13	28405738	A	CAC>=10 vs. CAC<10	dominant	0.123961	0.188029	0.509727	1.34169	0.357157	0.000172257	14.5465	0.000693869	0.66304	3.4401	3.4401	-0.0211866	0.00116265
rs1970616	13	28405766	C	CAC>=10 vs. CAC<10	dominant	-0.352344	0.173409	0.0421678	1.34169	0.357157	0.000172257	18.2403	0.000109439	-2.03545	3.4401	3.4401	-0.0730955	0.00116252
rs1756938	13	28406296	T	CAC>=10 vs. CAC<10	dominant	0.195389	0.306721	0.524109	1.34169	0.357157	0.000172257	14.5176	0.000703942	0.647284	3.4401	3.4401	0.0541526	0.00116258
rs4771176	13	28408480	C	CAC>=10 vs. CAC<10	dominant	-0.166291	0.189179	0.379394	1.34169	0.357157	0.000172257	14.8845	0.000585967	-0.887371	3.4401	3.4401	-0.175233	0.00116166
rs1778781	13	28410197	T	CAC>=10 vs. CAC<10	dominant	0.116958	0.191047	0.54041	1.34169	0.357157	0.000172257	14.4866	0.000714946	0.605483	3.4401	3.4401	0.181145	0.00116158
rs2996445	13	28411055	T	CAC>=10 vs. CAC<10	dominant	0.140539	0.173282	0.417343	1.3811	0.362144	0.000136914	15.2019	0.000499972	0.811156	3.47897	3.47897	0.233493	0.00100483
rs4769574	13	28411817	A	CAC>=10 vs. CAC<10	dominant	-0.145664	0.175209	0.40576	1.36047	0.364498	0.00018963	14.6223	0.000668036	-0.832474	3.37847	3.37847	-0.0961172	0.00145689
rs73167681	13	28412555	C	CAC>=10 vs. CAC<10	dominant	0.180614	0.200413	0.367479	1.42997	0.371912	0.000120598	15.5955	0.00041066	0.904399	3.46477	3.46477	-0.0513433	0.00106103
rs17086067	13	28415173	T	CAC>=10 vs. CAC<10	dominant	-0.176662	0.281745	0.530642	1.42997	0.371912	0.000120598	15.1765	0.000506372	-0.631546	3.46477	3.46477	0.114671	0.00106076
rs76836666	16	73683624	G	Log(CAC+1)	additive	0.0435133	0.172908	0.801387	1.43152	0.390466	0.000266482	13.5042	0.00116844	0.242004	3.50386	3.50386	0.306755	0.00091398
rs60495341	16	73684369	T	Log(CAC+1)	additive	-0.0600968	0.167166	0.719336	1.43152	0.390466	0.000266482	13.5701	0.00113056	-0.372354	3.50386	3.50386	-0.0749644	0.000916821
rs11646591	16	73690542	C	Log(CAC+1)	additive	-0.162037	0.184028	0.378915	1.43152	0.390466	0.000266482	14.2161	0.000818481	-0.898717	3.50386	3.50386	-0.439988	0.000907806
rs7192182	16	73692992	C	Log(CAC+1)	additive	0.589359	0.240918	0.0146994	1.43054	0.390808	0.000272396	19.3834	6.17935e-05	2.48107	3.50056	3.50056	0.122759	0.000928054
rs987885	16	73693436	T	Log(CAC+1)	additive	0.481017	0.199772	0.0163275	1.43152	0.390466	0.000266482	19.2385	6.64385e-05	2.38435	3.50386	3.50386	0.0734218	0.000916825
rs12596350	16	73696273	T	Log(CAC+1)	additive	0.276441	0.267992	0.302681	1.43152	0.390466	0.000266482	14.5049	0.000708443	1.12399	3.50386	3.50386	0.0763571	0.000916817
rs1994001	16	73698515	T	Log(CAC+1)	additive	0.936565	0.373202	0.0123332	1.43374	0.390797	0.00026389	19.7576	5.12506e-05	2.37058	3.50803	3.50803	-0.0473281	0.000902639
rs12102476	16	73701644	T	Log(CAC+1)	additive	-0.0581639	0.227222	0.798049	1.43152	0.390466	0.000266482	13.5064	0.00116716	-0.23569	3.50386	3.50386	0.182969	0.000916168
rs983685	16	73704026	C	Log(CAC+1)	additive	0.425354	0.279272	0.128228	1.43152	0.390466	0.000266482	15.7606	0.000378116	1.52511	3.50386	3.50386	-0.0986231	0.000916738
rs1480566	16	73704271	A	Log(CAC+1)	additive	0.116942	0.148522	0.431351	1.43152	0.390466	0.000266482	14.0608	0.000884579	0.759446	3.50386	3.50386	-0.14847	0.000916462
rs4243135	16	73705671	G	Log(CAC+1)	additive	0.458658	0.205436	0.0259173	1.43152	0.390466	0.000266482	18.4254	9.97659e-05	2.27163	3.50386	3.50386	0.060257	0.000916859
rs4243136	16	73705780	C	Log(CAC+1)	additive	-0.30081	0.143817	0.0368628	1.43152	0.390466	0.000266482	17.8157	0.000135321	-2.1034	3.50386	3.50386	-0.27625	0.000914736
rs8056272	16	73710475	T	Log(CAC+1)	additive	-0.169337	0.175199	0.334136	1.43152	0.390466	0.000266482	14.375	0.000755963	-0.971195	3.50386	3.50386	-0.447794	0.000907243
rs13330122	16	73710811	C	Log(CAC+1)	additive	0.0736092	0.175074	0.674299	1.43152	0.390466	0.000266482	13.6176	0.00110401	0.401522	3.50386	3.50386	0.321492	0.000913546
rs8063337	16	73712092	A	Log(CAC+1)	additive	-0.173295	0.201322	0.389677	1.43152	0.390466	0.000266482	14.1818	0.000832654	-0.890526	3.50386	3.50386	0.124418	0.000916614
rs764255	16	73713683	T	Log(CAC+1)	additive	-0.163645	0.147618	0.268028	1.43152	0.390466	0.000266482	14.6698	0.000652379	-1.11122	3.50386	3.50386	-0.238587	0.000915451
rs9933615	16	73715746	G	Log(CAC+1)	additive	-0.00334654	0.161714	0.983496	1.43152	0.390466	0.000266482	13.4413	0.00120578	-0.0203634	3.50386	3.50386	0.335901	0.000913075
rs34742322	16	73717617	C	Log(CAC+1)	additive	0.364937	0.256781	0.155742	1.43152	0.390466	0.000266482	15.4606	0.000439301	1.50062	3.50386	3.50386	0.0857539	0.000916786
rs1026816	16	73718440	T	Log(CAC+1)	additive	-0.523569	0.373936	0.161947	1.43152	0.390466	0.000266482	15.4013	0.000452539	-1.34791	3.50386	3.50386	0.0382768	0.0009169
rs62042369	16	73719535	C	Log(CAC+1)	additive	-0.133636	0.191568	0.485684	1.43152	0.390466	0.000266482	13.9275	0.000945558	-0.693073	3.50386	3.50386	-0.197111	0.000916018
rs58190514	16	73720544	T	Log(CAC+1)	additive	0.0785295	0.214845	0.714845	1.43152	0.390466	0.000266482	13.5744	0.0011281	0.384422	3.50386	3.50386	0.121505	0.00091663
rs2380345	16	73721301	G	Log(CAC+1)	additive	-0.271973	0.17069	0.111565	1.43152	0.390466	0.000266482	15.9797	0.000338886	-1.60137	3.50386	3.50386	-0.485808	0.000904066
rs7203717	16	73724234	A	Log(CAC+1)	additive	0.0422208	0.163449	0.796248	1.44743	0.392495	0.000245296	13.6663	0.00107746	0.245439	3.50531	3.50531	0.232298	0.000910589
rs7189732	16	73724286	C	Log(CAC+1)	additive	0.0683115	0.234954	0.771341	1.44743	0.392495	0.000245296	13.6841	0.00106791	0.307575	3.50531	3.50531	0.0557889	0.000911897
rs7190511	16	73724681	G	Log(CAC+1)	additive	0.16434	0.25205	0.514624	1.44743	0.392495	0.000245296	14.0247	0.00090069	0.679	3.50531	3.50531	0.0478958	0.000911912
rs974562	16	73725220	T	Log(CAC+1)	additive	-0.0482881	0.183615	0.792645	1.44743	0.392495	0.000245296	13.6687	0.00107615	-0.270049	3.50531	3.50531	-0.172938	0.000911296
rs36109042	16	73725278	G	Log(CAC+1)	additive	-0.251976	0.14935	0.0920585	1.44743	0.392495	0.000245296	16.446	0.000268403	-1.70999	3.50531	3.50531	-0.270078	0.000909912
rs974563	16	73725652	C	Log(CAC+1)	additive	0.0892062	0.149887	0.551948	1.47378	0.393408	0.000195639	14.3882	0.000751002	0.599186	3.55748	3.55748	0.192433	0.000748103
rs35290731	16	73725709	G	Log(CAC+1)	additive	-0.386518	0.184176	0.0362374	1.44743	0.392495	0.000245296	18.0038	0.000123173	-2.08908	3.50531	3.50531	-0.578672	0.000887567
rs9935126	16	73725848	T	Log(CAC+1)	additive	0.187547	0.252943	0.458686	1.44743	0.392495	0.000245296	14.1493	0.000846274	0.772099	3.50531	3.50531	0.0507353	0.000911907
rs12920607	16	73728620	C	Log(CAC+1)	additive	-0.0880807	0.151331	0.560743	1.44743	0.392495	0.000245296	13.9383	0.00094043	-0.594858	3.50531	3.50531	-0.163087	0.000911381
rs2386708	16	73728982	A	Log(CAC+1)	additive	0.119832	0.293533	0.683233	1.44743	0.392495	0.000245296	13.7662	0.00102494	0.410737	3.50531	3.50531	0.0151286	0.00091195
rs12102385	16	73729909	G	Log(CAC+1)	additive	-0.191834	0.149556	0.200063	1.44743	0.392495	0.000245296	15.2449	0.000489352	-1.30817	3.50531	3.50531	-0.288082	0.000909511
rs8054209	16	73731111	C	Log(CAC+1)	additive	-0.195365	0.242873	0.421468	1.44743	0.392495	0.000245296	14.2466	0.000806094	-0.784771	3.50531	3.50531	-0.0994786	0.000911763
rs8059674	16	73731221	T	Log(CAC+1)	additive	0.162378	0.154679	0.294218	1.4525	0.393165	0.000239193	14.7504	0.000626606	1.06153	3.51508	3.51508	0.265043	0.000877216
rs2127740	16	73732309	A	Log(CAC+1)	additive	0.18487	0.326111	0.570983	1.44743	0.392495	0.000245296	13.9209	0.000948648	0.556994	3.50531	3.50531	-0.0211686	0.000911946
rs1383362	16	73732603	G	Log(CAC+1)	additive	0.243265	0.141301	0.0856195	1.4687	0.392804	0.000201167	16.9441	0.000209231	1.72099	3.55305	3.55305	0.286626	0.000759613
rs1383363	16	73733288	A	Log(CAC+1)	additive	-0.0509039	0.163371	0.755456	1.4687	0.392804	0.000201167	14.0773	0.000877317	-0.307669	3.55305	3.55305	-0.106924	0.000761272
rs28533717	16	73733345	G	Log(CAC+1)	additive	0.0410658	0.226274	0.856042	1.4687	0.392804	0.000201167	14.0131	0.000905912	0.178672	3.55305	3.55305	0.023995	0.000761429
rs1383364	16	73733410	C	Log(CAC+1)	additive	0.0356782	0.1466	0.807796	1.45375	0.394993	0.000252291	13.6049	0.00111104	0.244315	3.49473	3.49473	0.379474	0.000942963
rs4888629	16	73733780	T	Log(CAC+1)	additive	-0.0260274	0.165239	0.874889	1.45375	0.394993	0.000252291	13.5705	0.00113033	-0.160339	3.49473	3.49473	0.222432	0.000947564
rs2639306	16	73756725	A	Log(CAC+1)	additive	-0.0155692	0.209279	0.94072	1.44322	0.391698	0.000248431	13.5812	0.00112427	-0.078987	3.51467	3.51467	-0.0865172	0.000880258
rs2526042	16	74100470	T	Log(CAC+1)	additive	-0.154362	0.146414	0.292147	1.30476	0.35272	0.000234778	14.7951	0.000612743	-1.09285	3.77138	3.77138	0.234787	0.000324398
rs11444379	16	74103392	A	Log(CAC+1)	additive	-0.445817	0.317659	0.160966	1.30476	0.35272	0.000234778	15.6533	0.000398966	-1.50577	3.77138	3.77138	0.133199	0.000324604
rs11438685	16	74103559	G	Log(CAC+1)	additive	-0.216461	0.308533	0.483194	1.30476	0.35272	0.000234778	14.1758	0.000835137	-0.792747	3.77138	3.77138	0.100651	0.000324634
rs8056551	16	74104217	C	Log(CAC+1)	additive	-0.0602413	0.156112	0.69971	1.30476	0.35272	0.000234778	13.8325	0.000991531	-0.396882	3.77138	3.77138	0.0964154	0.000324637
rs7187712	16	74105842	T	Log(CAC+1)	additive	-0.347257	0.333796	0.298578	1.30476	0.35272	0.000234778	14.7659	0.000621766	-1.12812	3.77138	3.77138	0.164341	0.000324562
rs6564882	16	74106053	C	Log(CAC+1)	additive	-0.106397	0.155035	0.492784	1.30476	0.35272	0.000234778	14.1546	0.000844052	-0.707731	3.77138	3.77138	0.0931523	0.000324639
rs7186818	16	74107840	G	Log(CAC+1)	additive	0.0227529	0.652199	0.972181	1.28901	0.352833	0.000279919	13.3479	0.00126343	0.0387032	3.72461	3.72461	0.119118	0.000391122
rs7500512	16	74108894	A	Log(CAC+1)	additive	0.0708738	0.154761	0.647139	1.28901	0.352833	0.000279919	13.5564	0.00113835	0.474415	3.72461	3.72461	-0.0952622	0.000391149
rs6564884	16	74112500	G	Log(CAC+1)	additive	-0.0937302	0.155545	0.546992	1.28901	0.352833	0.000279919	13.7098	0.0010543	-0.63204	3.72461	3.72461	0.0943073	0.00039115
rs9926844	16	74114562	G	Log(CAC+1)	additive	-0.0136956	0.143442	0.923965	1.28901	0.352833	0.000279919	13.3558	0.00125845	-0.0957606	3.72461	3.72461	-0.205671	0.000390936
rs2526038	16	74116727	G	Log(CAC+1)	additive	-0.0701976	0.144526	0.627338	1.28901	0.352833	0.000279919	13.5825	0.00112354	-0.486057	3.72461	3.72461	-0.231737	0.000390839
rs11150392	16	74118168	G	Log(CAC+1)	additive	-0.10774	0.156653	0.491853	1.28831	0.353858	0.000293679	13.728	0.00104471	-0.718113	3.70995	3.70995	0.0918458	0.000414518
rs2716559	16	74120406	T	Log(CAC+1)	additive	0.042558	0.24148	0.860162	1.28901	0.352833	0.000279919	13.3777	0.00124472	0.172557	3.72461	3.72461	0.0261669	0.000391187
rs12598930	16	74122080	C	Log(CAC+1)	additive	0.31507	0.211671	0.137112	1.28901	0.352833	0.000279919	15.5622	0.000417547	1.5833	3.72461	3.72461	0.107813	0.000391136
rs6564900	16	74123714	G	Log(CAC+1)	additive	-0.0188965	0.150303	0.899991	1.28901	0.352833	0.000279919	13.3624	0.00125425	-0.134216	3.72461	3.72461	0.140892	0.000391091
rs11864268	16	74123989	T	Log(CAC+1)	additive	0.0413529	0.238706	0.862519	1.28901	0.352833	0.000279919	13.3766	0.00124537	0.187157	3.72461	3.72461	0.149411	0.000391076
rs6564902	16	74124495	A	Log(CAC+1)	additive	0.166401	0.158038	0.292772	1.28901	0.352833	0.000279919	14.4553	0.000726235	1.11323	3.72461	3.72461	0.135126	0.0003911
rs7500608	16	74124877	G	Log(CAC+1)	additive	0.018431	0.149807	0.902121	1.28901	0.352833	0.000279919	13.3618	0.00125467	0.130415	3.72461	3.72461	0.157508	0.00039106
rs9925277	16	74125366	G	Log(CAC+1)	additive	-0.159167	0.160576	0.321946	1.28901	0.352833	0.000279919	14.3292	0.000773501	-0.987022	3.72461	3.72461	-0.348743	0.000389976
rs12149853	16	74125831	T	Log(CAC+1)	additive	0.0209527	0.152984	0.891105	1.28901	0.352833	0.000279919	13.3654	0.0012524	0.145469	3.72461	3.72461	0.227475	0.000390857
rs7499013	16	74126326	A	Log(CAC+1)	additive	0.129049	0.150437	0.391308	1.28901	0.352833	0.000279919	14.0825	0.000875033	0.917617	3.72461	3.72461	0.191502	0.000390979
rs11859232	16	74126340	T	Log(CAC+1)	additive	-0.0420662	0.290315	0.884836	1.28504	0.353718	0.000302563	13.2192	0.00134735	-0.156416	3.70368	3.70368	0.116381	0.000424869
rs10871418	16	74126352	T	Log(CAC+1)	additive	0.000986419	0.150043	0.994757	1.28901	0.352833	0.000279919	13.3467	0.00126417	0.00703551	3.72461	3.72461	0.14295	0.000391087
rs11860879	16	74126417	G	Log(CAC+1)	additive	-0.0451339	0.194815	0.816863	1.28901	0.352833	0.000279919	13.4003	0.00123072	-0.241375	3.72461	3.72461	0.0816147	0.00039116
rs7206493	16	76056374	T	Log(CAC+1)	additive	0.0859546	0.151639	0.571021	1.29048	0.353739	0.000285537	13.6301	0.00109712	0.557576	3.51504	3.51504	0.224694	0.000877998
rs8109470	19	2830344	A	Log(CAC+1)	dominant	0.0645682	0.203552	0.751188	-1.39711	0.375787	0.000218426	13.9228	0.000947787	0.318474	-3.44625	3.44625	0.1198	0.00113612
rs885704	19	2833431	G	Log(CAC+1)	dominant	0.025748	0.223148	0.908176	-1.51395	0.37777	6.84978e-05	16.0742	0.000323248	0.11892	-3.75526	3.75526	0.0451198	0.000346288
rs8107668	19	2833576	A	Log(CAC+1)	dominant	-0.0454453	0.212353	0.830608	-1.51395	0.37777	6.84978e-05	16.1067	0.00031804	-0.212257	-3.75526	3.75526	-0.0372389	0.00034629
rs8107771	19	2833617	A	Log(CAC+1)	dominant	-0.0488261	0.2121	0.818007	-1.50697	0.377528	7.31601e-05	15.9864	0.000337749	-0.228327	-3.74131	3.74131	-0.0383496	0.000366089
rs867169	19	2833864	A	Log(CAC+1)	dominant	0.073924	0.243214	0.761267	-1.51395	0.37777	6.84978e-05	16.1533	0.000310718	0.310575	-3.75526	3.75526	0.0749288	0.000346275
rs61744481	19	2834595	T	Log(CAC+1)	dominant	-0.148827	0.220986	0.50089	-1.50951	0.377466	7.09645e-05	16.4461	0.000268395	-0.669972	-3.74775	3.74775	0.0737148	0.000356799
rs8102063	19	2834808	C	Log(CAC+1)	dominant	-0.186424	0.203607	0.360215	-1.54119	0.381123	5.89508e-05	17.1907	0.000184961	-0.913409	-3.75134	3.75134	-0.0649556	0.000351741
rs1029843	19	2836477	G	Log(CAC+1)	dominant	0.00214599	0.209575	0.991833	-1.53978	0.381366	6.05205e-05	16.3018	0.00028848	0.0103381	-3.74886	3.74886	0.00741067	0.000355242
rs1029844	19	2836483	C	Log(CAC+1)	dominant	-0.0113723	0.22186	0.959135	-1.54119	0.381123	5.89508e-05	16.355	0.0002809	-0.051915	-3.75134	3.75134	0.193032	0.000351576
rs1029845	19	2836660	C	Log(CAC+1)	dominant	-0.0113723	0.22186	0.959135	-1.54119	0.381123	5.89508e-05	16.355	0.0002809	-0.051915	-3.75134	3.75134	0.193032	0.000351576
rs1610062	19	2843533	G	Log(CAC+1)	dominant	-0.0139439	0.203393	0.945364	-1.59634	0.384753	3.78665e-05	17.219	0.000182367	-0.0685432	-3.81057	3.81057	0.0516564	0.000277272
rs758769	19	2845583	G	Log(CAC+1)	dominant	-0.0420623	0.204515	0.837116	-1.58863	0.384959	4.16664e-05	17.0723	0.000196242	-0.208194	-3.80131	3.80131	0.0342013	0.00028784
rs4806877	19	2846557	G	Log(CAC+1)	dominant	-0.128156	0.224	0.567435	-1.59833	0.380699	3.06579e-05	17.9539	0.000126287	-0.577789	-3.88215	3.88215	0.135573	0.000207029
rs4806878	19	2846782	A	Log(CAC+1)	dominant	0.0142397	0.205593	0.944803	-1.59833	0.380699	3.06579e-05	17.6314	0.000148387	0.0702129	-3.88215	3.88215	0.0888608	0.000207048
rs7250338	19	2848948	A	Log(CAC+1)	dominant	-0.0208408	0.202617	0.918107	-1.59833	0.380699	3.06579e-05	17.6372	0.000147958	-0.103269	-3.88215	3.88215	-0.00594058	0.00020706
rs35627030	19	2852744	T	Log(CAC+1)	dominant	0.258839	0.281215	0.357693	-1.58855	0.380814	3.44169e-05	18.2483	0.000109004	0.940503	-3.8598	3.8598	-0.159263	0.000226897
rs10412087	19	2853566	G	Log(CAC+1)	dominant	0.493452	0.430769	0.252421	-1.53881	0.377448	5.13453e-05	17.9332	0.0001276	1.12081	-3.80021	3.80021	-0.0566725	0.000289116
rs73517582	19	2853803	A	Log(CAC+1)	dominant	-0.0520007	0.2474	0.833587	-1.53881	0.377448	5.13453e-05	16.6652	0.000240547	-0.212425	-3.80021	3.80021	0.153199	0.000289051
rs73517586	19	2854766	G	Log(CAC+1)	dominant	0.197302	0.262566	0.452665	-1.53702	0.377676	5.29282e-05	17.1269	0.000190955	0.733203	-3.79689	3.79689	0.145515	0.000292953
rs8108619	19	2854967	G	Log(CAC+1)	dominant	-0.0939675	0.207051	0.650098	-1.53881	0.377448	5.13453e-05	16.827	0.000221854	-0.45622	-3.80021	3.80021	0.0182809	0.000289123
rs73517594	19	2856064	T	Log(CAC+1)	dominant	0.0993877	0.220484	0.652307	-1.53881	0.377448	5.13453e-05	16.8242	0.000222162	0.454828	-3.80021	3.80021	0.170601	0.000289029
rs11084962	19	2857149	A	Log(CAC+1)	dominant	-0.0626302	0.229559	0.785072	-1.53881	0.377448	5.13453e-05	16.6954	0.000236935	-0.269853	-3.80021	3.80021	0.142686	0.000289063
rs4806880	19	2857239	C	Log(CAC+1)	dominant	-0.0919586	0.203325	0.651224	-1.53881	0.377448	5.13453e-05	16.8256	0.000222011	-0.453052	-3.80021	3.80021	0.174029	0.000289024
rs4807347	19	2857287	A	Log(CAC+1)	dominant	-0.177834	0.213719	0.405665	-1.53876	0.377745	5.20782e-05	17.2862	0.000176342	-0.835613	-3.80015	3.80015	0.116202	0.000289158
rs1054638	19	2857590	T	Log(CAC+1)	dominant	-0.0373265	0.207788	0.857494	-1.53881	0.377448	5.13453e-05	16.6533	0.000241983	-0.180507	-3.80021	3.80021	0.0160293	0.000289124
rs78734499	19	2858333	A	Log(CAC+1)	dominant	0.0828595	0.310818	0.789874	-1.4219	0.375419	0.000166393	14.4162	0.000740553	0.256584	-3.4958	3.4958	0.111796	0.000944811
rs2317032	19	2858353	A	Log(CAC+1)	dominant	-0.334245	0.206308	0.105693	-1.4219	0.375419	0.000166393	16.97	0.000206545	-1.60409	-3.4958	3.4958	0.222984	0.000943772
rs73519507	19	2858511	C	Log(CAC+1)	dominant	0.107514	0.319118	0.736294	-1.42189	0.375712	0.000168369	14.4362	0.000733191	0.318868	-3.49584	3.49584	0.125475	0.000944574
rs10418996	19	2860166	T	Log(CAC+1)	dominant	-0.0529507	0.204054	0.795337	-1.4219	0.375419	0.000166393	14.4125	0.000741936	-0.260387	-3.4958	3.4958	0.19892	0.000944095
rs10411555	19	2860382	T	Log(CAC+1)	dominant	-0.671075	0.308597	0.0300228	-1.4219	0.375419	0.000166393	19.074	7.21313e-05	-2.06408	-3.4958	3.4958	0.131389	0.0009447
rs17674037	19	2861367	T	Log(CAC+1)	dominant	0.0318195	0.203026	0.87551	-1.41915	0.375381	0.000171091	14.3172	0.000778148	0.157576	-3.4863	3.4863	0.00139126	0.00097925
rs887500	19	2862785	G	Log(CAC+1)	dominant	-0.0149668	0.204266	0.941613	-1.4219	0.375419	0.000166393	14.3505	0.000765284	-0.0737897	-3.4958	3.4958	0.233892	0.000943601
rs887502	19	2862806	C	Log(CAC+1)	dominant	-0.0716553	0.208301	0.730959	-1.4219	0.375419	0.000166393	14.4635	0.000723256	-0.341217	-3.4958	3.4958	0.125422	0.000944737
rs1883037	19	2863877	G	Log(CAC+1)	dominant	-0.143015	0.210713	0.497558	-1.4219	0.375419	0.000166393	14.8058	0.000609476	-0.677956	-3.4958	3.4958	0.233083	0.000943615
rs550535	19	2868271	A	Log(CAC+1)	dominant	-0.26692	0.213405	0.211477	-1.42499	0.374266	0.000153904	16.0609	0.000325404	-1.22275	-3.49932	3.49932	0.142444	0.000932243
rs4806883	19	2869656	T	Log(CAC+1)	dominant	0.546858	0.259367	0.0353799	-1.39728	0.369777	0.000172297	18.7241	8.59255e-05	2.14692	-3.54097	3.54097	-0.118748	0.000796946
rs1558360	19	2873323	T	Log(CAC+1)	dominant	0.393596	0.289669	0.174694	-1.4216	0.38559	0.000246249	15.4389	0.000444105	1.4511	-3.4256	3.4256	-0.237646	0.0012242
rs11666996	19	3330921	A	CAC>=10 vs. CAC<10	additive	0.0916454	0.122876	0.455764	-1.24958	0.345871	0.000302865	13.6089	0.00110885	0.751689	-3.78723	3.78723	-0.148325	0.000304578
rs243335	19	4402017	C	CAC>=10 vs. CAC<10	additive	0.00839327	0.128217	0.947807	-1.17197	0.324489	0.000304143	13.049	0.00146706	0.0663606	-3.69954	3.69954	0.132782	0.000431824
rs243341	19	4405106	C	CAC>=10 vs. CAC<10	additive	0.000585336	0.128102	0.996354	-1.17197	0.324489	0.000304143	13.0447	0.00147019	0.00463276	-3.69954	3.69954	0.134607	0.000431821
rs243342	19	4406160	A	CAC>=10 vs. CAC<10	additive	0.0850377	0.122158	0.486349	-1.17197	0.324489	0.000304143	13.5293	0.00115385	0.709281	-3.69954	3.69954	-0.0619251	0.000431907
rs2230635	19	4409511	G	CAC>=10 vs. CAC<10	additive	0.249174	0.22755	0.273503	-1.17197	0.324489	0.000304143	14.2438	0.000807233	1.09604	-3.69954	3.69954	0.112197	0.000431857
rs243352	19	4412106	G	CAC>=10 vs. CAC<10	additive	0.0877518	0.122015	0.472025	-1.17197	0.324489	0.000304143	13.5619	0.00113517	0.723096	-3.69954	3.69954	-0.0585614	0.000431909
rs77085857	19	4412659	C	CAC>=10 vs. CAC<10	additive	-0.100899	0.21106	0.632609	-1.17197	0.324489	0.000304143	13.2732	0.00131145	-0.483957	-3.69954	3.69954	0.0975063	0.000431875
rs243354	19	4412713	G	CAC>=10 vs. CAC<10	additive	0.00561409	0.128204	0.965072	-1.17197	0.324489	0.000304143	13.0466	0.0014688	0.044392	-3.69954	3.69954	0.135218	0.00043182
rs105038	19	4414710	T	CAC>=10 vs. CAC<10	additive	0.00561409	0.128204	0.965072	-1.17197	0.324489	0.000304143	13.0466	0.0014688	0.044392	-3.69954	3.69954	0.135218	0.00043182
rs243364	19	4421511	T	CAC>=10 vs. CAC<10	additive	-0.146042	0.379916	0.700678	-1.2143	0.328637	0.000219921	13.8005	0.00100753	-0.396985	-3.78544	3.78544	-0.0480871	0.000306838
rs243383	19	4442999	T	CAC>=10 vs. CAC<10	additive	-0.0329698	0.513482	0.948804	-1.17172	0.325253	0.000315167	12.9822	0.00151691	-0.0675035	-3.68016	3.68016	-0.00706514	0.000466129
rs243385	19	4444950	T	CAC>=10 vs. CAC<10	additive	-0.168091	0.134571	0.211633	-1.21585	0.329015	0.000219529	15.2163	0.000496389	-1.26803	-3.79028	3.79028	-0.123278	0.000300884
rs35436704	19	4445547	A	CAC>=10 vs. CAC<10	additive	0.166496	0.228632	0.466475	-1.19077	0.326935	0.000270309	13.796	0.0010098	0.764862	-3.72369	3.72369	0.104073	0.000392577
rs741923	19	4448843	A	CAC>=10 vs. CAC<10	additive	-0.173289	0.135569	0.201166	-1.19077	0.326935	0.000270309	14.8996	0.000581567	-1.29609	-3.72369	3.72369	-0.109788	0.000392571
rs243390	19	4449252	T	CAC>=10 vs. CAC<10	additive	0.22525	0.125501	0.0726843	-1.19857	0.327157	0.000248711	16.6432	0.000243208	1.82436	-3.74445	3.74445	-0.111861	0.000361493
rs2077444	19	4449410	C	CAC>=10 vs. CAC<10	additive	-0.202914	0.13501	0.13285	-1.19077	0.326935	0.000270309	15.5246	0.000425484	-1.50969	-3.72369	3.72369	-0.089436	0.000392592
rs11411018	19	4449550	A	CAC>=10 vs. CAC<10	additive	-0.130696	0.213941	0.541268	-1.19077	0.326935	0.000270309	13.6389	0.00109233	-0.612818	-3.72369	3.72369	0.0914915	0.00039259
rs243391	19	4449808	A	CAC>=10 vs. CAC<10	additive	-0.0964196	0.3564	0.786746	-1.17867	0.327194	0.000315352	13.0501	0.00146623	-0.271436	-3.67825	3.67825	-0.0192824	0.00046963
rs7253478	19	4456187	G	CAC>=10 vs. CAC<10	additive	0.144975	0.132371	0.273421	-1.19077	0.326935	0.000270309	14.4652	0.000722644	1.13173	-3.72369	3.72369	0.0628822	0.000392611
rs11085075	19	4457844	A	CAC>=10 vs. CAC<10	additive	0.134574	0.131662	0.306727	-1.19077	0.326935	0.000270309	14.3104	0.000780792	1.06446	-3.72369	3.72369	0.0603897	0.000392612
rs11383215	19	4458531	A	CAC>=10 vs. CAC<10	additive	-0.225705	0.253363	0.373016	-1.18217	0.326934	0.000299272	13.8685	0.000973834	-0.867389	-3.69623	3.69623	0.107401	0.000437534
rs4807626	19	4731091	G	CAC>=10 vs. CAC<10	additive	-0.168933	0.125163	0.177111	-1.10575	0.30674	0.000312341	14.8166	0.000606202	-1.34418	-3.82127	3.82127	0.0236288	0.000265511
rs550522	21	32741821	C	CAC>=10 vs. CAC<10	dominant	-0.0726662	0.241782	0.763762	1.28785	0.332905	0.000109495	15.0558	0.00053786	-0.297728	3.44053	3.44053	0.0997264	0.00116053
rs569008	21	32743302	G	CAC>=10 vs. CAC<10	dominant	0.389246	0.176454	0.0273888	1.22072	0.328414	0.000201598	18.6823	8.77399e-05	2.20555	3.30779	3.30779	0.120051	0.00187887
rs8134444	21	32743712	C	CAC>=10 vs. CAC<10	dominant	0.155206	0.281887	0.581909	1.14454	0.308648	0.000208712	14.0541	0.000887531	0.572481	3.35491	3.35491	0.119124	0.0015865
rs2833666	21	33499641	G	CAC>=10 vs. CAC<10	additive	-0.378983	0.166245	0.0226272	1.13057	0.311647	0.000285916	18.3574	0.000103216	-2.16357	3.53814	3.53814	-0.578345	0.000785021
rs4817477	21	33586111	T	CAC>=10 vs. CAC<10	additive	-0.19198	0.130014	0.13978	1.06337	0.292565	0.000278358	15.3911	0.000454855	-1.44347	3.47563	3.47563	-0.293818	0.001016
rs7280607	21	33587060	G	CAC>=10 vs. CAC<10	additive	0.0239711	0.124235	0.846998	1.06741	0.292596	0.000264233	13.3455	0.00126489	0.188725	3.49212	3.49212	0.287607	0.000955566
rs928736	21	34439889	C	CAC>=10 vs. CAC<10	recessive	1.13418	0.665306	0.0882408	0.726682	0.198022	0.000242834	16.3729	0.000278402	1.95923	3.70445	3.70445	0.0166309	0.000423648
rs7278735	21	34445082	T	CAC>=10 vs. CAC<10	recessive	0.475474	0.246191	0.053443	0.726682	0.198022	0.000242834	17.1967	0.000184408	1.969	3.70445	3.70445	0.164459	0.000423485
rs20521	21	34447507	G	CAC>=10 vs. CAC<10	recessive	0.456721	0.63808	0.474131	0.726682	0.198022	0.000242834	13.979	0.000921488	0.769011	3.70445	3.70445	0.0975921	0.000423599
rs73900179	21	34448295	A	CAC>=10 vs. CAC<10	recessive	0.126842	0.410421	0.757282	0.723407	0.198035	0.000259265	13.4394	0.0012069	0.340768	3.68808	3.68808	0.138559	0.000451727
rs11088237	21	34450578	C	CAC>=10 vs. CAC<10	recessive	0.437997	0.547053	0.423335	0.726682	0.198022	0.000242834	14.1077	0.000864056	0.949518	3.70445	3.70445	0.0661804	0.000423627
rs8131457	21	34453897	T	CAC>=10 vs. CAC<10	recessive	-0.448988	0.277418	0.105565	0.728682	0.197953	0.000232241	16.1698	0.000308158	-1.51675	3.7159	3.7159	-0.151308	0.000404804
rs9978815	21	34455193	C	CAC>=10 vs. CAC<10	recessive	0.0523758	0.362312	0.885059	0.726682	0.198022	0.000242834	13.4876	0.00117816	0.154596	3.70445	3.70445	0.084709	0.000423612
rs2834084	21	34456332	C	CAC>=10 vs. CAC<10	recessive	0.728322	0.592479	0.218967	0.726682	0.198022	0.000242834	14.9778	0.000559248	1.31418	3.70445	3.70445	-0.138416	0.00042354
rs1002510	21	34457059	G	CAC>=10 vs. CAC<10	recessive	-0.137589	0.262871	0.600689	0.726682	0.198022	0.000242834	13.7407	0.00103813	-0.537866	3.70445	3.70445	0.128051	0.000423558
rs72613613	21	34457700	C	CAC>=10 vs. CAC<10	recessive	-0.318334	0.49121	0.516946	0.726682	0.198022	0.000242834	13.8867	0.000965035	-0.66559	3.70445	3.70445	-0.0426236	0.00042364
rs7282638	21	34458347	G	CAC>=10 vs. CAC<10	recessive	0.0779073	0.309852	0.801478	0.730154	0.198092	0.000227858	13.6494	0.00108661	0.254962	3.71841	3.71841	-0.00866824	0.000400923
rs58912052	21	34458772	G	CAC>=10 vs. CAC<10	recessive	-0.320089	0.490825	0.514308	0.718712	0.198443	0.000292616	13.5424	0.00114633	-0.669895	3.65233	3.65233	-0.0431034	0.000519672
rs4817523	21	34460214	A	CAC>=10 vs. CAC<10	additive	-0.00928562	0.248382	0.970178	1.1364	0.305942	0.000203654	13.7985	0.00100856	-0.0353874	3.6624	3.6624	-0.341841	0.000498018
rs2834085	21	34463512	T	CAC>=10 vs. CAC<10	recessive	0.0606578	0.664817	0.927302	0.716758	0.198513	0.000305448	13.045	0.00146998	0.0871606	3.64109	3.64109	-0.136998	0.000542734
rs7276171	21	34463638	G	CAC>=10 vs. CAC<10	recessive	-0.0319734	0.367982	0.93076	0.716758	0.198513	0.000305448	13.0442	0.00147055	-0.0818299	3.64109	3.64109	-0.0175322	0.000542893
rs2834086	21	34465267	T	CAC>=10 vs. CAC<10	recessive	0.0625781	0.361977	0.862747	0.716758	0.198513	0.000305448	13.0666	0.00145422	0.177515	3.64109	3.64109	-0.0937995	0.000542826
rs2834088	21	34466262	A	CAC>=10 vs. CAC<10	recessive	0.0640407	0.390558	0.869753	0.716758	0.198513	0.000305448	13.0636	0.0014564	0.158584	3.64109	3.64109	0.011652	0.000542895
rs62226063	21	34468800	G	CAC>=10 vs. CAC<10	recessive	0.2925	0.501942	0.560071	0.716758	0.198513	0.000305448	13.3763	0.00124561	0.700557	3.64109	3.64109	0.0780621	0.000542848
rs4817528	21	34469378	A	CAC>=10 vs. CAC<10	recessive	0.184478	0.261351	0.480274	0.725631	0.199494	0.000275454	13.7286	0.00104442	0.732014	3.6649	3.6649	-0.17801	0.000494558
rs12483579	21	34471101	A	CAC>=10 vs. CAC<10	recessive	0.2925	0.501942	0.560071	0.716758	0.198513	0.000305448	13.3763	0.00124561	0.700557	3.64109	3.64109	0.0780621	0.000542848
rs9984627	21	34471603	A	CAC>=10 vs. CAC<10	recessive	-0.0578174	0.403887	0.88617	0.716758	0.198513	0.000305448	13.0572	0.00146107	-0.143615	3.64109	3.64109	-0.141415	0.000542722
rs9979091	21	34472860	A	CAC>=10 vs. CAC<10	recessive	-0.00184997	0.636897	0.997682	0.716758	0.198513	0.000305448	13.0367	0.00147611	-0.00312913	3.64109	3.64109	0.0111107	0.000542895
rs11702285	21	34474294	A	CAC>=10 vs. CAC<10	recessive	0.111582	0.269827	0.679218	0.722773	0.198234	0.00026629	13.4648	0.00119168	0.410608	3.68079	3.68079	0.0904153	0.000464923
rs7283689	21	34476169	G	CAC>=10 vs. CAC<10	recessive	-0.0505286	0.394616	0.898113	0.726682	0.198022	0.000242834	13.4831	0.00118081	-0.139372	3.70445	3.70445	-0.0553408	0.000423634
rs7276467	21	34477776	T	CAC>=10 vs. CAC<10	recessive	-0.362143	0.218775	0.0978587	0.726682	0.198022	0.000242834	16.2068	0.000302508	-1.6499	3.70445	3.70445	-0.178814	0.000423447
rs4817531	21	34478771	T	CAC>=10 vs. CAC<10	recessive	0.697358	0.551962	0.20644	0.726682	0.198022	0.000242834	15.0629	0.000535953	1.11769	3.70445	3.70445	0.2636	0.000423075
rs6517142	21	34480703	A	CAC>=10 vs. CAC<10	recessive	0.00306295	0.262167	0.990678	0.726682	0.198022	0.000242834	13.4668	0.00119045	0.0116842	3.70445	3.70445	0.12668	0.00042356
rs6517143	21	34480859	A	CAC>=10 vs. CAC<10	recessive	-0.362143	0.218775	0.0978587	0.726682	0.198022	0.000242834	16.2068	0.000302508	-1.6499	3.70445	3.70445	-0.178814	0.000423447
rs11088238	21	34481036	T	CAC>=10 vs. CAC<10	recessive	0.00306295	0.262167	0.990678	0.726682	0.198022	0.000242834	13.4668	0.00119045	0.0116842	3.70445	3.70445	0.12668	0.00042356
rs4817534	21	34484978	G	CAC>=10 vs. CAC<10	recessive	0.0147353	0.305306	0.961506	0.726682	0.198022	0.000242834	13.469	0.00118915	0.0520447	3.70445	3.70445	0.0250649	0.000423646
rs2834090	21	34486690	G	CAC>=10 vs. CAC<10	recessive	-0.0406325	0.250943	0.871369	0.726682	0.198022	0.000242834	13.4929	0.00117503	-0.159546	3.70445	3.70445	0.0315088	0.000423644
rs74577297	21	34488823	C	CAC>=10 vs. CAC<10	recessive	0.116181	0.481552	0.80935	0.726682	0.198022	0.000242834	13.5249	0.00115638	0.249641	3.70445	3.70445	0.135985	0.000423544
rs12482256	21	34502427	C	CAC>=10 vs. CAC<10	recessive	-0.0490742	0.396385	0.90147	0.726411	0.198559	0.000253786	13.3993	0.00123135	-0.116831	3.69239	3.69239	-0.0276353	0.000444257
rs2834097	21	34503707	A	CAC>=10 vs. CAC<10	recessive	-0.36989	0.468021	0.429336	0.784076	0.199537	8.51319e-05	16.0654	0.000324673	-0.749564	3.96003	3.96003	-0.163078	0.000149846
rs60883372	21	34506272	T	CAC>=10 vs. CAC<10	recessive	-0.127635	0.687278	0.852672	0.774252	0.199774	0.000106346	15.055	0.000538069	-0.155008	3.90635	3.90635	0.0164249	0.000187393
rs2834098	21	34506306	T	CAC>=10 vs. CAC<10	recessive	-0.740607	0.411593	0.0719606	0.784076	0.199537	8.51319e-05	18.6785	8.79059e-05	-1.79849	3.96003	3.96003	-0.00831837	0.000149875
rs8132490	21	34510766	G	CAC>=10 vs. CAC<10	recessive	-0.067729	0.275059	0.8055	0.784076	0.199537	8.51319e-05	15.5014	0.000430442	-0.241342	3.96003	3.96003	-0.00630734	0.000149875
rs1013059	21	34510880	T	CAC>=10 vs. CAC<10	recessive	-0.0183831	0.198847	0.926341	0.782426	0.199535	8.80901e-05	15.3848	0.00045629	-0.0943459	3.95335	3.95335	-0.0759712	0.000154118
rs4817536	21	34512182	T	CAC>=10 vs. CAC<10	recessive	0.072033	0.397417	0.856169	0.809683	0.199543	4.95631e-05	16.4976	0.000261572	0.17087	4.08434	4.08434	0.00963165	8.84039e-05
rs8131080	21	34512570	G	CAC>=10 vs. CAC<10	recessive	-0.801187	0.662736	0.226698	0.809683	0.199543	4.95631e-05	17.9262	0.000128048	-1.20791	4.08434	4.08434	0.0767262	8.8402e-05
rs4817538	21	34513064	T	CAC>=10 vs. CAC<10	recessive	-0.229003	0.21702	0.291326	0.762773	0.199223	0.000128795	15.7728	0.000375817	-1.10791	3.84865	3.84865	0.0021449	0.000237526
rs2834099	21	34513255	C	CAC>=10 vs. CAC<10	recessive	-0.173516	0.352964	0.623005	0.768737	0.199752	0.000118862	15.0523	0.000538804	-0.496575	3.85759	3.85759	-0.10072	0.000228985
rs2027606	21	34514269	C	CAC>=10 vs. CAC<10	recessive	0.106685	0.219589	0.62708	0.752933	0.199127	0.000156097	14.5332	0.00069847	0.501304	3.80404	3.80404	-0.00435958	0.000284691
rs2834101	21	34515010	G	CAC>=10 vs. CAC<10	recessive	-0.00493062	0.297433	0.986774	0.745146	0.199219	0.00018378	13.9903	0.0009163	-0.0171695	3.7645	3.7645	0.0755891	0.000333715
rs8132430	21	34515933	G	CAC>=10 vs. CAC<10	recessive	-0.529529	0.507488	0.296748	0.745146	0.199219	0.00018378	15.0788	0.000531714	-1.10309	3.7645	3.7645	0.117526	0.000333684
rs8133017	21	34516361	C	CAC>=10 vs. CAC<10	recessive	-0.0212286	0.310828	0.945549	0.745146	0.199219	0.00018378	13.9947	0.000914291	-0.0718129	3.7645	3.7645	0.103426	0.000333696
rs8132255	21	34516379	A	CAC>=10 vs. CAC<10	recessive	-0.018591	0.310837	0.952307	0.741973	0.199231	0.000195948	13.8731	0.000971605	-0.0629039	3.74878	3.74878	0.103412	0.000355326
rs2409473	21	34516762	A	CAC>=10 vs. CAC<10	recessive	0.0625458	0.179068	0.726875	0.740577	0.200075	0.000214334	13.8231	0.000996235	0.34667	3.72136	3.72136	-0.0372888	0.000396262
rs2834103	21	34517715	C	CAC>=10 vs. CAC<10	recessive	-0.158834	0.300703	0.597355	0.745292	0.199595	0.000188448	14.2219	0.000816118	-0.561458	3.75314	3.75314	0.0543501	0.000349232
rs11700948	21	34518330	A	CAC>=10 vs. CAC<10	recessive	0.23305	0.425569	0.583954	0.745146	0.199219	0.00018378	14.2899	0.000788819	0.569912	3.7645	3.7645	0.0653264	0.00033372
rs2834105	21	34518437	G	CAC>=10 vs. CAC<10	recessive	-0.0441128	0.278956	0.87435	0.745146	0.199219	0.00018378	14.0151	0.000905038	-0.16459	3.7645	3.7645	0.0979725	0.0003337
rs73900199	21	34520142	C	CAC>=10 vs. CAC<10	recessive	-0.378743	0.677129	0.575932	0.745146	0.199219	0.00018378	14.3029	0.00078372	-0.695424	3.7645	3.7645	0.0627983	0.000333721
rs2834107	21	34520365	T	CAC>=10 vs. CAC<10	recessive	-0.638995	0.52199	0.220895	0.745146	0.199219	0.00018378	15.4886	0.000433203	-1.2816	3.7645	3.7645	0.11793	0.000333683
rs2834109	21	34521087	A	CAC>=10 vs. CAC<10	recessive	0.0919231	0.204658	0.65332	0.745146	0.199219	0.00018378	14.1918	0.000828495	0.448145	3.7645	3.7645	0.218278	0.000333503
rs2898194	21	34524978	T	CAC>=10 vs. CAC<10	recessive	0.507227	0.267632	0.0580605	0.718925	0.198149	0.000285408	16.7557	0.000229898	1.8805	3.64657	3.64657	-0.0151173	0.000531455
rs2409476	21	34525104	G	CAC>=10 vs. CAC<10	recessive	0.463204	0.249787	0.0636818	0.718713	0.198261	0.000288868	16.58	0.00025101	1.87365	3.64273	3.64273	0.0227747	0.000539454
rs73205053	21	34525552	A	CAC>=10 vs. CAC<10	recessive	0.287624	0.344016	0.403112	0.718713	0.198261	0.000288868	13.8403	0.000987704	0.866283	3.64273	3.64273	0.0904108	0.000539394
rs764277	21	34526224	G	CAC>=10 vs. CAC<10	recessive	0.234086	0.26485	0.37678	0.720601	0.198186	0.000276932	14.0015	0.000911202	0.884801	3.65376	3.65376	-0.0611276	0.000516761
rs764278	21	34526385	A	CAC>=10 vs. CAC<10	recessive	-0.0226285	0.465562	0.961234	0.718713	0.198261	0.000288868	13.1436	0.00139928	-0.05094	3.64273	3.64273	0.00926639	0.000539457
rs71323361	21	34527702	G	CAC>=10 vs. CAC<10	recessive	-0.503668	0.594173	0.396617	0.723405	0.198312	0.000264481	14.0251	0.000900506	-0.862839	3.66513	3.66513	-0.0543423	0.000494342
rs2834114	21	34529234	T	CAC>=10 vs. CAC<10	recessive	-0.135637	0.216556	0.531095	0.718713	0.198261	0.000288868	13.5335	0.00115142	-0.614909	3.64273	3.64273	-0.0690562	0.000539422
rs73356380	21	34531053	T	CAC>=10 vs. CAC<10	recessive	-0.33132	0.326072	0.309584	0.718713	0.198261	0.000288868	14.1737	0.000836035	-1.00894	3.64273	3.64273	0.16718	0.000539203
rs2834115	21	34532556	G	CAC>=10 vs. CAC<10	recessive	0.594256	0.359151	0.0980027	0.735224	0.197924	0.000203455	16.5367	0.000256514	1.67573	3.73304	3.73304	0.00788633	0.000378324
rs56309733	21	34533211	G	CAC>=10 vs. CAC<10	recessive	0.333462	0.485341	0.49204	0.73299	0.197893	0.00021226	14.1914	0.000828667	0.666521	3.72393	3.72393	0.0270506	0.000392245
rs2834116	21	34535415	G	CAC>=10 vs. CAC<10	recessive	-0.379184	0.385092	0.324792	0.735224	0.197924	0.000203455	14.7685	0.00062097	-1.0164	3.73304	3.73304	-0.12326	0.000378255
rs3989183	21	34536600	T	CAC>=10 vs. CAC<10	recessive	-0.23091	0.283703	0.415694	0.743584	0.198636	0.00018151	14.6759	0.000650388	-0.812259	3.7644	3.7644	0.0851304	0.000333852
rs2834117	21	34542150	A	CAC>=10 vs. CAC<10	recessive	0.38644	0.33936	0.254815	0.752311	0.19884	0.000154635	15.6116	0.000407362	1.08811	3.80525	3.80525	-0.0129945	0.000283297
rs6517147	21	34542787	G	CAC>=10 vs. CAC<10	recessive	0.223886	0.309713	0.469752	0.729059	0.199257	0.000253317	13.91	0.000953862	0.716195	3.67306	3.67306	0.0337865	0.000479254
rs2834123	21	34544274	T	CAC>=10 vs. CAC<10	recessive	-0.223777	0.2348	0.340563	0.76368	0.200227	0.000136696	15.4555	0.000440444	-0.928962	3.83578	3.83578	-0.0572864	0.000250313
rs2834125	21	34544909	C	CAC>=10 vs. CAC<10	recessive	0.500831	0.500555	0.317044	0.715876	0.197841	0.00029639	14.0942	0.000869939	1.07856	3.63	3.63	0.0238704	0.000566768
rs6517149	21	34564769	A	CAC>=10 vs. CAC<10	recessive	-0.000971455	0.238154	0.996745	0.71951	0.198345	0.000286106	13.1592	0.00138837	-0.00412379	3.62796	3.62796	-0.167053	0.000570983
rs2253413	21	34708140	C	CAC>=10 vs. CAC<10	recessive	-0.0696006	0.279418	0.80329	0.712109	0.19485	0.000257524	13.4186	0.00121953	-0.245107	3.66379	3.66379	-0.116021	0.00049687
rs2243599	21	34723494	T	CAC>=10 vs. CAC<10	recessive	0.0288343	0.316396	0.927386	0.720336	0.195994	0.00023757	13.5161	0.00116147	0.0912434	3.6831	3.6831	-0.110263	0.000460707
rs2834247	21	35056729	A	CAC>=10 vs. CAC<10	recessive	0.548857	0.831411	0.509157	0.709434	0.196119	0.000297619	13.5211	0.00115858	0.698664	3.63735	3.63735	0.101718	0.000550761
rs2834251	21	35084921	T	CAC>=10 vs. CAC<10	recessive	-0.19214	0.307658	0.532283	0.741846	0.197768	0.000176063	14.4608	0.000724248	-0.605774	3.75533	3.75533	0.186451	0.000346031
rs2244966	21	35127360	G	CAC>=10 vs. CAC<10	recessive	-0.256685	0.441132	0.56065	0.709081	0.196041	0.000298034	13.4213	0.00121788	-0.51433	3.63841	3.63841	-0.0937856	0.000548515
rs2256797	21	35157511	C	CAC>=10 vs. CAC<10	recessive	1.05595	0.820303	0.197999	0.714909	0.19618	0.000268287	14.9368	0.000570833	1.24764	3.66239	3.66239	-0.0448055	0.000499667
rs9981232	21	35158539	A	CAC>=10 vs. CAC<10	recessive	-0.745982	0.524157	0.154677	0.714909	0.19618	0.000268287	15.3053	0.000474792	-1.20498	3.66239	3.66239	0.0449814	0.000499667
rs2834261	21	35160180	T	CAC>=10 vs. CAC<10	recessive	1.05595	0.820303	0.197999	0.714909	0.19618	0.000268287	14.9368	0.000570833	1.24764	3.66239	3.66239	-0.0448055	0.000499667
rs2300380	21	35160273	G	CAC>=10 vs. CAC<10	recessive	-0.22915	0.396724	0.563531	0.714909	0.19618	0.000268287	13.6134	0.00110634	-0.556152	3.66239	3.66239	0.0712354	0.000499646
rs1892588	21	35161141	A	CAC>=10 vs. CAC<10	recessive	0.48224	0.213712	0.0240401	0.714909	0.19618	0.000268287	18.3715	0.00010249	2.30183	3.66239	3.66239	0.0952189	0.000499617
rs2300381	21	35161947	G	CAC>=10 vs. CAC<10	recessive	0.0186519	0.666013	0.977658	0.714909	0.19618	0.000268287	13.2805	0.00130667	0.0224465	3.66239	3.66239	0.0273936	0.000499675
rs2246299	21	35164749	C	CAC>=10 vs. CAC<10	recessive	-0.291721	0.291487	0.316922	0.713322	0.19615	0.00027624	14.2266	0.000814202	-0.960737	3.65731	3.65731	0.165425	0.000509461
rs2834262	21	35165985	G	CAC>=10 vs. CAC<10	recessive	-0.0858268	0.313136	0.784017	0.714909	0.19618	0.000268287	13.3549	0.00125899	-0.261813	3.66239	3.66239	0.1432	0.000499524
rs2073368	21	35166803	T	CAC>=10 vs. CAC<10	recessive	-0.130418	0.479475	0.785621	0.714909	0.19618	0.000268287	13.3537	0.00125971	-0.255712	3.66239	3.66239	0.0186599	0.000499677
rs2073369	21	35166945	G	CAC>=10 vs. CAC<10	recessive	-0.0674942	0.412204	0.869936	0.70924	0.196157	0.000299565	13.0999	0.00143017	-0.159632	3.63648	3.63648	0.0488491	0.00055269
rs2246647	21	35168029	C	CAC>=10 vs. CAC<10	recessive	-0.311156	0.335065	0.353075	0.714909	0.19618	0.000268287	14.1421	0.000849326	-0.887484	3.66239	3.66239	-0.0215189	0.000499677
rs2409499	21	35168994	C	CAC>=10 vs. CAC<10	recessive	-0.282728	0.47492	0.551631	0.714909	0.19618	0.000268287	13.6342	0.00109491	-0.597436	3.66239	3.66239	0.0112277	0.000499679
rs9978415	21	35175180	G	CAC>=10 vs. CAC<10	recessive	-0.271459	0.414144	0.512165	0.710353	0.19622	0.000294383	13.5354	0.00115031	-0.632351	3.63864	3.63864	0.0524062	0.00054807
rs2254480	21	35186743	G	CAC>=10 vs. CAC<10	recessive	0.338127	0.507981	0.505648	0.714909	0.19618	0.000268287	13.7228	0.00104744	0.641418	3.66239	3.66239	-0.170894	0.000499442
rs10222139	21	35188046	G	CAC>=10 vs. CAC<10	recessive	-0.348451	0.379976	0.359125	0.714909	0.19618	0.000268287	14.1207	0.000858473	-0.990143	3.66239	3.66239	0.293571	0.000498659
rs2244151	21	35193395	T	CAC>=10 vs. CAC<10	recessive	0.251079	0.376167	0.504474	0.712575	0.196153	0.000280409	13.6424	0.00109039	0.632518	3.65279	3.65279	-0.171795	0.00051848
rs2834267	21	35193503	C	CAC>=10 vs. CAC<10	recessive	-0.140536	0.204793	0.492567	0.714909	0.19618	0.000268287	13.7507	0.00103295	-0.66981	3.66239	3.66239	-0.153244	0.000499497
rs2007477	21	35196568	A	CAC>=10 vs. CAC<10	recessive	0.326659	0.338131	0.334009	0.714909	0.19618	0.000268287	14.2131	0.000819738	1.00637	3.66239	3.66239	0.0295102	0.000499674
rs2834269	21	35200374	C	CAC>=10 vs. CAC<10	recessive	0.361948	0.328806	0.270986	0.714909	0.19618	0.000268287	14.4915	0.000713196	1.14336	3.66239	3.66239	0.0376576	0.000499671
rs879261	21	35200764	C	CAC>=10 vs. CAC<10	recessive	-0.0155818	0.340631	0.963514	0.741363	0.197101	0.000169003	14.1498	0.000846079	-0.0416554	3.77461	3.77461	-0.197349	0.00032033
rs2245099	21	35201281	A	CAC>=10 vs. CAC<10	recessive	-0.184251	0.423722	0.663679	0.714909	0.19618	0.000268287	13.4688	0.00118926	-0.419112	3.66239	3.66239	0.0474664	0.000499665
rs2284568	21	35202591	A	CAC>=10 vs. CAC<10	recessive	0.899525	0.842171	0.285474	0.714909	0.19618	0.000268287	14.4206	0.000738935	1.0712	3.66239	3.66239	-0.00308091	0.00049968
rs2834270	21	35203561	A	CAC>=10 vs. CAC<10	recessive	-0.138227	0.23062	0.548924	0.714909	0.19618	0.000268287	13.639	0.00109226	-0.605241	3.66239	3.66239	0.0829362	0.000499633
rs62228974	21	35203994	G	CAC>=10 vs. CAC<10	recessive	0.401992	0.502326	0.423559	0.717432	0.196002	0.000251888	14.0385	0.000894517	0.784065	3.67904	3.67904	-0.176454	0.000467947
rs2248321	21	35206880	G	CAC>=10 vs. CAC<10	recessive	0.0916647	0.210906	0.663836	0.714909	0.19618	0.000268287	13.4687	0.00118937	0.445165	3.66239	3.66239	0.0215783	0.000499677
rs2834273	21	35207521	G	CAC>=10 vs. CAC<10	recessive	0.8068	0.625339	0.196988	0.714909	0.19618	0.000268287	14.9443	0.000568697	1.39759	3.66239	3.66239	0.0823819	0.000499634
rs1048672	21	35210184	T	CAC>=10 vs. CAC<10	recessive	-0.29254	0.229109	0.201652	0.714909	0.19618	0.000268287	14.9101	0.000578505	-1.26102	3.66239	3.66239	0.138864	0.000499535
rs13640	21	35210252	A	CAC>=10 vs. CAC<10	recessive	-0.543008	0.416544	0.192368	0.714909	0.19618	0.000268287	14.9791	0.000558882	-1.21911	3.66239	3.66239	0.0599352	0.000499656
rs2834275	21	35213847	G	CAC>=10 vs. CAC<10	recessive	-0.0937127	0.252653	0.710702	0.714909	0.19618	0.000268287	13.4173	0.00122029	-0.379417	3.66239	3.66239	0.186321	0.000499386
rs2834277	21	35214683	G	CAC>=10 vs. CAC<10	recessive	-0.264363	0.230305	0.251017	0.714909	0.19618	0.000268287	14.5974	0.00067642	-1.13522	3.66239	3.66239	0.166237	0.000499458
rs4816466	21	35218584	T	CAC>=10 vs. CAC<10	recessive	0.340943	0.30946	0.270577	0.717879	0.196155	0.00025246	14.6076	0.000672977	1.12391	3.67737	3.67737	0.149507	0.000471086
rs2834278	21	35220001	C	CAC>=10 vs. CAC<10	recessive	0.163008	0.216349	0.451179	0.714909	0.19618	0.000268287	13.8474	0.000984158	0.755027	3.66239	3.66239	-0.103104	0.000499605
rs75731165	21	37251178	T	CAC>=10 vs. CAC<10	recessive	1.14447	0.522109	0.0283781	0.710968	0.197305	0.000314086	17.7894	0.000137112	2.67579	3.61391	3.61391	0.124349	0.000602981
rs1734613	21	37258375	A	CAC>=10 vs. CAC<10	recessive	-0.302603	0.220086	0.169152	0.716324	0.197132	0.000279368	15.0943	0.000527602	-1.36927	3.64591	3.64591	-0.250543	0.000532102
rs2835156	21	37258969	A	CAC>=10 vs. CAC<10	recessive	0.431163	0.353222	0.222216	0.716324	0.197132	0.000279368	14.6939	0.000644555	1.36161	3.64591	3.64591	0.167557	0.000532564
rs428618	21	37261487	G	CAC>=10 vs. CAC<10	recessive	-0.311757	0.207387	0.132772	0.746259	0.199932	0.000189542	16.1918	0.000304784	-1.48859	3.73909	3.73909	-0.189442	0.000369156
rs6517312	21	37277069	G	CAC>=10 vs. CAC<10	recessive	0.471933	0.34159	0.167102	0.716324	0.197132	0.000279368	15.1127	0.000522792	1.56586	3.64591	3.64591	0.17101	0.000532551
rs2845716	21	37277424	G	CAC>=10 vs. CAC<10	recessive	0.424873	0.187318	0.0233173	0.716324	0.197132	0.000279368	18.3486	0.000103669	2.3127	3.64591	3.64591	0.367813	0.000530526
rs752435	21	37277860	T	CAC>=10 vs. CAC<10	recessive	-0.262091	0.774902	0.735194	0.716324	0.197132	0.000279368	13.3183	0.00128224	-0.359276	3.64591	3.64591	-0.0388437	0.000532805
rs79926067	21	37284663	T	CAC>=10 vs. CAC<10	recessive	0.548771	0.522919	0.293976	0.716324	0.197132	0.000279368	14.3052	0.000782819	1.2337	3.64591	3.64591	0.0937932	0.000532748
rs35780966	21	37286322	C	CAC>=10 vs. CAC<10	recessive	0.381556	0.316071	0.227362	0.716324	0.197132	0.000279368	14.6612	0.000655185	1.18651	3.64591	3.64591	0.157395	0.000532599
rs16993687	21	37292433	C	CAC>=10 vs. CAC<10	recessive	0.161438	0.390603	0.679384	0.716324	0.197132	0.000279368	13.3747	0.00124657	0.464642	3.64591	3.64591	0.128113	0.000532681
rs2835158	21	37293055	C	CAC>=10 vs. CAC<10	recessive	-0.916739	0.322569	0.00448323	0.716324	0.197132	0.000279368	21.2808	2.39291e-05	-2.60261	3.64591	3.64591	-0.33755	0.000531082
rs7277924	21	37294681	C	CAC>=10 vs. CAC<10	recessive	-0.261144	0.238734	0.274013	0.718631	0.197077	0.000265893	14.4931	0.000712624	-1.04484	3.65847	3.65847	-0.322421	0.000506
rs16993697	21	37298159	T	CAC>=10 vs. CAC<10	recessive	0.253498	0.342955	0.459812	0.716324	0.197132	0.000279368	13.7503	0.00103317	0.788503	3.64591	3.64591	0.17017	0.000532554
rs396832	21	37299882	G	CAC>=10 vs. CAC<10	recessive	0.0875361	0.263087	0.73934	0.716324	0.197132	0.000279368	13.3146	0.00128461	0.327632	3.64591	3.64591	-0.216241	0.000532337
rs2835161	21	37301361	A	CAC>=10 vs. CAC<10	recessive	-0.41615	0.267663	0.120005	0.73157	0.19765	0.000214457	16.1172	0.000316365	-1.49052	3.71684	3.71684	-0.347776	0.000402155
rs35209370	21	37302599	C	CAC>=10 vs. CAC<10	recessive	0.202982	0.454772	0.655353	0.716324	0.197132	0.000279368	13.4031	0.001229	0.496159	3.64591	3.64591	0.127932	0.000532682
rs2835164	21	37303979	A	CAC>=10 vs. CAC<10	recessive	0.46217	0.323642	0.153284	0.716324	0.197132	0.000279368	15.2432	0.000489767	1.62969	3.64591	3.64591	0.174518	0.000532538
rs35177343	21	37367767	T	CAC>=10 vs. CAC<10	additive	0.124077	0.191332	0.516669	1.08992	0.296652	0.000238738	13.9192	0.000949492	0.655531	3.6227	3.6227	0.112095	0.000582875
rs5994759	22	33903083	C	CAC>=10 vs. CAC<10	additive	0.215453	0.236969	0.363241	-1.18008	0.326511	0.000301264	13.8892	0.000963837	0.8867	-3.75504	3.75504	0.150133	0.000346501
rs1540299	22	33907964	A	CAC>=10 vs. CAC<10	additive	-0.024786	0.123742	0.841243	-1.18008	0.326511	0.000301264	13.1026	0.00142823	-0.198182	-3.75504	3.75504	-0.0351728	0.000346591
rs5994763	22	33908891	T	CAC>=10 vs. CAC<10	additive	0.114044	0.195842	0.560345	-1.18008	0.326511	0.000301264	13.4016	0.00122991	0.576384	-3.75504	3.75504	0.2109	0.000346373
rs5754581	22	33910736	C	CAC>=10 vs. CAC<10	additive	-0.0500964	0.123052	0.683923	-1.18008	0.326511	0.000301264	13.2283	0.00134128	-0.402038	-3.75504	3.75504	-0.0519523	0.000346586
rs5994764	22	33911198	C	CAC>=10 vs. CAC<10	additive	0.0368671	0.231559	0.873501	-1.217	0.328552	0.000212124	13.7459	0.00103543	0.152367	-3.85685	3.85685	0.140013	0.000229662
rs11401255	22	33911832	G	CAC>=10 vs. CAC<10	additive	-0.480493	0.217184	0.0269404	-1.18008	0.326511	0.000301264	17.9571	0.000126083	-2.16818	-3.75504	3.75504	0.136534	0.00034652
rs5749622	22	33920016	T	CAC>=10 vs. CAC<10	additive	0.333023	0.159358	0.036637	-1.19543	0.330704	0.000300575	17.434	0.000163777	2.19236	-3.77048	3.77048	-0.28525	0.00032536
rs57155255	22	33937250	T	CAC>=10 vs. CAC<10	additive	0.0439052	0.149108	0.768412	-1.16306	0.322863	0.000315359	13.0636	0.00145639	0.301447	-3.73387	3.73387	0.223254	0.000376788
rs2027834	22	33938760	G	CAC>=10 vs. CAC<10	additive	0.116219	0.136809	0.395602	-1.19481	0.326455	0.000252266	14.1169	0.00086012	0.84147	-3.7927	3.7927	-0.25975	0.000297693
rs59814540	22	33939091	A	CAC>=10 vs. CAC<10	additive	-0.238943	0.224356	0.286868	-1.19481	0.326455	0.000252266	14.5295	0.000699781	-1.11657	-3.7927	3.7927	0.180835	0.000297892
rs988875	22	33939558	G	CAC>=10 vs. CAC<10	additive	0.00198149	0.139444	0.988663	-1.19481	0.326455	0.000252266	13.3954	0.00123373	0.0145059	-3.7927	3.7927	-0.0562134	0.000298
rs2283911	22	33941163	C	CAC>=10 vs. CAC<10	additive	-0.124705	0.164135	0.447393	-1.19481	0.326455	0.000252266	13.9725	0.00092452	-0.769831	-3.7927	3.7927	0.191312	0.000297874
rs5999004	22	33942150	T	CAC>=10 vs. CAC<10	additive	-0.046621	0.130676	0.721265	-1.19481	0.326455	0.000252266	13.5225	0.00115778	-0.360815	-3.7927	3.7927	0.179644	0.000297894
rs4821162	22	33942574	C	CAC>=10 vs. CAC<10	additive	0.907499	0.266413	0.000658359	-1.18549	0.326474	0.000282109	24.7889	4.14157e-06	3.81206	-3.76286	3.81206	-0.489407	0.000273049
rs989557	22	33943284	A	CAC>=10 vs. CAC<10	additive	0.920969	0.265922	0.000533581	-1.21952	0.327551	0.000196746	25.8564	2.42859e-06	3.87882	-3.86249	3.87882	-0.491692	0.00020812
rs1547070	22	33944900	T	CAC>=10 vs. CAC<10	additive	0.537399	0.199485	0.00706133	-1.19481	0.326455	0.000252266	20.6525	3.27613e-05	2.84443	-3.7927	3.7927	-0.442254	0.000296097
rs5994774	22	33945678	C	CAC>=10 vs. CAC<10	additive	-0.0320031	0.184609	0.862371	-1.19481	0.326455	0.000252266	13.4253	0.00121545	-0.1731	-3.7927	3.7927	0.129652	0.000297957
rs3986016	22	33946783	C	CAC>=10 vs. CAC<10	additive	0.021277	0.124063	0.863829	-1.19481	0.326455	0.000252266	13.4246	0.00121584	0.168105	-3.7927	3.7927	-0.112395	0.000297971
rs9609819	22	33947152	C	CAC>=10 vs. CAC<10	additive	0.112662	0.136761	0.410061	-1.19481	0.326455	0.000252266	14.0738	0.000878826	0.816015	-3.7927	3.7927	-0.259526	0.000297693
rs2283914	22	33948917	C	CAC>=10 vs. CAC<10	additive	0.125956	0.138181	0.362015	-1.18954	0.326824	0.000272951	14.0783	0.000876854	0.932479	-3.76713	3.76713	-0.0950788	0.000330219
rs2283915	22	33949096	C	CAC>=10 vs. CAC<10	additive	0.0536517	0.123824	0.664804	-1.19481	0.326455	0.000252266	13.583	0.0011233	0.425347	-3.7927	3.7927	-0.111572	0.000297972
rs743258	22	33950507	A	CAC>=10 vs. CAC<10	additive	-0.191748	0.196696	0.329637	-1.19481	0.326455	0.000252266	14.3455	0.000767193	-0.932568	-3.7927	3.7927	0.0739247	0.000297993
rs762057	22	33950513	A	CAC>=10 vs. CAC<10	additive	0.0777503	0.127605	0.542322	-1.211	0.328669	0.000229107	13.9472	0.000936293	0.588726	-3.81314	3.81314	-0.144888	0.000274348
rs762058	22	33950537	A	CAC>=10 vs. CAC<10	additive	0.108939	0.128731	0.39741	-1.19481	0.326455	0.000252266	14.1114	0.000862491	0.824282	-3.7927	3.7927	-0.143182	0.000297943
rs56033146	22	33952135	T	CAC>=10 vs. CAC<10	additive	-0.159659	0.19276	0.407512	-1.19481	0.326455	0.000252266	14.0813	0.000875571	-0.841204	-3.7927	3.7927	0.17204	0.000297906
rs60382052	22	33954000	A	CAC>=10 vs. CAC<10	additive	-0.467753	0.178929	0.00894412	-1.19481	0.326455	0.000252266	20.2292	4.04847e-05	-2.52955	-3.7927	3.7927	0.120992	0.000297964
rs5999012	22	33954321	G	CAC>=10 vs. CAC<10	additive	-0.344333	0.173728	0.047477	-1.19481	0.326455	0.000252266	17.3236	0.00017307	-2.00015	-3.7927	3.7927	0.204015	0.000297849
rs73882257	22	33954615	C	CAC>=10 vs. CAC<10	additive	-0.388213	0.2063	0.0598647	-1.19481	0.326455	0.000252266	16.9364	0.000210048	-1.90343	-3.7927	3.7927	0.145805	0.00029794
rs2899210	22	33955174	A	CAC>=10 vs. CAC<10	additive	0.166166	0.148124	0.261947	-1.19481	0.326455	0.000252266	14.6537	0.000657656	1.14832	-3.7927	3.7927	-0.0829979	0.000297989
rs713703	22	33956080	T	CAC>=10 vs. CAC<10	additive	0.0357876	0.123541	0.77206	-1.19481	0.326455	0.000252266	13.4791	0.00118316	0.302867	-3.7927	3.7927	0.0219856	0.000298007
rs11356257	22	33958351	G	CAC>=10 vs. CAC<10	additive	0.00538102	0.247313	0.982641	-1.19481	0.326455	0.000252266	13.3957	0.00123356	0.0228807	-3.7927	3.7927	0.109372	0.000297973
rs2105852	22	33959638	G	CAC>=10 vs. CAC<10	additive	0.57789	0.196473	0.00326817	-1.19481	0.326455	0.000252266	22.0466	1.63172e-05	3.11826	-3.7927	3.7927	-0.466506	0.000295658
rs5999013	22	33960548	A	CAC>=10 vs. CAC<10	additive	-0.30111	0.143415	0.035767	-1.19481	0.326455	0.000252266	17.8034	0.000136157	-2.05668	-3.7927	3.7927	0.197862	0.000297861
rs4821166	22	33961517	C	CAC>=10 vs. CAC<10	additive	0.667453	0.192293	0.000518488	-1.19481	0.326455	0.000252266	25.4432	2.98594e-06	3.70287	-3.7927	3.7927	-0.438705	0.000296155
rs73882264	22	33961635	A	CAC>=10 vs. CAC<10	additive	-0.273668	0.153598	0.0747968	-1.19707	0.326926	0.000250645	16.5818	0.000250789	-1.84822	-3.79335	3.79335	0.150619	0.000297166
rs10483172	22	33961892	A	CAC>=10 vs. CAC<10	additive	-0.184485	0.196186	0.347035	-1.20567	0.326626	0.000223138	14.5097	0.000706725	-0.941247	-3.82764	3.82764	0.0560048	0.000258731
rs2413193	22	33961918	C	CAC>=10 vs. CAC<10	additive	0.142332	0.153943	0.355188	-1.21278	0.327022	0.000208448	14.6082	0.000672777	0.929016	-3.84447	3.84447	-0.0734874	0.000241601
rs5754611	22	33962949	A	CAC>=10 vs. CAC<10	additive	0.594259	0.185855	0.0013866	-1.19481	0.326455	0.000252266	23.6188	7.43449e-06	3.42191	-3.7927	3.7927	-0.432722	0.00029625
rs9609824	22	33963191	T	CAC>=10 vs. CAC<10	additive	0.0342351	0.126062	0.785951	-1.19481	0.326455	0.000252266	13.469	0.00118918	0.27796	-3.7927	3.7927	-0.0566448	0.000298
rs12159204	22	33963431	A	CAC>=10 vs. CAC<10	additive	-0.086304	0.204273	0.672664	-1.19481	0.326455	0.000252266	13.5737	0.0011285	-0.414088	-3.7927	3.7927	0.118609	0.000297966
rs8143139	22	33963707	G	CAC>=10 vs. CAC<10	additive	-0.038576	0.259364	0.881764	-1.19481	0.326455	0.000252266	13.4173	0.00122028	-0.138668	-3.7927	3.7927	0.111039	0.000297972
rs5999014	22	33963757	T	CAC>=10 vs. CAC<10	additive	-0.249682	0.13666	0.0676952	-1.19698	0.327047	0.000252257	16.7333	0.00023249	-1.78786	-3.79154	3.79154	0.232786	0.000299174
rs4417800	22	33963790	A	CAC>=10 vs. CAC<10	additive	0.59644	0.138584	1.67884e-05	-1.19481	0.326455	0.000252266	31.918	1.17244e-07	4.45156	-3.7927	4.45156	-0.471545	1.70024e-05
rs5749631	22	33965006	C	CAC>=10 vs. CAC<10	additive	0.583724	0.167478	0.000491443	-1.19481	0.326455	0.000252266	25.5431	2.84047e-06	3.70566	-3.7927	3.7927	-0.422659	0.000296399
rs5754757	22	34314128	T	CAC>=10 vs. CAC<10	recessive	0.394703	0.598521	0.509597	-0.748596	0.196086	0.000134704	15.0097	0.00055041	0.83539	-3.86989	3.86989	-0.0166916	0.000217755
rs5754758	22	34314645	A	CAC>=10 vs. CAC<10	recessive	0.554423	0.640607	0.386783	-0.746947	0.196153	0.000140109	15.2497	0.000488167	1.09073	-3.85914	3.85914	-0.0182829	0.000227563
rs2267325	22	34315423	G	CAC>=10 vs. CAC<10	recessive	0.0131113	0.389707	0.973161	-0.761921	0.197861	0.000117735	14.8298	0.000602228	0.0351063	-3.89861	3.89861	0.0099995	0.000193485
rs73154574	22	34319736	A	CAC>=10 vs. CAC<10	recessive	-0.495195	0.628503	0.430758	-0.746947	0.196153	0.000140109	15.1215	0.000520496	-0.752531	-3.85914	3.85914	-0.0702144	0.000227555
rs12628949	22	34320457	A	CAC>=10 vs. CAC<10	recessive	0.0250956	0.38927	0.948597	-0.746947	0.196153	0.000140109	14.5048	0.00070846	0.0673476	-3.85914	3.85914	0.00923675	0.000227563
rs4821198	22	34325821	T	CAC>=10 vs. CAC<10	recessive	-0.31905	0.59884	0.594186	-0.746947	0.196153	0.000140109	14.7845	0.000615999	-0.624913	-3.85914	3.85914	-0.00510198	0.000227563
rs4239874	22	34326145	G	CAC>=10 vs. CAC<10	recessive	0.0502889	0.553613	0.927622	-0.746947	0.196153	0.000140109	14.5089	0.000707011	0.106386	-3.85914	3.85914	0.0105285	0.000227563
rs5999146	22	34327395	G	CAC>=10 vs. CAC<10	recessive	-0.319713	0.599127	0.593597	-0.743758	0.196257	0.000150822	14.6467	0.000659955	-0.625012	-3.8384	3.8384	-0.00430548	0.000247659
rs5999148	22	34327709	T	CAC>=10 vs. CAC<10	recessive	-0.495339	0.249565	0.0471662	-0.748596	0.196086	0.000134704	18.5142	9.54293e-05	-1.90896	-3.86989	3.86989	-0.0133328	0.000217755
rs7288381	22	34328451	A	CAC>=10 vs. CAC<10	recessive	-1.24513	0.699376	0.0750191	-0.718253	0.198561	0.000297704	16.2544	0.000295391	-1.4801	-3.65921	3.65921	0.143396	0.000505765
rs2413208	22	34328741	C	CAC>=10 vs. CAC<10	recessive	0.0539253	0.244634	0.825535	-0.746947	0.196153	0.000140109	14.5493	0.000692894	0.220957	-3.85914	3.85914	0.290289	0.000227271
rs5994813	22	34329326	C	CAC>=10 vs. CAC<10	recessive	-0.164723	0.629393	0.793539	-0.746947	0.196153	0.000140109	14.5692	0.000686032	-0.309512	-3.85914	3.85914	-0.0142182	0.000227563
rs4820125	22	34332195	A	CAC>=10 vs. CAC<10	recessive	0.00154527	0.452083	0.997273	-0.746947	0.196153	0.000140109	14.5007	0.00070993	0.00349605	-3.85914	3.85914	0.0269	0.000227562
rs2899214	22	34332343	T	CAC>=10 vs. CAC<10	recessive	-0.164723	0.629393	0.793539	-0.746947	0.196153	0.000140109	14.5692	0.000686032	-0.309512	-3.85914	3.85914	-0.0142182	0.000227563
rs4821201	22	34333623	G	CAC>=10 vs. CAC<10	recessive	0.00154527	0.452083	0.997273	-0.746947	0.196153	0.000140109	14.5007	0.00070993	0.00349605	-3.85914	3.85914	0.0269	0.000227562
rs11089638	22	34334357	T	CAC>=10 vs. CAC<10	recessive	0.0709186	0.69037	0.918181	-0.787067	0.202488	0.0001015	15.1191	0.000521098	0.134029	-3.95451	3.95451	0.0412209	0.000153375
rs130497	22	34334964	T	CAC>=10 vs. CAC<10	recessive	-0.22366	0.715639	0.754636	-0.748596	0.196086	0.000134704	14.6725	0.000651497	-0.328111	-3.86989	3.86989	0.0420495	0.000217752
rs9621814	22	34338283	C	CAC>=10 vs. CAC<10	recessive	0.00154527	0.452083	0.997273	-0.746947	0.196153	0.000140109	14.5007	0.00070993	0.00349605	-3.85914	3.85914	0.0269	0.000227562
rs130503	22	34338666	G	CAC>=10 vs. CAC<10	recessive	-0.163908	0.318112	0.606376	-0.746947	0.196153	0.000140109	14.7662	0.000621682	-0.534654	-3.85914	3.85914	-0.226632	0.000227425
rs9619388	22	34347159	C	CAC>=10 vs. CAC<10	recessive	-0.51961	0.675267	0.441604	-0.746947	0.196153	0.000140109	15.0928	0.000528011	-0.813142	-3.85914	3.85914	0.0110247	0.000227563
rs73408488	22	34354235	T	CAC>=10 vs. CAC<10	recessive	-0.868031	0.602241	0.14949	-0.746947	0.196153	0.000140109	16.5781	0.000251251	-1.31608	-3.85914	3.85914	0.146362	0.000227519
rs5754770	22	34354953	C	CAC>=10 vs. CAC<10	recessive	0.100477	0.21522	0.640602	-0.746947	0.196153	0.000140109	14.7186	0.000636634	0.470551	-3.85914	3.85914	-0.0277398	0.000227562
rs5754772	22	34357236	G	CAC>=10 vs. CAC<10	recessive	0.0208603	0.244061	0.931886	-0.721095	0.195975	0.000233667	13.5462	0.00114413	0.0898329	-3.73829	3.73829	0.0956797	0.000370485
rs9609893	22	34359717	C	CAC>=10 vs. CAC<10	recessive	-0.204437	0.24746	0.408725	-0.708077	0.195989	0.000302861	13.7351	0.00104101	-0.827056	-3.67051	3.67051	0.140403	0.000483933
rs16993351	22	34362025	C	CAC>=10 vs. CAC<10	recessive	0.332837	0.625801	0.594825	-0.711746	0.19603	0.000282545	13.4656	0.00119121	0.512815	-3.68952	3.68952	-0.00373009	0.000449302
rs8142678	22	34363286	C	CAC>=10 vs. CAC<10	recessive	-0.223359	0.24881	0.369341	-0.708077	0.195989	0.000302861	13.8585	0.000978736	-0.894582	-3.67051	3.67051	0.142374	0.000483929
rs13057320	22	34365442	G	CAC>=10 vs. CAC<10	recessive	0.172183	0.586045	0.768907	-0.708077	0.195989	0.000302861	13.1389	0.00140254	0.287309	-3.67051	3.67051	-0.0100883	0.000484074
rs76013382	22	34368677	C	CAC>=10 vs. CAC<10	recessive	-1.19637	0.783399	0.126723	-0.708077	0.195989	0.000302861	15.3848	0.000456278	-1.34917	-3.67051	3.67051	0.0607139	0.000484051
rs723568	22	34386083	A	Log(CAC+1)	recessive	0.363526	0.311508	0.243654	-0.843021	0.221298	0.000152855	15.8737	0.000357327	1.10571	-3.74539	3.74539	-0.182453	0.000360032
rs9607112	22	34468181	A	Log(CAC+1)	additive	-0.034077	0.147838	0.817774	-1.31786	0.355626	0.000228853	13.7858	0.00101498	-0.229417	-3.50199	3.50199	0.290763	0.000920824
rs16993515	22	34468643	G	Log(CAC+1)	additive	0.202721	0.197779	0.305752	-1.31786	0.355626	0.000228853	14.7833	0.000616391	1.07513	-3.50199	3.50199	0.170565	0.000922731
rs9621840	22	34469264	G	Log(CAC+1)	additive	0.197079	0.188965	0.297366	-1.31786	0.355626	0.000228853	14.8204	0.000605057	1.06508	-3.50199	3.50199	-0.520707	0.000906708
rs61546457	22	34469332	C	Log(CAC+1)	additive	-0.369573	0.169873	0.0299487	-1.31786	0.355626	0.000228853	18.4658	9.77684e-05	-2.15341	-3.50199	3.50199	0.264868	0.000921407
rs2413211	22	34469753	C	Log(CAC+1)	additive	0.195065	0.199277	0.328014	-1.31786	0.355626	0.000228853	14.6908	0.000645547	0.988228	-3.50199	3.50199	-0.585294	0.000897483
rs2413212	22	34469812	T	Log(CAC+1)	additive	0.18142	0.257124	0.480707	-1.35881	0.357233	0.000156085	14.9661	0.00056253	0.721317	-3.59362	3.59362	-0.498975	0.000643226
rs10427696	22	34469959	G	Log(CAC+1)	additive	0.162902	0.185018	0.378934	-1.30829	0.355272	0.000250402	14.336	0.000770853	0.918526	-3.48255	3.48255	0.144041	0.000992574
rs5754819	22	34470167	G	Log(CAC+1)	additive	-0.302091	0.147994	0.0416333	-1.32136	0.355602	0.0002201	17.9742	0.000125015	-2.04347	-3.51595	3.51595	0.39196	0.000870354
rs762868	22	34470383	A	Log(CAC+1)	additive	0.184827	0.185086	0.318364	-1.32629	0.355698	0.000209428	14.9003	0.00058134	1.04303	-3.52759	3.52759	0.143841	0.00083818
rs11393295	22	34470812	A	Log(CAC+1)	additive	0.452812	0.254111	0.0752281	-1.34417	0.354185	0.000161474	17.5783	0.00015238	1.70311	-3.58302	3.58302	0.136438	0.000678952
rs79622018	22	34472155	T	Log(CAC+1)	additive	0.241089	0.236479	0.30835	-1.34417	0.354185	0.000161474	15.4423	0.000443351	0.890433	-3.58302	3.58302	0.136954	0.00067895
rs4821209	22	34472295	C	Log(CAC+1)	additive	0.0520905	0.142902	0.715591	-1.347	0.357472	0.00017986	14.3317	0.00077252	0.353495	-3.55699	3.55699	0.0162754	0.000750126
rs5754821	22	34473145	G	Log(CAC+1)	additive	-0.288957	0.21673	0.182919	-1.33099	0.356313	0.000204009	15.7311	0.000383742	-1.25703	-3.52185	3.52185	0.286589	0.000854731
rs5754822	22	34473652	C	Log(CAC+1)	additive	0.0380853	0.145043	0.792959	-1.33777	0.356495	0.00019084	14.1507	0.000845706	0.266734	-3.53855	3.53855	0.155985	0.000804092
rs74424951	22	34473738	T	Log(CAC+1)	additive	0.579879	0.311133	0.0628086	-1.33761	0.356156	0.000188499	17.5788	0.000152337	1.81892	-3.53921	3.53921	0.0809817	0.00080238
rs5754824	22	34473756	G	Log(CAC+1)	additive	0.0377442	0.14496	0.794656	-1.33761	0.356156	0.000188499	14.173	0.000836318	0.2642	-3.53921	3.53921	0.155901	0.000802062
rs5999199	22	34474485	G	Log(CAC+1)	additive	-0.418122	0.29905	0.162543	-1.33761	0.356156	0.000188499	16.0601	0.000325535	-1.50087	-3.53921	3.53921	0.126904	0.000802218
rs2213325	22	34474560	T	Log(CAC+1)	additive	-0.0132931	0.171201	0.938134	-1.33761	0.356156	0.000188499	14.1112	0.00086255	-0.0794517	-3.53921	3.53921	0.145974	0.000802121
rs5754826	22	34476759	A	Log(CAC+1)	additive	0.277011	0.217827	0.203939	-1.36415	0.358474	0.000155062	16.0985	0.000319348	1.19757	-3.56626	3.56626	-0.290223	0.000722335
rs11704266	22	34477467	T	Log(CAC+1)	additive	0.234554	0.186671	0.209387	-1.33761	0.356156	0.000188499	15.684	0.000392879	1.14993	-3.53921	3.53921	-0.0297435	0.000802467
rs5754832	22	34479161	A	Log(CAC+1)	additive	7.77292e-05	0.170458	0.999636	-1.33761	0.356156	0.000188499	14.1052	0.000865154	0.000465578	-3.53921	3.53921	0.146888	0.000802116
rs5749722	22	34479767	T	Log(CAC+1)	additive	-0.0327008	0.144815	0.82142	-1.33761	0.356156	0.000188499	14.1562	0.000843375	-0.227965	-3.53921	3.53921	-0.198534	0.000801734
rs78755519	22	34481362	C	Log(CAC+1)	additive	0.0269799	0.292535	0.926545	-1.33761	0.356156	0.000188499	14.1137	0.000861482	0.101964	-3.53921	3.53921	0.205628	0.000801665
rs9621844	22	34481608	T	Log(CAC+1)	additive	-0.105743	0.166925	0.526647	-1.33761	0.356156	0.000188499	14.5065	0.00070787	-0.636701	-3.53921	3.53921	-0.119072	0.000802252
rs73155936	22	34481644	T	Log(CAC+1)	additive	0.45321	0.330994	0.171402	-1.33761	0.356156	0.000188499	15.98	0.000338831	1.331	-3.53921	3.53921	-0.333905	0.000799382
rs6518850	22	34481775	C	Log(CAC+1)	additive	-0.178798	0.144275	0.215689	-1.33761	0.356156	0.000188499	15.641	0.000401412	-1.26251	-3.53921	3.53921	0.0675243	0.000802411
rs1495670	22	34482940	T	Log(CAC+1)	additive	0.222884	0.188461	0.237385	-1.34882	0.356775	0.000171006	15.6914	0.000391423	1.0864	-3.56089	3.56089	-0.0644341	0.000739007
rs9619398	22	34483130	G	Log(CAC+1)	additive	0.256155	0.251843	0.309477	-1.33761	0.356156	0.000188499	15.1397	0.000515759	1.09751	-3.53921	3.53921	-0.472988	0.000792741
rs2157111	22	34485384	G	Log(CAC+1)	additive	0.337052	0.204243	0.0993791	-1.33675	0.356375	0.000192032	16.7931	0.000225645	1.57607	-3.53712	3.53712	-0.23998	0.000807645
rs57208417	22	34486857	T	Log(CAC+1)	additive	-0.369275	0.195449	0.0592908	-1.33761	0.356156	0.000188499	17.6749	0.000145191	-1.97193	-3.53921	3.53921	0.123369	0.000802234
rs2413215	22	34488452	A	Log(CAC+1)	additive	0.247797	0.151811	0.10311	-1.32611	0.354813	0.000202375	16.633	0.000244449	1.59252	-3.53668	3.53668	0.108081	0.000810036
rs5754839	22	34491957	C	Log(CAC+1)	additive	-0.261792	0.276243	0.343644	-1.32611	0.354813	0.000202375	14.8668	0.000591172	-0.962812	-3.53668	3.53668	-0.00210513	0.000810223
rs11662425	22	34493608	C	Log(CAC+1)	additive	-0.422601	0.307965	0.170467	-1.32881	0.355181	0.000199462	15.8798	0.000356235	-1.45309	-3.54146	3.54146	0.118863	0.000795449
rs76639854	22	34495223	G	Log(CAC+1)	additive	-0.314494	0.325454	0.334244	-1.3817	0.356312	0.000116214	15.971	0.000340356	-1.02186	-3.64642	3.64642	0.105399	0.000531672
rs135192	22	34495551	T	Log(CAC+1)	additive	0.27249	0.244282	0.265064	-1.39283	0.358938	0.000115025	16.302	0.000288449	1.18774	-3.65284	3.65284	-0.476266	0.000513174
rs242990	22	34496691	A	Log(CAC+1)	additive	0.0593591	0.14534	0.683105	-1.33882	0.35861	0.000205645	14.1047	0.000865366	0.418143	-3.51527	3.51527	-0.367824	0.000873643
rs242992	22	34496822	G	Log(CAC+1)	additive	0.108718	0.340989	0.749959	-1.33882	0.35861	0.000205645	14.0396	0.000894019	0.332543	-3.51527	3.51527	-0.328801	0.000875034
rs13058033	22	34497983	A	Log(CAC+1)	additive	0.167663	0.263248	0.524416	-1.33882	0.35861	0.000205645	14.3436	0.000767956	0.655219	-3.51527	3.51527	-0.470031	0.000867631
rs135195	22	34499558	C	Log(CAC+1)	additive	0.333215	0.168847	0.0488682	-1.33882	0.35861	0.000205645	17.8325	0.00013419	1.97209	-3.51527	3.51527	-0.538999	0.000860695
rs135198	22	34501541	A	Log(CAC+1)	additive	0.0736683	0.174007	0.672171	-1.33882	0.35861	0.000205645	14.1172	0.000860002	0.444532	-3.51527	3.51527	-0.0669415	0.000878343
rs9607115	22	34502810	T	Log(CAC+1)	additive	0.0614715	0.153309	0.688578	-1.33882	0.35861	0.000205645	14.0987	0.000867979	0.416997	-3.51527	3.51527	0.313917	0.000875468
rs77732081	22	34506088	A	Log(CAC+1)	additive	-0.511361	0.201501	0.0113905	-1.3039	0.357916	0.000291104	19.7119	5.24343e-05	-2.58421	-3.42881	3.42881	0.162562	0.00121119
rs7290158	22	34511965	C	Log(CAC+1)	additive	-0.155704	0.150149	0.300124	-1.29953	0.357738	0.000302887	14.2713	0.000796197	-1.0647	-3.41792	3.41792	0.362967	0.0012538
rs5999208	22	34512123	G	Log(CAC+1)	additive	-0.161823	0.150349	0.282191	-1.3039	0.357916	0.000291104	14.4301	0.000735439	-1.10492	-3.42881	3.42881	0.357348	0.00120507
rs130662	22	34513777	G	Log(CAC+1)	additive	0.259576	0.153499	0.0913092	-1.33157	0.358083	0.000217752	16.6877	0.000237849	1.69888	-3.49771	3.49771	-0.386959	0.000932135
rs11259904	22	34513848	G	Log(CAC+1)	additive	-0.466088	0.301008	0.122011	-1.33157	0.358083	0.000217752	16.2257	0.000299666	-1.54124	-3.49771	3.49771	0.140408	0.000937887
rs243001	22	34514810	C	Log(CAC+1)	additive	0.448463	0.194612	0.0215177	-1.33157	0.358083	0.000217752	19.1383	6.98514e-05	2.26651	-3.49771	3.49771	-0.310293	0.000935158
rs8142951	22	34516294	G	CAC>=10 vs. CAC<10	recessive	0.802717	0.670235	0.231047	-0.730299	0.197098	0.000211181	15.1633	0.000509721	1.23585	-3.74942	3.74942	-0.0810511	0.000354428
rs130664	22	34516551	C	CAC>=10 vs. CAC<10	recessive	-0.377611	0.646627	0.55924	-0.719972	0.197248	0.000262148	13.6642	0.0010786	-0.575397	-3.68994	3.68994	-0.0396182	0.000448556
rs5749736	22	34517233	G	Log(CAC+1)	additive	0.019112	0.146971	0.896576	-1.33351	0.358125	0.000213607	13.8821	0.000967244	0.131641	-3.50316	3.50316	-0.0761196	0.000919219
rs34882562	22	34521333	T	Log(CAC+1)	additive	-0.0946574	0.206066	0.646134	-1.37056	0.35502	0.00012456	15.1146	0.000522279	-0.484702	-3.67581	3.67581	-0.186548	0.000473869
rs395579	22	34523488	C	Log(CAC+1)	additive	0.475857	0.32513	0.143794	-1.30736	0.355854	0.000258725	15.6395	0.000401719	1.43246	-3.47841	3.47841	-0.384557	0.00100182
rs210809	22	34524988	C	Log(CAC+1)	additive	0.406702	0.327394	0.2146	-1.30736	0.355854	0.000258725	15.0406	0.000541974	1.23348	-3.47841	3.47841	-0.379423	0.0010021
rs1873233	22	34530384	C	Log(CAC+1)	additive	0.395897	0.283327	0.1628	-1.30736	0.355854	0.000258725	15.4499	0.000441666	1.44875	-3.47841	3.47841	-0.344444	0.00100376
rs202313	22	34533635	A	Log(CAC+1)	additive	-0.363001	0.343841	0.291493	-1.31505	0.355006	0.000230261	14.8364	0.000600227	-1.02142	-3.50123	3.50123	0.390436	0.000919777
rs175760	22	34537013	A	Log(CAC+1)	additive	0.486849	0.270597	0.0724595	-1.30736	0.355854	0.000258725	16.7344	0.000232362	1.81269	-3.47841	3.47841	-0.503131	0.000991964
rs202316	22	34538655	A	Log(CAC+1)	additive	0.337209	0.347936	0.332824	-1.30736	0.355854	0.000258725	14.4367	0.000733005	0.963087	-3.47841	3.47841	-0.374933	0.00100234
rs11643834	22	34543717	A	Log(CAC+1)	additive	-0.409094	0.28282	0.148528	-1.30736	0.355854	0.000258725	15.5897	0.000411844	-1.3679	-3.47841	3.47841	0.110623	0.00100826
rs202318	22	34545788	G	Log(CAC+1)	additive	0.0453136	0.146797	0.757663	-1.31645	0.355639	0.000232544	13.7975	0.00100905	0.318266	-3.50167	3.50167	0.13493	0.000924118
rs387332	22	34550905	A	Log(CAC+1)	recessive	-0.0854216	0.265656	0.747898	-0.803871	0.219405	0.000268881	13.5273	0.00115501	-0.329883	-3.58293	3.58293	0.115256	0.000679242
rs435884	22	34555358	C	CAC>=10 vs. CAC<10	recessive	0.130765	0.201064	0.515457	-0.732478	0.195714	0.00018213	14.43	0.000735477	0.649362	-3.77915	3.77915	-0.217209	0.000314496
rs5999230	22	34557399	G	CAC>=10 vs. CAC<10	recessive	-0.283928	0.371972	0.445282	-0.732478	0.195714	0.00018213	14.5896	0.000679046	-0.805039	-3.77915	3.77915	0.145139	0.000314629
rs129438	22	34558740	T	CAC>=10 vs. CAC<10	recessive	-0.0408805	0.178982	0.819331	-0.732478	0.195714	0.00018213	14.0592	0.000885295	-0.223065	-3.77915	3.77915	0.133553	0.000314642
rs4821218	22	34559875	C	CAC>=10 vs. CAC<10	recessive	0.337191	0.319376	0.291068	-0.732478	0.195714	0.00018213	15.1217	0.000520437	1.08016	-3.77915	3.77915	0.116432	0.000314658
rs12485116	22	34560376	T	Log(CAC+1)	additive	-0.0940187	0.230714	0.683767	-1.32063	0.352869	0.000198406	14.1728	0.000836393	-0.387828	-3.54819	3.54819	-0.231649	0.000774584
rs80442	22	34561839	C	Log(CAC+1)	additive	0.861391	0.310532	0.00569875	-1.32063	0.352869	0.000198406	21.7014	1.93911e-05	2.79397	-3.54819	3.54819	-0.339385	0.000772537
rs5754864	22	34561889	T	Log(CAC+1)	additive	0.398363	0.226629	0.0792605	-1.32308	0.35319	0.000195727	17.1229	0.00019134	1.80017	-3.5532	3.5532	-0.164201	0.000760563
rs5749749	22	34562967	G	CAC>=10 vs. CAC<10	recessive	0.220826	0.281395	0.432597	-0.734407	0.195692	0.000174822	14.6999	0.000642633	0.799643	-3.78944	3.78944	0.101906	0.000301926
rs4821223	22	34563947	T	CAC>=10 vs. CAC<10	recessive	0.280383	0.291474	0.336076	-0.732478	0.195714	0.00018213	14.9324	0.000572112	0.980641	-3.77915	3.77915	0.0968079	0.000314673
rs13055466	22	34566394	A	CAC>=10 vs. CAC<10	recessive	0.527794	0.341319	0.122023	-0.732478	0.195714	0.00018213	16.3982	0.000274905	1.71421	-3.77915	3.77915	0.0534754	0.000314694
rs470056	22	34566653	G	Log(CAC+1)	additive	-0.109522	0.229475	0.63333	-1.31702	0.353211	0.000209426	14.131	0.000854085	-0.450737	-3.53728	3.53728	-0.268951	0.000806718
rs5749750	22	34566967	C	CAC>=10 vs. CAC<10	recessive	0.527794	0.341319	0.122023	-0.732478	0.195714	0.00018213	16.3982	0.000274905	1.71421	-3.77915	3.77915	0.0534754	0.000314694
rs130993	22	34567763	A	CAC>=10 vs. CAC<10	recessive	-0.237818	0.265357	0.370135	-0.732478	0.195714	0.00018213	14.8102	0.000608137	-0.832887	-3.77915	3.77915	-0.164225	0.000314603
rs5999235	22	34568115	T	CAC>=10 vs. CAC<10	recessive	-0.184986	0.621031	0.765803	-0.732478	0.195714	0.00018213	14.0957	0.00086926	-0.308343	-3.77915	3.77915	0.0957533	0.000314674
rs12157981	22	34569729	A	CAC>=10 vs. CAC<10	recessive	0.191113	0.751062	0.799142	-0.732478	0.195714	0.00018213	14.0718	0.000879744	0.273499	-3.77915	3.77915	0.0716979	0.000314687
rs1489874	22	34571858	G	CAC>=10 vs. CAC<10	recessive	0.219734	0.281458	0.434979	-0.732478	0.195714	0.00018213	14.6165	0.000669987	0.795296	-3.77915	3.77915	0.101946	0.00031467
rs1961566	22	34573118	A	CAC>=10 vs. CAC<10	recessive	0.301018	0.290353	0.299862	-0.732478	0.195714	0.00018213	15.0818	0.000530915	1.06078	-3.77915	3.77915	0.0929994	0.000314676
rs4821229	22	34575519	A	CAC>=10 vs. CAC<10	recessive	0.337078	0.32058	0.293046	-0.732478	0.195714	0.00018213	15.1126	0.00052281	1.1404	-3.77915	3.77915	0.0684411	0.000314689
rs4820141	22	34575542	C	CAC>=10 vs. CAC<10	recessive	0.337078	0.32058	0.293046	-0.732478	0.195714	0.00018213	15.1126	0.00052281	1.1404	-3.77915	3.77915	0.0684411	0.000314689
rs4820142	22	34575585	A	CAC>=10 vs. CAC<10	recessive	0.31867	0.291844	0.274868	-0.732478	0.195714	0.00018213	15.1993	0.000500627	1.12847	-3.77915	3.77915	0.0857489	0.00031468
rs5754870	22	34576016	A	Log(CAC+1)	recessive	-0.422159	0.316921	0.183311	-0.822958	0.218844	0.000185024	15.9156	0.000349917	-1.29658	-3.66882	3.66882	-0.182432	0.000487009
rs4821230	22	34576097	A	CAC>=10 vs. CAC<10	recessive	0.510058	0.312365	0.102492	-0.732478	0.195714	0.00018213	16.6733	0.000239568	1.76662	-3.77915	3.77915	0.0961532	0.000314674
rs5754871	22	34576352	G	CAC>=10 vs. CAC<10	recessive	-0.00150068	0.345053	0.99653	-0.729044	0.195702	0.000195106	13.8777	0.000969405	-0.00451249	-3.76242	3.76242	0.0417725	0.000336526
rs5754873	22	34576668	C	CAC>=10 vs. CAC<10	recessive	0.112148	0.349063	0.747995	-0.732478	0.195714	0.00018213	14.1102	0.000862982	0.333947	-3.77915	3.77915	0.0352789	0.000314699
rs11912556	22	34577161	C	CAC>=10 vs. CAC<10	recessive	0.217101	0.473868	0.646847	-0.732478	0.195714	0.00018213	14.2169	0.000818159	0.509621	-3.77915	3.77915	0.0960963	0.000314674
rs5754877	22	34577185	G	CAC>=10 vs. CAC<10	recessive	0.389295	0.380207	0.305882	-0.732478	0.195714	0.00018213	15.0554	0.000537978	1.12808	-3.77915	3.77915	0.0292203	0.0003147
rs5754884	22	34579371	C	Log(CAC+1)	recessive	-0.0582	0.357572	0.870755	-0.844477	0.218884	0.000125754	14.9114	0.000578136	-0.181926	-3.75991	3.75991	0.148082	0.000339835
rs5999241	22	34579988	T	Log(CAC+1)	recessive	0.655919	0.404414	0.105314	-0.844477	0.218884	0.000125754	17.5155	0.00015724	1.48305	-3.75991	3.75991	-0.0438152	0.000339917
rs737797	22	34580844	T	Log(CAC+1)	recessive	0.790874	0.443683	0.0751344	-0.844477	0.218884	0.000125754	18.0623	0.000119625	1.74593	-3.75991	3.75991	-0.0367363	0.000339918
rs5999245	22	34582694	C	Log(CAC+1)	recessive	0.379378	0.236638	0.10938	-0.844477	0.218884	0.000125754	17.4552	0.000162054	1.59837	-3.75991	3.75991	0.0630146	0.000339909
rs5994866	22	34582726	C	Log(CAC+1)	recessive	0.790874	0.443683	0.0751344	-0.844477	0.218884	0.000125754	18.0623	0.000119625	1.74593	-3.75991	3.75991	-0.0367363	0.000339918
rs11359872	22	34584024	A	Log(CAC+1)	additive	0.0964013	0.26126	0.712259	-1.28935	0.350692	0.000256126	13.6534	0.00108444	0.360068	-3.48259	3.48259	0.165556	0.000992262
rs5749759	22	34587043	T	Log(CAC+1)	recessive	0.199247	0.334893	0.552081	-0.844477	0.218884	0.000125754	15.2389	0.000490815	0.579194	-3.75991	3.75991	-0.0613444	0.00033991
rs370683	22	34587986	C	Log(CAC+1)	recessive	-0.282324	0.272911	0.301299	-0.852205	0.219358	0.000113001	16.1633	0.000309155	-1.08839	-3.78453	3.78453	0.0941443	0.000307953
rs130680	22	34588368	A	Log(CAC+1)	recessive	0.542304	0.415564	0.192363	-0.844477	0.218884	0.000125754	16.5879	0.000250025	1.39717	-3.75991	3.75991	0.13955	0.000339846
rs5754887	22	34588748	T	Log(CAC+1)	recessive	0.0938513	0.328601	0.77527	-0.844477	0.218884	0.000125754	14.9665	0.000562431	0.279902	-3.75991	3.75991	-0.0534741	0.000339913
rs9609962	22	34589494	A	Log(CAC+1)	recessive	0.218031	0.723065	0.763102	-0.844477	0.218884	0.000125754	14.9758	0.000559807	0.293044	-3.75991	3.75991	-0.0989025	0.000339888
rs9619407	22	34589966	G	Log(CAC+1)	recessive	0.680312	0.489392	0.164973	-0.844477	0.218884	0.000125754	16.8173	0.000222926	1.27218	-3.75991	3.75991	-0.0470704	0.000339916
rs11705488	22	34590159	G	Log(CAC+1)	recessive	-0.220947	0.407033	0.587439	-0.844477	0.218884	0.000125754	15.1796	0.00050559	-0.595671	-3.75991	3.75991	-0.00785415	0.000339923
rs7291120	22	34591611	T	Log(CAC+1)	recessive	0.218031	0.723065	0.763102	-0.844477	0.218884	0.000125754	14.9758	0.000559807	0.293044	-3.75991	3.75991	-0.0989025	0.000339888
rs430398	22	34591619	T	Log(CAC+1)	recessive	0.940577	0.695517	0.17674	-0.844477	0.218884	0.000125754	16.7137	0.000234778	1.99869	-3.75991	3.75991	0.0578122	0.000339912
rs9621869	22	34595455	T	Log(CAC+1)	recessive	0.218031	0.723065	0.763102	-0.844477	0.218884	0.000125754	14.9758	0.000559807	0.293044	-3.75991	3.75991	-0.0989025	0.000339888
rs585124	22	34595753	T	Log(CAC+1)	recessive	0.419203	0.338478	0.215983	-0.844477	0.218884	0.000125754	16.4188	0.000272087	1.32441	-3.75991	3.75991	0.130975	0.000339857
rs400627	22	34596556	A	Log(CAC+1)	recessive	-0.43046	0.280323	0.12513	-0.844477	0.218884	0.000125754	17.2429	0.000180195	-1.63966	-3.75991	3.75991	0.0841037	0.000339898
rs411406	22	34596890	G	Log(CAC+1)	recessive	-0.43046	0.280323	0.12513	-0.844477	0.218884	0.000125754	17.2429	0.000180195	-1.63966	-3.75991	3.75991	0.0841037	0.000339898
rs5999249	22	34596940	T	Log(CAC+1)	recessive	0.0679051	0.327742	0.835927	-0.834264	0.219596	0.000159038	14.4759	0.000718774	0.201043	-3.70554	3.70554	-0.0442035	0.000421823
rs130687	22	34597679	T	Log(CAC+1)	recessive	-0.149306	0.294662	0.612536	-0.844477	0.218884	0.000125754	15.1417	0.000515265	-0.493557	-3.75991	3.75991	-0.100442	0.000339887
rs1844460	22	34598309	G	CAC>=10 vs. CAC<10	recessive	-0.278823	0.233597	0.232632	-0.752485	0.196487	0.000128304	16.0912	0.000320503	-1.1823	-3.86808	3.86808	0.155915	0.000219336
rs390647	22	34600013	T	Log(CAC+1)	recessive	-0.43046	0.280323	0.12513	-0.844477	0.218884	0.000125754	17.2429	0.000180195	-1.63966	-3.75991	3.75991	0.0841037	0.000339898
rs432671	22	34603988	G	Log(CAC+1)	recessive	0.481131	0.482498	0.319057	-0.844477	0.218884	0.000125754	15.8793	0.000356339	1.11489	-3.75991	3.75991	-0.00337993	0.000339923
rs202600	22	34608512	C	Log(CAC+1)	recessive	-0.376257	0.285521	0.188042	-0.844477	0.218884	0.000125754	16.6215	0.000245862	-1.41293	-3.75991	3.75991	0.0844826	0.000339898
rs5754894	22	34609419	T	Log(CAC+1)	additive	0.539136	0.296974	0.0699219	-1.28352	0.352582	0.000294088	16.5479	0.000255074	1.96669	-3.45896	3.45896	-0.242391	0.00108224
rs713721	22	34610113	A	Log(CAC+1)	recessive	-0.0584374	0.290988	0.8409	-0.834128	0.219356	0.000156812	14.5002	0.0007101	-0.196507	-3.70757	3.70757	-0.0988095	0.000418421
rs764314	22	34610794	C	Log(CAC+1)	additive	0.597341	0.291921	0.0411376	-1.28352	0.352582	0.000294088	17.4392	0.00016335	2.22113	-3.45896	3.45896	-0.243217	0.00108222
rs9754354	22	34614061	A	Log(CAC+1)	recessive	-0.0708645	0.317264	0.823325	-0.844477	0.218884	0.000125754	14.9348	0.000571411	-0.236367	-3.75991	3.75991	0.1255	0.000339863
rs8142322	22	34614920	A	Log(CAC+1)	recessive	-0.950909	0.864257	0.271628	-0.844477	0.218884	0.000125754	16.0955	0.000319822	-0.937041	-3.75991	3.75991	-0.0737108	0.000339904
rs4821237	22	34615196	A	Log(CAC+1)	recessive	0.25465	0.282388	0.367513	-0.844477	0.218884	0.000125754	15.6981	0.00039012	0.931951	-3.75991	3.75991	0.0246204	0.000339921
rs4821238	22	34615809	C	Log(CAC+1)	recessive	-0.0708645	0.317264	0.823325	-0.844477	0.218884	0.000125754	14.9348	0.000571411	-0.236367	-3.75991	3.75991	0.1255	0.000339863
rs1489882	22	34616863	T	Log(CAC+1)	recessive	-0.19518	0.336223	0.561775	-0.844477	0.218884	0.000125754	15.2219	0.000495001	-0.583088	-3.75991	3.75991	0.0615314	0.00033991
rs762851	22	34620553	T	Log(CAC+1)	recessive	-0.101797	0.329405	0.757397	-0.844477	0.218884	0.000125754	14.9804	0.000558528	-0.32783	-3.75991	3.75991	0.109858	0.000339879
rs743706	22	34620597	C	Log(CAC+1)	recessive	0.887016	0.367823	0.0161641	-0.844477	0.218884	0.000125754	20.7004	3.19865e-05	2.3755	-3.75991	3.75991	0.0835887	0.000339898
rs55676716	22	34621973	A	Log(CAC+1)	additive	0.236317	0.27338	0.387674	-1.28352	0.352582	0.000294088	13.9994	0.000912173	0.85064	-3.45896	3.45896	0.183172	0.00108325
rs4821240	22	34622965	C	Log(CAC+1)	additive	0.49906	0.294445	0.0905738	-1.28352	0.352582	0.000294088	16.1249	0.000315159	1.84948	-3.45896	3.45896	-0.240204	0.00108229
rs76788751	22	34623658	C	Log(CAC+1)	additive	-0.4227	0.264277	0.110208	-1.28352	0.352582	0.000294088	15.8104	0.000368821	-1.45777	-3.45896	3.45896	0.0371874	0.00108421
rs5999256	22	34623860	T	CAC>=10 vs. CAC<10	recessive	-0.00713751	0.253932	0.977576	-0.725261	0.197196	0.000235193	13.5275	0.0011549	-0.0270833	-3.70476	3.70476	-0.032804	0.000423133
rs61576961	22	34624564	G	Log(CAC+1)	additive	0.482811	0.319248	0.130937	-1.28352	0.352582	0.000294088	15.5393	0.000422362	1.61646	-3.45896	3.45896	-0.0126774	0.00108424
rs5749766	22	34624839	C	Log(CAC+1)	recessive	-0.0839617	0.364408	0.81785	-0.845448	0.219173	0.000126097	14.933	0.00057192	-0.246978	-3.76004	3.76004	0.132285	0.000339669
rs5754899	22	34626648	G	Log(CAC+1)	recessive	-0.438144	0.297092	0.14076	-0.844477	0.218884	0.000125754	17.0599	0.000197467	-1.607	-3.75991	3.75991	-0.128043	0.00033986
rs75378167	22	34628480	G	Log(CAC+1)	additive	0.301854	0.323231	0.350724	-1.28352	0.352582	0.000294088	14.1242	0.000856966	0.807885	-3.45896	3.45896	-0.0324345	0.00108422
rs2097300	22	34628912	G	Log(CAC+1)	recessive	-0.819879	0.390523	0.0361665	-0.844477	0.218884	0.000125754	19.2925	6.46663e-05	-2.19622	-3.75991	3.75991	-0.156338	0.000339822
rs4821242	22	34630087	C	CAC>=10 vs. CAC<10	recessive	0.456068	0.300808	0.129484	-0.767467	0.19716	9.91723e-05	17.4511	0.000162385	1.59667	-3.93049	3.93049	0.0735224	0.000169533
rs5754910	22	34636072	A	Log(CAC+1)	recessive	-0.613776	0.273183	0.0249928	-0.844477	0.218884	0.000125754	19.9328	4.69503e-05	-2.36862	-3.75991	3.75991	-0.114549	0.000339874
rs4820145	22	34636899	T	Log(CAC+1)	additive	0.721037	0.321802	0.02539	-1.28352	0.352582	0.000294088	18.2725	0.000107689	2.34001	-3.45896	3.45896	-0.269814	0.00108158
rs76100637	22	34639506	G	Log(CAC+1)	additive	0.550993	0.310764	0.0766973	-1.2868	0.353356	0.000292695	16.4053	0.000273927	1.82313	-3.45969	3.45969	-0.0560523	0.00108121
rs5754914	22	34640046	C	Log(CAC+1)	recessive	-0.532328	0.350061	0.128833	-0.836861	0.219392	0.000149616	16.8626	0.000217943	-1.69095	-3.7157	3.7157	-0.182971	0.000405043
rs5754915	22	34640618	A	Log(CAC+1)	recessive	-0.602778	0.278667	0.0309017	-0.844477	0.218884	0.000125754	19.5638	5.64637e-05	-2.29606	-3.75991	3.75991	-0.116972	0.000339872
rs713755	22	34642423	G	Log(CAC+1)	recessive	-0.738542	0.754509	0.328027	-0.854893	0.218984	0.000104626	16.1987	0.000303741	-0.796257	-3.80661	3.80661	-0.183296	0.000281638
rs5994881	22	34645357	T	Log(CAC+1)	additive	-0.294031	0.235358	0.212011	-1.28136	0.34303	0.000204001	15.5141	0.000427724	-1.16362	-3.6175	3.6175	-0.0105856	0.000594835
rs202781	22	34646218	A	CAC>=10 vs. CAC<10	recessive	1.29	0.854969	0.131342	-0.782269	0.197278	7.32996e-05	18.0003	0.000123393	1.53364	-4.01159	4.01159	-0.112505	0.000120612
rs5994882	22	34646980	C	CAC>=10 vs. CAC<10	recessive	0.210922	0.36242	0.560578	-0.763339	0.196459	0.000102127	15.4357	0.000444823	0.55658	-3.92727	3.92727	0.0173662	0.000171825
rs5999265	22	34654148	G	Log(CAC+1)	additive	0.218827	0.238377	0.358969	-1.3077	0.347851	0.000185813	14.9755	0.000559904	0.927382	-3.62944	3.62944	-0.108481	0.000567886
rs62229375	22	34655528	G	Log(CAC+1)	additive	0.331495	0.239068	0.16604	-1.30714	0.348529	0.00019241	15.9887	0.000337367	1.45728	-3.61858	3.61858	-0.189332	0.000591958
rs202790	22	34656592	T	CAC>=10 vs. CAC<10	recessive	1.29809	0.855014	0.128962	-0.763339	0.196459	0.000102127	17.4019	0.000166426	1.54119	-3.92727	3.92727	-0.111997	0.000171811
rs57759310	22	34657588	T	Log(CAC+1)	additive	-0.407765	0.273643	0.136678	-1.31717	0.348272	0.000170021	16.5241	0.000258124	-1.41733	-3.64642	3.64642	0.116664	0.000531661
rs77446607	22	34658998	C	Log(CAC+1)	additive	-0.0795422	0.231419	0.731173	-1.31717	0.348272	0.000170021	14.4218	0.000738497	-0.365986	-3.64642	3.64642	0.093581	0.000531702
rs5994889	22	34668073	A	CAC>=10 vs. CAC<10	recessive	0.209481	0.229359	0.361068	-0.774734	0.196805	8.26567e-05	16.3307	0.000284336	0.907194	-3.97518	3.97518	0.10027	0.000140637
rs11703579	22	34669084	T	Log(CAC+1)	additive	0.203291	0.300092	0.498377	-1.31717	0.348272	0.000170021	14.7626	0.000622805	0.730691	-3.64642	3.64642	-0.26481	0.000530938
rs202784	22	34669170	A	CAC>=10 vs. CAC<10	recessive	0.0185481	0.192983	0.923431	-0.774734	0.196805	8.26567e-05	15.5058	0.000429501	0.0969744	-3.97518	3.97518	0.161124	0.000140621
rs738958	22	34671012	A	CAC>=10 vs. CAC<10	recessive	0.160546	0.303656	0.597006	-0.774734	0.196805	8.26567e-05	15.7761	0.000375206	0.528111	-3.97518	3.97518	-0.0227224	0.000140645
rs16993835	22	34674167	A	Log(CAC+1)	additive	-0.365213	0.245684	0.137631	-1.31717	0.348272	0.000170021	16.5134	0.000259517	-1.39378	-3.64642	3.64642	0.00578395	0.000531769
rs713765	22	34675903	G	Log(CAC+1)	additive	0.228534	0.294976	0.438768	-1.31717	0.348272	0.000170021	14.9039	0.000580311	0.813751	-3.64642	3.64642	-0.219529	0.000531273
rs169379	22	34679790	T	CAC>=10 vs. CAC<10	recessive	-0.58013	0.36306	0.110068	-0.790427	0.197627	6.3454e-05	18.5499	9.37425e-05	-1.72719	-4.04315	4.04315	0.148612	0.000105459
rs5994890	22	34680934	T	Log(CAC+1)	additive	-0.359903	0.24103	0.135877	-1.31717	0.348272	0.000170021	16.5333	0.00025695	-1.40101	-3.64642	3.64642	0.00514096	0.000531769
rs202916	22	34681163	C	CAC>=10 vs. CAC<10	recessive	-0.233079	0.217696	0.284321	-0.774734	0.196805	8.26567e-05	16.6429	0.000243249	-1.11671	-3.97518	3.97518	-0.0377564	0.000140644
rs5994893	22	34681697	T	Log(CAC+1)	additive	-0.358035	0.23823	0.133356	-1.31717	0.348272	0.000170021	16.5623	0.000253241	-1.42502	-3.64642	3.64642	0.00500977	0.000531769
rs11089650	22	34683365	A	Log(CAC+1)	additive	0.00974472	0.241336	0.967804	-1.31717	0.348272	0.000170021	14.3053	0.000782796	0.0413651	-3.64642	3.64642	-0.118367	0.000531657
rs5749774	22	34683439	T	CAC>=10 vs. CAC<10	recessive	-0.379915	0.420302	0.366043	-0.774734	0.196805	8.26567e-05	16.3136	0.00028678	-0.935036	-3.97518	3.97518	-0.100003	0.000140637
rs5994894	22	34686058	T	CAC>=10 vs. CAC<10	recessive	-0.00547763	0.273487	0.98402	-0.774734	0.196805	8.26567e-05	15.4969	0.000431403	-0.0193666	-3.97518	3.97518	0.0411948	0.000140644
rs5749775	22	34690648	A	CAC>=10 vs. CAC<10	recessive	-0.0935936	0.462468	0.839621	-0.774734	0.196805	8.26567e-05	15.5375	0.000422743	-0.219006	-3.97518	3.97518	-0.0978938	0.000140638
rs12159401	22	34692437	G	Log(CAC+1)	additive	-0.382149	0.247175	0.12258	-1.32136	0.348412	0.000163167	16.7734	0.000227874	-1.40141	-3.65661	3.65661	-0.0282906	0.000511082
rs9619417	22	34692625	A	CAC>=10 vs. CAC<10	recessive	-0.558974	0.362315	0.122884	-0.774734	0.196805	8.26567e-05	17.8767	0.000131257	-1.66984	-3.97518	3.97518	0.152506	0.000140624
rs5994896	22	34693852	G	Log(CAC+1)	additive	0.0754476	0.245363	0.758567	-1.31717	0.348272	0.000170021	14.3982	0.000747259	0.316355	-3.64642	3.64642	-0.131404	0.000531627
rs12158899	22	34695593	C	Log(CAC+1)	additive	-0.400894	0.242289	0.0984906	-1.31717	0.348272	0.000170021	17.0414	0.000199303	-1.56015	-3.64642	3.64642	-4.83112e-05	0.000531769
rs7364186	22	34697019	C	Log(CAC+1)	additive	0.402039	0.285239	0.159175	-1.31717	0.348272	0.000170021	16.2903	0.000290141	1.39	-3.64642	3.64642	-0.373618	0.000529364
rs5999284	22	34697142	T	CAC>=10 vs. CAC<10	recessive	0.503864	0.326959	0.123302	-0.774734	0.196805	8.26567e-05	17.8714	0.000131606	1.64333	-3.97518	3.97518	0.024287	0.000140645
rs11089653	22	34698979	T	CAC>=10 vs. CAC<10	recessive	0.370954	0.431629	0.390104	-0.774734	0.196805	8.26567e-05	16.2352	0.000298251	0.869871	-3.97518	3.97518	-0.0218985	0.000140645
rs16993862	22	34702741	A	Log(CAC+1)	additive	0.301566	0.262287	0.25067	-1.31717	0.348272	0.000170021	15.6256	0.000404527	1.06021	-3.64642	3.64642	0.155309	0.00053156
rs7287462	22	34704188	A	CAC>=10 vs. CAC<10	recessive	-0.0145911	0.489426	0.976216	-0.774734	0.196805	8.26567e-05	15.4974	0.000431298	-0.0264248	-3.97518	3.97518	-0.143383	0.000140627
rs5754936	22	34708089	A	Log(CAC+1)	additive	0.202873	0.223614	0.364616	-1.32389	0.348859	0.000161636	15.2244	0.000494392	0.925848	-3.65737	3.65737	-0.180432	0.000509279
rs5754938	22	34708193	C	Log(CAC+1)	additive	0.203749	0.223417	0.362126	-1.31717	0.348272	0.000170021	15.1353	0.000516897	0.930102	-3.64642	3.64642	-0.180537	0.000531468
rs16993878	22	34708428	A	Log(CAC+1)	additive	-0.386808	0.245524	0.115647	-1.2949	0.347819	0.000214185	16.342	0.000282731	-1.47355	-3.58858	3.58858	-0.00638696	0.00066485
rs765826	22	34708700	C	CAC>=10 vs. CAC<10	recessive	0.223869	0.322456	0.487518	-0.774734	0.196805	8.26567e-05	15.9785	0.000339082	0.661507	-3.97518	3.97518	-0.0541454	0.000140643
rs5749786	22	34710004	A	CAC>=10 vs. CAC<10	recessive	0.174244	0.505388	0.730266	-0.774734	0.196805	8.26567e-05	15.6154	0.000406592	0.31489	-3.97518	3.97518	-0.132363	0.00014063
rs5749787	22	34710252	T	CAC>=10 vs. CAC<10	recessive	0.443672	0.319299	0.164675	-0.771533	0.196788	8.83174e-05	17.3021	0.000174942	1.46482	-3.96044	3.96044	0.0349075	0.000149617
rs6518854	22	34713242	T	Log(CAC+1)	additive	0.467628	0.26653	0.0798193	-1.31732	0.348602	0.00017216	17.3581	0.00017011	1.7835	-3.64572	3.64572	-0.322892	0.000531715
rs5754943	22	34714161	C	CAC>=10 vs. CAC<10	recessive	0.279083	0.206816	0.1772	-0.774734	0.196805	8.26567e-05	17.3175	0.000173603	1.35001	-3.97518	3.97518	-0.120247	0.000140633
rs12161091	22	34726167	T	CAC>=10 vs. CAC<10	recessive	-0.0827206	0.385005	0.82988	-0.774734	0.196805	8.26567e-05	15.5427	0.000421644	-0.207694	-3.97518	3.97518	0.152224	0.000140624
rs5754954	22	34727172	A	CAC>=10 vs. CAC<10	recessive	0.28014	0.245741	0.254294	-0.774734	0.196805	8.26567e-05	16.7961	0.000225307	1.14919	-3.97518	3.97518	0.0393766	0.000140644
rs58586613	22	34727474	T	CAC>=10 vs. CAC<10	recessive	-0.621625	0.452144	0.169181	-0.76599	0.196864	9.98484e-05	17.0298	0.000200464	-1.46907	-3.92924	3.92924	0.126508	0.000170402
rs423172	22	34728178	T	CAC>=10 vs. CAC<10	recessive	-0.271707	0.230738	0.238973	-0.774734	0.196805	8.26567e-05	16.8832	0.000215707	-1.24402	-3.97518	3.97518	0.0254667	0.000140645
rs413448	22	34728213	G	CAC>=10 vs. CAC<10	recessive	0.429656	0.260544	0.0991324	-0.774734	0.196805	8.26567e-05	18.216	0.000110777	1.66526	-3.97518	3.97518	-0.184868	0.00014061
rs129257	22	34728347	A	CAC>=10 vs. CAC<10	recessive	0.429656	0.260544	0.0991324	-0.774734	0.196805	8.26567e-05	18.216	0.000110777	1.66526	-3.97518	3.97518	-0.184868	0.00014061
rs135492	22	34730881	A	Log(CAC+1)	additive	0.511738	0.278366	0.0664694	-1.31732	0.348602	0.00017216	17.6594	0.000146321	1.76739	-3.64572	3.64572	-0.403285	0.000530095
rs5749795	22	34735139	C	CAC>=10 vs. CAC<10	recessive	-0.583552	0.249931	0.0195511	-0.774734	0.196805	8.26567e-05	20.9481	2.82608e-05	-2.34536	-3.97518	3.97518	-0.0714159	0.000140641
rs5999302	22	34735780	T	CAC>=10 vs. CAC<10	recessive	-1.14241	0.626486	0.0682248	-0.774734	0.196805	8.26567e-05	18.8218	8.1829e-05	-1.79373	-3.97518	3.97518	0.0354832	0.000140644
rs5754964	22	34736785	A	CAC>=10 vs. CAC<10	recessive	-0.660531	0.257031	0.0101744	-0.78429	0.198708	7.9152e-05	22.1825	1.52448e-05	-2.5598	-3.9881	3.9881	-0.0414009	0.000133205
rs135514	22	34737236	C	CAC>=10 vs. CAC<10	recessive	0.0161475	0.589324	0.978141	-0.774734	0.196805	8.26567e-05	15.4973	0.000431328	0.0257679	-3.97518	3.97518	-0.0885526	0.000140639
rs5754965	22	34737301	A	CAC>=10 vs. CAC<10	recessive	-0.294653	0.214697	0.169935	-0.772568	0.197229	8.96154e-05	17.2273	0.00018161	-1.34149	-3.95483	3.95483	0.0557253	0.000153173
rs135516	22	34737444	T	CAC>=10 vs. CAC<10	recessive	0.0161475	0.589324	0.978141	-0.774734	0.196805	8.26567e-05	15.4973	0.000431328	0.0257679	-3.97518	3.97518	-0.0885526	0.000140639
rs135522	22	34738447	G	Log(CAC+1)	additive	0.620291	0.259533	0.0171333	-1.31717	0.348272	0.000170021	20.0159	4.50414e-05	2.31552	-3.64642	3.64642	-0.339804	0.000530004
rs738959	22	34740703	C	CAC>=10 vs. CAC<10	recessive	0.0161475	0.589324	0.978141	-0.774734	0.196805	8.26567e-05	15.4973	0.000431328	0.0257679	-3.97518	3.97518	-0.0885526	0.000140639
rs11634765	22	34741985	C	Log(CAC+1)	additive	-0.611496	0.303208	0.044135	-1.31717	0.348272	0.000170021	18.3709	0.000102518	-2.0754	-3.64642	3.64642	0.0229332	0.000531766
rs204277	22	34744382	G	CAC>=10 vs. CAC<10	recessive	-0.230859	0.387773	0.551613	-0.771644	0.196789	8.81152e-05	15.7301	0.000383927	-0.658467	-3.96062	3.96062	0.143733	0.000149487
rs169468	22	34745627	A	CAC>=10 vs. CAC<10	recessive	0.276549	0.254632	0.277447	-0.767739	0.196863	9.62479e-05	16.3885	0.000276241	1.1546	-3.93724	3.93724	-0.00945807	0.000164839
rs80256668	22	34747598	A	CAC>=10 vs. CAC<10	recessive	-0.228281	0.388066	0.556362	-0.774734	0.196805	8.26567e-05	15.8426	0.000362934	-0.650849	-3.97518	3.97518	0.143735	0.000140627
rs204280	22	34748164	G	CAC>=10 vs. CAC<10	recessive	0.096492	0.50426	0.848249	-0.774734	0.196805	8.26567e-05	15.5332	0.000423662	0.179277	-3.97518	3.97518	-0.118343	0.000140634
rs5749802	22	34748720	T	CAC>=10 vs. CAC<10	recessive	-0.325565	0.212202	0.124975	-0.774734	0.196805	8.26567e-05	17.8504	0.000132997	-1.49895	-3.97518	3.97518	0.0683909	0.000140642
rs76140547	22	34750776	A	Log(CAC+1)	additive	0.466376	0.330548	0.158751	-1.31717	0.348272	0.000170021	16.2943	0.000289554	1.38569	-3.64642	3.64642	-0.399618	0.000528749
rs16993978	22	34752375	C	Log(CAC+1)	additive	-0.493711	0.271889	0.0698567	-1.31717	0.348272	0.000170021	17.601	0.00015066	-1.65796	-3.64642	3.64642	-0.0402843	0.000531758
rs169469	22	34753546	C	CAC>=10 vs. CAC<10	recessive	-0.228281	0.388066	0.556362	-0.774734	0.196805	8.26567e-05	15.8426	0.000362934	-0.650849	-3.97518	3.97518	0.143735	0.000140627
rs11482169	22	34755834	A	Log(CAC+1)	additive	-0.267749	0.259975	0.303442	-1.31359	0.348613	0.000179629	15.2588	0.000485941	-1.00825	-3.63536	3.63536	0.190838	0.000554736
rs130896	22	34756271	G	CAC>=10 vs. CAC<10	recessive	0.0451553	0.42817	0.91601	-0.774734	0.196805	8.26567e-05	15.5077	0.000429097	0.117479	-3.97518	3.97518	-0.0995889	0.000140637
rs5994915	22	34757193	T	CAC>=10 vs. CAC<10	recessive	-1.02019	0.557124	0.067075	-0.774734	0.196805	8.26567e-05	18.8497	8.06928e-05	-1.8898	-3.97518	3.97518	0.0698003	0.000140642
rs130901	22	34757912	A	CAC>=10 vs. CAC<10	recessive	-0.357511	0.292811	0.2221	-0.714012	0.194711	0.000245383	14.9379	0.000570535	-1.27004	-3.67503	3.67503	-0.0415488	0.00047557
rs411451	22	34758540	C	CAC>=10 vs. CAC<10	recessive	0.332173	0.298963	0.266533	-0.714012	0.194711	0.000245383	14.6816	0.000648524	1.15179	-3.67503	3.67503	-0.131585	0.000475463
rs130904	22	34758702	C	CAC>=10 vs. CAC<10	recessive	0.329733	0.298867	0.269908	-0.726561	0.195311	0.000199202	15.0558	0.000537863	1.14437	-3.72544	3.72544	-0.131941	0.000389819
rs130936	22	34764612	G	CAC>=10 vs. CAC<10	recessive	0.316252	0.614399	0.606739	-0.714012	0.194711	0.000245383	13.7121	0.00105308	0.545579	-3.67503	3.67503	-0.135171	0.000475455
rs130941	22	34766505	T	CAC>=10 vs. CAC<10	recessive	0.155546	0.485222	0.748539	-0.714012	0.194711	0.000245383	13.5499	0.00114204	0.349437	-3.67503	3.67503	-0.101479	0.000475514
rs130943	22	34766583	A	CAC>=10 vs. CAC<10	recessive	-0.387905	0.288507	0.178779	-0.714012	0.194711	0.000245383	15.2549	0.00048691	-1.37813	-3.67503	3.67503	-0.0236916	0.000475577
rs1540288	22	34770020	A	CAC>=10 vs. CAC<10	recessive	-0.00607705	0.231742	0.979079	-0.714012	0.194711	0.000245383	13.4478	0.00120184	-0.0269088	-3.67503	3.67503	-0.0135234	0.000475579
rs130954	22	34770198	G	CAC>=10 vs. CAC<10	recessive	-0.00866804	0.231639	0.97015	-0.710208	0.194705	0.000264687	13.3065	0.00128983	-0.0384099	-3.65609	3.65609	-0.0132012	0.000512118
rs375627	22	34771004	T	CAC>=10 vs. CAC<10	recessive	-0.403403	0.33133	0.223403	-0.714012	0.194711	0.000245383	14.9295	0.00057293	-1.23003	-3.67503	3.67503	0.190531	0.000475294
rs130958	22	34772326	T	CAC>=10 vs. CAC<10	recessive	0.0288211	0.226943	0.898943	-0.714012	0.194711	0.000245383	13.4632	0.0011926	0.129972	-3.67503	3.67503	-0.0387284	0.000475572
rs130969	22	34774577	G	CAC>=10 vs. CAC<10	recessive	-0.30664	0.29587	0.300015	-0.714012	0.194711	0.000245383	14.5212	0.00070267	-1.08693	-3.67503	3.67503	-0.0484278	0.000475567
rs130970	22	34774585	C	CAC>=10 vs. CAC<10	recessive	-0.0712109	0.226165	0.752865	-0.714012	0.194711	0.000245383	13.5463	0.00114411	-0.31154	-3.67503	3.67503	-0.171259	0.000475361
rs408411	22	34775424	A	CAC>=10 vs. CAC<10	recessive	0.332173	0.298963	0.266533	-0.714012	0.194711	0.000245383	14.6816	0.000648524	1.15179	-3.67503	3.67503	-0.131585	0.000475463
rs135470	22	34775523	G	Log(CAC+1)	recessive	0.320583	0.335105	0.339096	-0.797831	0.218165	0.000276095	14.2889	0.000789244	0.945785	-3.54495	3.54495	-0.100731	0.000785062
rs169466	22	34776008	G	CAC>=10 vs. CAC<10	recessive	0.374147	0.296905	0.207613	-0.714012	0.194711	0.000245383	15.0351	0.000543459	1.31639	-3.67503	3.67503	-0.131322	0.000475463
rs9621907	22	34777003	A	CAC>=10 vs. CAC<10	recessive	0.109557	0.319378	0.731575	-0.714012	0.194711	0.000245383	13.5648	0.00113356	0.347902	-3.67503	3.67503	-0.0859397	0.000475534
rs2125566	22	34778009	A	CAC>=10 vs. CAC<10	recessive	0.109557	0.319378	0.731575	-0.714012	0.194711	0.000245383	13.5648	0.00113356	0.347902	-3.67503	3.67503	-0.0859397	0.000475534
rs11704637	22	34781181	C	CAC>=10 vs. CAC<10	recessive	-0.0292882	0.348337	0.932993	-0.714012	0.194711	0.000245383	13.4542	0.00119801	-0.0829428	-3.67503	3.67503	-0.108999	0.000475503
rs5754985	22	34781484	G	CAC>=10 vs. CAC<10	recessive	-0.0728113	0.345083	0.83289	-0.714012	0.194711	0.000245383	13.4916	0.00117579	-0.208746	-3.67503	3.67503	-0.106931	0.000475506
rs5754986	22	34781663	G	CAC>=10 vs. CAC<10	recessive	-0.0269005	0.34828	0.938434	-0.715595	0.194638	0.000236419	13.5229	0.00115754	-0.0762203	-3.68574	3.68574	-0.108882	0.000455956
rs79120	22	34787723	T	CAC>=10 vs. CAC<10	recessive	-0.0993634	0.279792	0.72249	-0.714012	0.194711	0.000245383	13.5732	0.00112878	-0.376763	-3.67503	3.67503	-0.118897	0.000475487
rs738209	22	34788203	A	CAC>=10 vs. CAC<10	recessive	-0.0292882	0.348337	0.932993	-0.714012	0.194711	0.000245383	13.4542	0.00119801	-0.0829428	-3.67503	3.67503	-0.108999	0.000475503
rs79914020	22	34792354	C	CAC>=10 vs. CAC<10	additive	-0.187092	0.227145	0.41013	-1.16541	0.321145	0.000284617	13.8474	0.000984165	-0.799298	-3.62715	3.62715	0.00754554	0.000573044
rs14210386	22	34792715	C	CAC>=10 vs. CAC<10	additive	-0.260614	0.195949	0.183516	-1.17747	0.323593	0.000273965	15.0094	0.000550486	-1.34296	-3.63151	3.63151	-0.0407238	0.000563453
rs5755009	22	34793030	T	CAC>=10 vs. CAC<10	recessive	0.544433	0.833411	0.51359	-0.714012	0.194711	0.000245383	13.8739	0.000971244	0.711641	-3.67503	3.67503	-0.0814804	0.000475539
rs204436	22	34796708	C	CAC>=10 vs. CAC<10	recessive	-0.158605	0.196669	0.41998	-0.714012	0.194711	0.000245383	14.0975	0.000868498	-0.820055	-3.67503	3.67503	-0.104964	0.000475509
rs204446	22	34798121	G	CAC>=10 vs. CAC<10	recessive	0.0521522	0.346527	0.88037	-0.703879	0.195008	0.000306805	13.051	0.00146556	0.157818	-3.61536	3.61536	-0.157389	0.000599515
rs204448	22	34798397	A	CAC>=10 vs. CAC<10	recessive	-0.0613191	0.205441	0.765341	-0.714012	0.194711	0.000245383	13.5362	0.00114987	-0.303157	-3.67503	3.67503	-0.00181701	0.000475581
rs204451	22	34798733	T	CAC>=10 vs. CAC<10	recessive	-0.338662	0.227988	0.137427	-0.714012	0.194711	0.000245383	15.6536	0.00039889	-1.46377	-3.67503	3.67503	-0.0903607	0.000475529
rs204456	22	34799184	A	CAC>=10 vs. CAC<10	recessive	0.183101	0.262741	0.485872	-0.714012	0.194711	0.000245383	13.9328	0.000943055	0.731744	-3.67503	3.67503	0.0459171	0.000475568
rs5755023	22	34799261	G	CAC>=10 vs. CAC<10	recessive	-0.597631	0.393939	0.12925	-0.714012	0.194711	0.000245383	15.7486	0.000380394	-1.58611	-3.67503	3.67503	0.00167822	0.000475581
rs5994922	22	34799521	A	CAC>=10 vs. CAC<10	recessive	-0.140848	0.497345	0.777024	-0.714012	0.194711	0.000245383	13.5273	0.00115499	-0.30693	-3.67503	3.67503	-0.0751971	0.000475546
rs5999334	22	34800789	T	CAC>=10 vs. CAC<10	additive	0.145717	0.148708	0.32714	-1.17559	0.31944	0.000233072	14.5039	0.000708795	0.985689	-3.6987	3.6987	0.0548752	0.000433346
rs12628333	22	34809067	G	CAC>=10 vs. CAC<10	additive	0.0560187	0.197072	0.776216	-1.15423	0.319482	0.000302905	13.1331	0.00140661	0.283972	-3.61464	3.61464	0.0666481	0.00060141
rs5999338	22	34815224	C	CAC>=10 vs. CAC<10	additive	-0.0880962	0.135589	0.515867	-1.15868	0.314907	0.000233739	13.9605	0.000930076	-0.638636	-3.71131	3.71131	0.194913	0.000412102
rs5999342	22	34815619	C	CAC>=10 vs. CAC<10	additive	-0.0849892	0.129895	0.512924	-1.15941	0.315014	0.000232767	13.9743	0.000923696	-0.634674	-3.71348	3.71348	0.145127	0.000408695
rs8135707	22	34815783	T	CAC>=10 vs. CAC<10	additive	-0.0966149	0.194165	0.618772	-1.16506	0.315058	0.00021739	13.9221	0.000948115	-0.483418	-3.72973	3.72973	0.00118124	0.000383327
rs4821255	22	34816202	G	CAC>=10 vs. CAC<10	additive	0.0716701	0.124619	0.565216	-1.16506	0.315058	0.00021739	14.0052	0.000909503	0.544269	-3.72973	3.72973	-0.167304	0.000383182
rs5999343	22	34816251	G	CAC>=10 vs. CAC<10	additive	0.0581351	0.163891	0.722801	-1.16506	0.315058	0.00021739	13.8003	0.00100764	0.347081	-3.72973	3.72973	0.232254	0.000382985
rs5999344	22	34816418	T	CAC>=10 vs. CAC<10	additive	0.18775	0.142248	0.186877	-1.16506	0.315058	0.00021739	15.4165	0.000449098	1.33533	-3.72973	3.72973	0.255347	0.00038288
rs5999345	22	34816876	G	Log(CAC+1)	additive	0.0756634	0.156611	0.629166	-1.2471	0.342824	0.000297033	13.4665	0.00119067	0.492088	-3.50504	3.50504	0.19083	0.000912038
rs5999381	22	34861733	A	CAC>=10 vs. CAC<10	recessive	-0.362955	0.516199	0.481975	-0.732651	0.195527	0.000178921	14.5348	0.000697913	-0.677977	-3.7673	3.7673	-0.133998	0.000329948
rs204963	22	34863188	C	CAC>=10 vs. CAC<10	additive	0.0379309	0.153023	0.804229	-1.19854	0.315618	0.000146197	14.482	0.00071659	0.250022	-3.82525	3.82525	0.193074	0.000261153
rs130579	22	34863764	T	CAC>=10 vs. CAC<10	additive	-0.0679698	0.185979	0.714761	-1.20069	0.31553	0.000141623	14.614	0.000670825	-0.364632	-3.83431	3.83431	-0.0434213	0.00025181
rs9621951	22	34866107	T	CAC>=10 vs. CAC<10	additive	-0.00509996	0.140243	0.970991	-1.19854	0.315618	0.000146197	14.4219	0.000738458	-0.036333	-3.82525	3.82525	-0.187948	0.000261161
rs135161	22	34867182	G	CAC>=10 vs. CAC<10	additive	0.16334	0.127386	0.199758	-1.20084	0.315543	0.000141448	16.1269	0.000314838	1.26813	-3.83444	3.83444	-0.287779	0.000251356
rs715533	22	34867431	C	CAC>=10 vs. CAC<10	additive	0.197414	0.194143	0.309228	-1.19312	0.315574	0.000156326	15.3284	0.00046933	1.04546	-3.80997	3.80997	0.00309328	0.000277952
rs204968	22	34868695	A	CAC>=10 vs. CAC<10	additive	-0.051398	0.166979	0.758226	-1.19854	0.315618	0.000146197	14.5153	0.000704756	-0.310876	-3.82525	3.82525	0.163917	0.000261191
rs4423	22	34869196	A	CAC>=10 vs. CAC<10	additive	-0.302823	0.188763	0.10866	-1.19854	0.315618	0.000146197	16.9942	0.000204062	-1.55008	-3.82525	3.82525	-0.0218314	0.000261263
rs135162	22	34870990	T	CAC>=10 vs. CAC<10	additive	0.184258	0.12983	0.155832	-1.19854	0.315618	0.000146197	16.4348	0.000269918	1.42932	-3.82525	3.82525	-0.315105	0.000260793
rs204970	22	34871591	C	CAC>=10 vs. CAC<10	additive	0.0579435	0.132233	0.661248	-1.19854	0.315618	0.000146197	14.6126	0.000671303	0.445599	-3.82525	3.82525	0.137696	0.000261217
rs130588	22	34871742	T	CAC>=10 vs. CAC<10	additive	-0.324639	0.188855	0.0856171	-1.19854	0.315618	0.000146197	17.3755	0.000168641	-1.66733	-3.82525	3.82525	-0.0141925	0.000261264
rs130591	22	34873596	C	CAC>=10 vs. CAC<10	additive	0.377262	0.199102	0.0581162	-1.19854	0.315618	0.000146197	18.0109	0.000122738	1.99738	-3.82525	3.82525	-0.236147	0.000261071
rs7284274	22	34875571	T	CAC>=10 vs. CAC<10	additive	0.117257	0.276547	0.671563	-1.19854	0.315618	0.000146197	14.6003	0.000675421	0.422271	-3.82525	3.82525	-0.437058	0.000259747
rs205249	22	34875662	C	CAC>=10 vs. CAC<10	additive	0.0406194	0.131147	0.756771	-1.20084	0.315543	0.000141448	14.5787	0.000682776	0.312439	-3.83444	3.83444	0.145782	0.000251637
rs79018820	22	34876586	G	CAC>=10 vs. CAC<10	additive	-0.0429309	0.281472	0.878774	-1.20017	0.315198	0.000140278	14.5217	0.000702523	-0.145091	-3.83559	3.83559	0.0975818	0.000250489
rs8141914	22	34879230	A	CAC>=10 vs. CAC<10	additive	0.00191441	0.140283	0.989112	-1.19854	0.315618	0.000146197	14.4208	0.000738878	0.013347	-3.82525	3.82525	0.168785	0.000261186
rs5999398	22	34880370	G	CAC>=10 vs. CAC<10	additive	0.143973	0.176274	0.414068	-1.19854	0.315618	0.000146197	15.0877	0.000529367	0.803144	-3.82525	3.82525	0.0123927	0.000261264
rs130694	22	34882064	G	CAC>=10 vs. CAC<10	additive	-0.187887	0.176185	0.286234	-1.19854	0.315618	0.000146197	15.5578	0.000418468	-1.08156	-3.82525	3.82525	0.0462315	0.00026126
rs60796876	22	34883548	G	CAC>=10 vs. CAC<10	additive	-0.114135	0.252112	0.650755	-1.19854	0.315618	0.000146197	14.6255	0.000666974	-0.454408	-3.82525	3.82525	0.163326	0.000261192
rs130699	22	34889460	C	CAC>=10 vs. CAC<10	additive	-0.239665	0.141165	0.0895512	-1.19854	0.315618	0.000146197	17.303	0.000174865	-1.65734	-3.82525	3.82525	0.153362	0.000261203
rs130700	22	34889516	A	CAC>=10 vs. CAC<10	additive	0.0598694	0.200822	0.76561	-1.19854	0.315618	0.000146197	14.5094	0.000706828	0.304748	-3.82525	3.82525	-0.00109103	0.000261264
rs130702	22	34889767	A	CAC>=10 vs. CAC<10	additive	-0.108762	0.125402	0.385774	-1.19854	0.315618	0.000146197	15.1728	0.000507307	-0.8505	-3.82525	3.82525	0.14502	0.00026121
rs16994209	22	34891610	G	CAC>=10 vs. CAC<10	additive	-0.340231	0.242629	0.160835	-1.19854	0.315618	0.000146197	16.3869	0.000276454	-1.37873	-3.82525	3.82525	0.107822	0.000261237
rs2227029	22	34898034	T	CAC>=10 vs. CAC<10	additive	-0.0959214	0.126043	0.446644	-1.19854	0.315618	0.000146197	14.9997	0.000553161	-0.743739	-3.82525	3.82525	0.13374	0.00026122
rs5994958	22	34898949	T	CAC>=10 vs. CAC<10	additive	-0.0959214	0.126043	0.446644	-1.19854	0.315618	0.000146197	14.9997	0.000553161	-0.743739	-3.82525	3.82525	0.13374	0.00026122
rs5755071	22	34901525	G	CAC>=10 vs. CAC<10	additive	0.0197737	0.181296	0.913148	-1.19517	0.315446	0.000151373	14.367	0.000759024	0.111043	-3.81867	3.81867	0.0342602	0.000268321
rs130709	22	34902758	G	CAC>=10 vs. CAC<10	additive	-0.00221388	0.237904	0.992575	-1.18658	0.31578	0.000171529	14.1199	0.000858827	-0.00914594	-3.78349	3.78349	-0.0391561	0.000309258
rs743726	22	34903156	C	CAC>=10 vs. CAC<10	additive	0.119834	0.14148	0.396996	-1.18463	0.315538	0.000173806	14.8124	0.000607476	0.838758	-3.77982	3.77982	-0.210744	0.000313671
rs130712	22	34903727	A	CAC>=10 vs. CAC<10	additive	0.0582543	0.155828	0.708525	-1.19854	0.315618	0.000146197	14.5603	0.000689074	0.366469	-3.82525	3.82525	-0.054206	0.000261258
rs130715	22	34904107	T	CAC>=10 vs. CAC<10	additive	-0.0197013	0.222192	0.929346	-1.19854	0.315618	0.000146197	14.4284	0.000736048	-0.0877909	-3.82525	3.82525	-0.0572824	0.000261257
rs1894446	22	34904319	C	CAC>=10 vs. CAC<10	additive	-0.1014	0.256661	0.692788	-1.17383	0.316237	0.000205729	13.9341	0.000942425	-0.406139	-3.73405	3.73405	0.290016	0.000376176
rs10483178	22	34905434	T	CAC>=10 vs. CAC<10	additive	-0.277353	0.226514	0.220786	-1.20679	0.315865	0.00013314	16.0961	0.00031973	-1.21622	-3.84754	3.84754	0.121879	0.000238578
rs130718	22	34905776	G	CAC>=10 vs. CAC<10	additive	0.0398635	0.253088	0.874844	-1.19854	0.315618	0.000146197	14.4454	0.000729837	0.163676	-3.82525	3.82525	-0.124022	0.000261227
rs5755072	22	34906181	A	CAC>=10 vs. CAC<10	additive	0.0398635	0.253088	0.874844	-1.19854	0.315618	0.000146197	14.4454	0.000729837	0.163676	-3.82525	3.82525	-0.124022	0.000261227
rs130719	22	34906241	G	CAC>=10 vs. CAC<10	additive	-0.0193409	0.22026	0.930028	-1.19854	0.315618	0.000146197	14.4283	0.000736104	-0.0878954	-3.82525	3.82525	-0.0576995	0.000261257
rs73882867	22	34906298	G	CAC>=10 vs. CAC<10	additive	-0.079563	0.184933	0.667032	-1.19854	0.315618	0.000146197	14.6057	0.000673629	-0.413642	-3.82525	3.82525	0.0473699	0.00026126
rs7290400	22	34908589	G	CAC>=10 vs. CAC<10	additive	-0.161238	0.138638	0.244824	-1.17818	0.316219	0.000194664	15.2345	0.000491892	-1.16395	-3.75534	3.75534	0.277349	0.000345692
rs7291696	22	34909133	T	CAC>=10 vs. CAC<10	additive	0.0842636	0.254306	0.740382	-1.19854	0.315618	0.000146197	14.5304	0.000699475	0.339862	-3.82525	3.82525	0.17651	0.000261176
rs4820149	22	34909613	G	CAC>=10 vs. CAC<10	additive	-0.0702354	0.188082	0.708829	-1.20502	0.316979	0.000143787	14.5913	0.000678476	-0.379724	-3.82278	3.82278	-0.00611103	0.000263896
rs6518862	22	34911624	A	CAC>=10 vs. CAC<10	additive	-0.297833	0.134087	0.026338	-1.19854	0.315618	0.000146197	19.3543	6.27013e-05	-2.20408	-3.82525	3.82525	0.405051	0.000260127
rs79813718	22	34918221	G	CAC>=10 vs. CAC<10	additive	-0.267971	0.175734	0.127292	-1.19854	0.315618	0.000146197	16.7458	0.000231046	-1.46958	-3.82525	3.82525	0.180068	0.000261172
rs5755076	22	34918333	T	CAC>=10 vs. CAC<10	additive	-0.0174843	0.209596	0.933519	-1.19854	0.315618	0.000146197	14.4275	0.00073638	-0.0829212	-3.82525	3.82525	-0.0467858	0.00026126
rs2223271	22	34920388	G	CAC>=10 vs. CAC<10	additive	0.28651	0.18996	0.131486	-1.18318	0.315958	0.000180592	16.2978	0.000289048	1.57193	-3.7695	3.7695	-0.253359	0.000326777
rs2092117	22	34921246	C	CAC>=10 vs. CAC<10	additive	0.122007	0.141389	0.388184	-1.19854	0.315618	0.000146197	15.1652	0.000509237	0.85484	-3.82525	3.82525	-0.216431	0.000261113
rs5999424	22	34923131	A	CAC>=10 vs. CAC<10	additive	0.189739	0.173964	0.275415	-1.19854	0.315618	0.000146197	15.6101	0.000407661	1.10009	-3.82525	3.82525	0.050322	0.000261259
rs9306288	22	34923439	C	CAC>=10 vs. CAC<10	additive	0.169564	0.129567	0.190638	-1.18585	0.315704	0.000172504	15.8218	0.000366722	1.31651	-3.78232	3.78232	-0.354929	0.000309809
rs7284299	22	34924987	G	CAC>=10 vs. CAC<10	additive	-0.0503676	0.172977	0.770912	-1.18198	0.315082	0.00017589	14.1574	0.000842887	-0.291993	-3.78805	3.78805	0.162975	0.000303552
rs8135889	22	34926457	G	CAC>=10 vs. CAC<10	additive	-0.0605942	0.212634	0.775667	-1.18198	0.315082	0.00017589	14.1538	0.000844396	-0.282648	-3.78805	3.78805	-0.0418019	0.000303639
rs5755080	22	34928548	C	CAC>=10 vs. CAC<10	additive	-0.104909	0.141055	0.45703	-1.18198	0.315082	0.00017589	14.6257	0.000666905	-0.727043	-3.78805	3.78805	0.146324	0.000303573
rs75426932	22	34930125	G	CAC>=10 vs. CAC<10	additive	-0.223054	0.226776	0.325318	-1.18198	0.315082	0.00017589	15.04	0.000542129	-0.924395	-3.78805	3.78805	0.0900066	0.00030362
rs12159085	22	34930180	A	CAC>=10 vs. CAC<10	additive	0.140396	0.197115	0.476307	-1.18198	0.315082	0.00017589	14.5799	0.00068237	0.708062	-3.78805	3.78805	-0.0202831	0.000303643
rs5749872	22	34930216	G	CAC>=10 vs. CAC<10	additive	-0.0605942	0.212634	0.775667	-1.18198	0.315082	0.00017589	14.1538	0.000844396	-0.282648	-3.78805	3.78805	-0.0418019	0.000303639
rs1983556	22	34930741	T	CAC>=10 vs. CAC<10	additive	-0.101513	0.15054	0.500101	-1.18198	0.315082	0.00017589	14.5273	0.00070055	-0.678987	-3.78805	3.78805	0.184483	0.000303518
rs2092116	22	34931264	C	CAC>=10 vs. CAC<10	additive	0.179934	0.131021	0.169651	-1.24352	0.319362	9.87016e-05	17.0474	0.000198702	1.38258	-3.93732	3.93732	-0.310159	0.000164565
rs16994335	22	34932299	A	CAC>=10 vs. CAC<10	additive	-0.0032544	0.130396	0.980089	-1.18198	0.315082	0.00017589	14.0732	0.000879114	-0.0255629	-3.78805	3.78805	0.150357	0.000303568
rs2413241	22	34934348	T	CAC>=10 vs. CAC<10	additive	-0.165722	0.125934	0.188193	-1.18198	0.315082	0.00017589	15.8043	0.000369951	-1.30487	-3.78805	3.78805	0.159485	0.000303557
rs16994338	22	34934469	T	CAC>=10 vs. CAC<10	additive	-0.0284514	0.166368	0.864212	-1.14168	0.313726	0.000273583	13.2724	0.00131203	-0.17244	-3.66689	3.66689	0.166693	0.000490768
rs2899222	22	34938503	G	CAC>=10 vs. CAC<10	additive	0.119114	0.144803	0.410739	-1.14168	0.313726	0.000273583	13.9198	0.000949203	0.823366	-3.66689	3.66689	-0.203611	0.000490627
rs73402071	22	34939315	C	CAC>=10 vs. CAC<10	additive	-0.0528037	0.178424	0.767272	-1.15386	0.31414	0.000239654	13.579	0.00112552	-0.298719	-3.70069	3.70069	0.167116	0.00042981
rs5999431	22	34940082	G	CAC>=10 vs. CAC<10	additive	-0.0554331	0.200473	0.782156	-1.14168	0.313726	0.000273583	13.3196	0.00128142	-0.278362	-3.66689	3.66689	-0.0694227	0.000490954
rs5755093	22	34940942	T	CAC>=10 vs. CAC<10	additive	-0.108877	0.153857	0.479162	-1.14168	0.313726	0.000273583	13.7439	0.00103646	-0.695321	-3.66689	3.66689	0.113826	0.000490896
rs4821261	22	34941576	C	CAC>=10 vs. CAC<10	additive	-0.0253115	0.237409	0.915094	-1.13992	0.313391	0.000275426	13.2419	0.00133217	-0.105044	-3.66734	3.66734	0.0334478	0.000490114
rs28792113	22	34944641	C	CAC>=10 vs. CAC<10	additive	0.260255	0.218287	0.233161	-1.14168	0.313726	0.000273583	14.6646	0.000654071	1.28051	-3.66689	3.66689	-0.343976	0.000489356
rs4488765	22	34954077	C	CAC>=10 vs. CAC<10	additive	-0.117994	0.124248	0.342286	-1.14168	0.313726	0.000273583	14.145	0.000848124	-0.922991	-3.66689	3.66689	0.153937	0.000490806
rs5999439	22	34959206	T	CAC>=10 vs. CAC<10	additive	-0.105881	0.18457	0.566198	-1.14168	0.313726	0.000273583	13.5722	0.00112936	-0.579766	-3.66689	3.66689	0.246959	0.000490384
rs742084	22	34959246	C	CAC>=10 vs. CAC<10	additive	-0.0810875	0.129011	0.529656	-1.14168	0.313726	0.000273583	13.6382	0.00109272	-0.62008	-3.66689	3.66689	0.27257	0.000490188
rs5749880	22	34960024	A	CAC>=10 vs. CAC<10	additive	-0.0565584	0.124266	0.64901	-1.14168	0.313726	0.000273583	13.4503	0.00120036	-0.457856	-3.66689	3.66689	0.159642	0.00049079
rs11149327	22	34961116	A	CAC>=10 vs. CAC<10	additive	0.150991	0.269917	0.575891	-1.14168	0.313726	0.000273583	13.556	0.00113853	0.57825	-3.66689	3.66689	0.101862	0.000490915
rs2899223	22	34962602	A	CAC>=10 vs. CAC<10	additive	-0.0785288	0.129164	0.543204	-1.14168	0.313726	0.000273583	13.6127	0.0011067	-0.613417	-3.66689	3.66689	0.32312	0.000489651
rs73403603	22	34963557	A	CAC>=10 vs. CAC<10	additive	0.00933639	0.159199	0.953234	-1.14168	0.313726	0.000273583	13.2466	0.00132907	0.0589371	-3.66689	3.66689	0.176786	0.000490735
rs11223822	22	34964464	G	CAC>=10 vs. CAC<10	additive	0.0797078	0.270628	0.768354	-1.14168	0.313726	0.000273583	13.3299	0.00127485	0.317621	-3.66689	3.66689	0.179791	0.000490724
rs5755111	22	34964637	G	CAC>=10 vs. CAC<10	additive	0.251549	0.128063	0.049501	-1.14168	0.313726	0.000273583	17.1014	0.00019341	1.97945	-3.66689	3.66689	-0.379707	0.000488726
rs5749882	22	34964955	A	CAC>=10 vs. CAC<10	additive	-0.259716	0.148552	0.0804092	-1.14168	0.313726	0.000273583	16.2997	0.000288775	-1.75168	-3.66689	3.66689	0.0785696	0.000490945
rs2899225	22	34966215	G	CAC>=10 vs. CAC<10	additive	-0.181737	0.172321	0.29159	-1.14168	0.313726	0.000273583	14.3554	0.000763429	-1.04449	-3.66689	3.66689	0.0685351	0.000490955
rs4322937	22	34966374	C	CAC>=10 vs. CAC<10	additive	-0.184908	0.172412	0.283505	-1.164	0.314912	0.00021878	14.8127	0.000607381	-1.06225	-3.72915	3.72915	0.0672599	0.0003842
rs5994976	22	34967282	T	CAC>=10 vs. CAC<10	additive	-0.287956	0.197575	0.144992	-1.14168	0.313726	0.000273583	15.3673	0.000460297	-1.46572	-3.66689	3.66689	-0.0166577	0.000490984
rs2205815	22	34968614	A	CAC>=10 vs. CAC<10	additive	-0.0649869	0.127572	0.610462	-1.13534	0.313521	0.000293164	13.3731	0.0012476	-0.517059	-3.65247	3.65247	0.180887	0.000519103
rs714018	22	34972634	T	CAC>=10 vs. CAC<10	additive	-0.116611	0.174153	0.503119	-1.14072	0.314007	0.000280367	13.6456	0.00108869	-0.662078	-3.65592	3.65592	0.0730516	0.000512421
rs5999446	22	34973064	T	CAC>=10 vs. CAC<10	additive	0.0450424	0.241662	0.852142	-1.14072	0.314007	0.000280367	13.2319	0.00133881	0.186202	-3.65592	3.65592	-0.00530243	0.000512458
rs19059747	22	34973219	C	CAC>=10 vs. CAC<10	additive	-0.0660719	0.15283	0.665507	-1.14072	0.314007	0.000280367	13.3841	0.00124073	-0.432983	-3.65592	3.65592	0.189837	0.000512137
rs11528377	22	34974094	C	CAC>=10 vs. CAC<10	additive	0.076637	0.27051	0.776943	-1.13787	0.313895	0.000288956	13.2209	0.00134621	0.305557	-3.65039	3.65039	0.180171	0.000523316
rs62229072	22	34975497	C	CAC>=10 vs. CAC<10	additive	-0.152319	0.132174	0.249151	-1.14072	0.314007	0.000280367	14.5253	0.00070126	-1.16533	-3.65592	3.65592	0.228609	0.000511937
rs4821264	22	34977907	C	CAC>=10 vs. CAC<10	additive	0.23958	0.128104	0.0614558	-1.14072	0.314007	0.000280367	16.6949	0.000237005	1.88288	-3.65592	3.65592	-0.380445	0.000510038
rs9622141	22	35498878	G	Log(CAC+1)	recessive	-1.34915	0.570048	0.0182417	-0.807287	0.220385	0.000269732	19.0195	7.41273e-05	-2.03909	-3.58157	3.58157	0.166496	0.000682584
rs739297	22	35513046	A	Log(CAC+1)	recessive	-0.138486	0.353926	0.695719	-0.853625	0.222096	0.000133596	14.9256	0.000574058	-0.397297	-3.76846	3.76846	0.105184	0.000328449
rs9306296	22	35515407	T	Log(CAC+1)	recessive	0.0680489	0.253218	0.788219	-0.817009	0.220266	0.000225832	13.8304	0.000992599	0.281888	-3.62858	3.62858	0.252008	0.000569074
rs134203	22	35515997	T	Log(CAC+1)	recessive	0.409837	0.432188	0.343341	-0.817009	0.220266	0.000225832	14.6574	0.00065643	0.96076	-3.62858	3.62858	-0.0641438	0.000569846
rs5750060	22	35516556	C	Log(CAC+1)	recessive	0.0841341	0.30534	0.782988	-0.821169	0.22036	0.000211224	13.9627	0.000929056	0.294997	-3.64523	3.64523	0.136153	0.000534084
rs9622150	22	35516731	C	Log(CAC+1)	recessive	0.0769599	0.251672	0.75986	-0.817009	0.220266	0.000225832	13.8517	0.000982089	0.321291	-3.62858	3.62858	0.249086	0.0005691
rs7284619	22	35517673	C	Log(CAC+1)	recessive	0.155354	0.254515	0.541817	-0.817009	0.220266	0.000225832	14.1307	0.000854185	0.641278	-3.62858	3.62858	0.240002	0.000569176
rs739300	22	35517686	G	Log(CAC+1)	recessive	0.245472	0.355076	0.489612	-0.817009	0.220266	0.000225832	14.2361	0.000810356	0.745098	-3.62858	3.62858	-0.0939146	0.000569804
rs5755592	22	35518529	T	Log(CAC+1)	recessive	0.0878415	0.305208	0.773585	-0.817009	0.220266	0.000225832	13.841	0.000987345	0.308005	-3.62858	3.62858	0.135905	0.000569708
rs5750064	22	35518782	T	Log(CAC+1)	recessive	0.0876448	0.30548	0.774275	-0.817164	0.220487	0.000228514	13.8181	0.00099873	0.307231	-3.62779	3.62779	0.135887	0.000571462
rs7289467	22	35518987	T	Log(CAC+1)	recessive	0.0911864	0.305426	0.765376	-0.822367	0.220489	0.000208571	14.0002	0.000911809	0.31962	-3.64887	3.64887	0.136172	0.000526573
rs2157592	22	35519850	T	Log(CAC+1)	recessive	0.0878415	0.305208	0.773585	-0.817009	0.220266	0.000225832	13.841	0.000987345	0.308005	-3.62858	3.62858	0.135905	0.000569708
rs134209	22	35522842	C	Log(CAC+1)	recessive	0.409837	0.432188	0.343341	-0.817009	0.220266	0.000225832	14.6574	0.00065643	0.96076	-3.62858	3.62858	-0.0641438	0.000569846
rs5755601	22	35523373	C	Log(CAC+1)	recessive	-0.123805	0.343072	0.718313	-0.817009	0.220266	0.000225832	13.8884	0.000964223	-0.389509	-3.62858	3.62858	0.0832357	0.000569822
rs80731	22	35526571	G	Log(CAC+1)	recessive	0.0627974	0.339564	0.853338	-0.817009	0.220266	0.000225832	13.7923	0.00101165	0.178231	-3.62858	3.62858	-0.0687777	0.000569841
rs134214	22	35526635	G	Log(CAC+1)	recessive	0.0627974	0.339564	0.853338	-0.817009	0.220266	0.000225832	13.7923	0.00101165	0.178231	-3.62858	3.62858	-0.0687777	0.000569841
rs134215	22	35526793	T	Log(CAC+1)	recessive	0.389893	0.344872	0.258666	-0.817009	0.220266	0.000225832	15.0363	0.000543141	1.16589	-3.62858	3.62858	-0.154109	0.00056965
rs5755602	22	35528458	A	Log(CAC+1)	recessive	-0.318594	0.47626	0.503766	-0.817009	0.220266	0.000225832	14.2056	0.00082278	-0.732564	-3.62858	3.62858	0.0722896	0.000569837
rs5755604	22	35528502	T	Log(CAC+1)	recessive	-0.64274	0.456047	0.159207	-0.817009	0.220266	0.000225832	15.7445	0.000381179	-1.41534	-3.62858	3.62858	0.155286	0.000569646
rs10427621	22	35529141	T	Log(CAC+1)	recessive	-0.407121	0.417116	0.329412	-0.817009	0.220266	0.000225832	14.7108	0.000639132	-1.03378	-3.62858	3.62858	0.191369	0.000569491
rs11913074	22	35532147	A	Log(CAC+1)	recessive	-0.0915699	0.633515	0.885117	-0.801547	0.220383	0.000297784	13.2491	0.00132736	-0.16095	-3.55827	3.55827	0.0715925	0.000746397
rs5995064	22	35532660	G	Log(CAC+1)	recessive	0.509754	0.653301	0.435516	-0.801547	0.220383	0.000297784	13.8371	0.000989283	0.690315	-3.55827	3.55827	0.157191	0.000746087
rs9610221	22	35533126	A	Log(CAC+1)	recessive	-0.946347	0.633152	0.135492	-0.801547	0.220383	0.000297784	15.4622	0.000438951	-1.60081	-3.55827	3.55827	0.0105193	0.000746464
rs134225	22	35533408	T	Log(CAC+1)	recessive	-0.206829	0.491314	0.673917	-0.823919	0.22024	0.000199614	14.1723	0.000836608	-0.423968	-3.6573	3.6573	0.115473	0.000509618
rs134230	22	35537472	A	Log(CAC+1)	recessive	-0.339901	0.573836	0.553837	-0.823115	0.220441	0.000205192	14.2933	0.000787516	-0.582098	-3.65301	3.65301	0.0813169	0.000518262
rs739301	22	35538698	G	Log(CAC+1)	recessive	-0.098662	0.623053	0.874229	-0.827063	0.220569	0.000193004	14.0851	0.00087388	-0.232222	-3.66517	3.66517	0.0916486	0.000494233
rs16995377	22	35539430	G	Log(CAC+1)	recessive	0.229541	0.499561	0.646041	-0.824124	0.220712	0.000205235	14.1534	0.000844566	0.432962	-3.65437	3.65437	0.170669	0.000515318
rs5755606	22	35539717	T	Log(CAC+1)	recessive	-0.0938591	0.500981	0.851445	-0.823919	0.22024	0.000199614	14.0302	0.000898218	-0.167377	-3.6573	3.6573	-0.245263	0.00050909
rs11912597	22	35539814	C	Log(CAC+1)	recessive	0.198863	0.330543	0.547636	-0.823919	0.22024	0.000199614	14.357	0.000762794	0.56402	-3.6573	3.6573	0.176163	0.000509453
rs11703514	22	35539897	A	Log(CAC+1)	recessive	-0.214846	0.821268	0.793711	-0.823919	0.22024	0.000199614	14.0635	0.000883371	-0.268487	-3.6573	3.6573	0.114338	0.00050962
rs5755607	22	35540218	A	Log(CAC+1)	recessive	0.242827	0.234278	0.300362	-0.822778	0.220373	0.000205499	15.0138	0.000549271	1.06024	-3.65237	3.65237	0.175866	0.000519327
rs5999742	22	35540423	A	Log(CAC+1)	recessive	0.0894107	0.258218	0.729261	-0.828543	0.222634	0.000215484	13.9698	0.000925754	0.3422	-3.63009	3.63009	-0.164453	0.000566291
rs134241	22	35542528	C	Log(CAC+1)	recessive	0.608453	0.372646	0.103001	-0.823919	0.22024	0.000199614	16.6611	0.00024104	1.73995	-3.6573	3.6573	0.0462956	0.000509702
rs134257	22	35544702	C	Log(CAC+1)	recessive	0.546139	0.36952	0.139904	-0.823919	0.22024	0.000199614	16.1795	0.000306668	1.57379	-3.6573	3.6573	0.0495526	0.0005097
rs134258	22	35544775	T	Log(CAC+1)	recessive	0.540768	0.369492	0.143807	-0.816516	0.220362	0.000229253	15.8715	0.000357724	1.55926	-3.6236	3.6236	0.0500231	0.000580946
rs134260	22	35545092	G	Log(CAC+1)	recessive	0.546139	0.36952	0.139904	-0.823919	0.22024	0.000199614	16.1795	0.000306668	1.57379	-3.6573	3.6573	0.0495526	0.0005097
rs134264	22	35545811	A	Log(CAC+1)	recessive	0.546139	0.36952	0.139904	-0.823919	0.22024	0.000199614	16.1795	0.000306668	1.57379	-3.6573	3.6573	0.0495526	0.0005097
rs134277	22	35554582	A	Log(CAC+1)	recessive	0.608459	0.372471	0.102836	-0.823919	0.22024	0.000199614	16.6637	0.000240731	1.73943	-3.6573	3.6573	0.0554883	0.000509696
rs739302	22	35555524	A	Log(CAC+1)	recessive	0.588994	0.403031	0.14439	-0.823919	0.22024	0.000199614	16.1308	0.000314223	1.56282	-3.6573	3.6573	0.0868642	0.000509663
rs134302	22	35558709	T	Log(CAC+1)	recessive	0.339973	0.248819	0.172306	-0.823919	0.22024	0.000199614	15.862	0.000359427	1.33752	-3.6573	3.6573	-0.39195	0.000507059
rs134306	22	35558827	G	Log(CAC+1)	recessive	0.382072	0.247534	0.123196	-0.823919	0.22024	0.000199614	16.3775	0.000277757	1.51134	-3.6573	3.6573	-0.39778	0.00050692
rs134309	22	35559067	G	Log(CAC+1)	recessive	0.339973	0.248819	0.172306	-0.823919	0.22024	0.000199614	15.862	0.000359427	1.33752	-3.6573	3.6573	-0.39195	0.000507059
rs2413307	22	35559745	C	Log(CAC+1)	recessive	0.186605	0.355788	0.600122	-0.823919	0.22024	0.000199614	14.2702	0.000796655	0.484901	-3.6573	3.6573	-0.390342	0.000507096
rs134316	22	35560258	A	Log(CAC+1)	recessive	0.339973	0.248819	0.172306	-0.823919	0.22024	0.000199614	15.862	0.000359427	1.33752	-3.6573	3.6573	-0.39195	0.000507059
rs134327	22	35561670	G	Log(CAC+1)	recessive	0.341764	0.247588	0.16795	-0.823919	0.22024	0.000199614	15.9005	0.00035257	1.35568	-3.6573	3.6573	-0.39051	0.000507092
rs134363	22	35566469	A	Log(CAC+1)	recessive	0.327604	0.249937	0.190409	-0.823919	0.22024	0.000199614	15.7132	0.000387197	1.2813	-3.6573	3.6573	-0.394484	0.000506999
rs134373	22	35568075	C	Log(CAC+1)	recessive	0.335598	0.250595	0.180977	-0.823919	0.22024	0.000199614	15.7886	0.000372871	1.30561	-3.6573	3.6573	-0.394243	0.000507005
rs134374	22	35568399	T	Log(CAC+1)	recessive	0.327604	0.249937	0.190409	-0.823919	0.22024	0.000199614	15.7132	0.000387197	1.2813	-3.6573	3.6573	-0.394484	0.000506999
rs134376	22	35569422	A	Log(CAC+1)	recessive	0.327604	0.249937	0.190409	-0.823919	0.22024	0.000199614	15.7132	0.000387197	1.2813	-3.6573	3.6573	-0.394484	0.000506999
rs134378	22	35569690	G	Log(CAC+1)	recessive	-0.0239605	0.514632	0.96288	-0.813563	0.221119	0.000253467	13.5394	0.00114803	-0.0415424	-3.59742	3.59742	-0.260922	0.000641601
rs134383	22	35572598	G	Log(CAC+1)	recessive	-0.0845022	0.462634	0.855126	-0.823919	0.22024	0.000199614	14.0285	0.000898999	-0.205792	-3.6573	3.6573	0.130051	0.000509588
rs134384	22	35573334	T	Log(CAC+1)	recessive	-0.0845022	0.462634	0.855126	-0.823919	0.22024	0.000199614	14.0285	0.000898999	-0.205792	-3.6573	3.6573	0.130051	0.000509588
rs134386	22	35573856	C	Log(CAC+1)	recessive	-0.063478	0.554766	0.908938	-0.823919	0.22024	0.000199614	14.0082	0.000908157	-0.0981734	-3.6573	3.6573	-0.24925	0.000509061
rs1006253	22	35573871	T	Log(CAC+1)	recessive	1.26599	1.05697	0.231454	-0.823919	0.22024	0.000199614	15.4297	0.000446153	1.10391	-3.6573	3.6573	0.0909197	0.000509658
rs1006254	22	35573975	A	Log(CAC+1)	recessive	0.428893	0.242006	0.0768285	-0.852429	0.22131	0.000129043	17.9768	0.000124851	1.76884	-3.76195	3.76195	-0.28719	0.000336641
rs134406	22	35579346	T	Log(CAC+1)	recessive	-0.00280887	0.542407	0.99587	-0.823919	0.22024	0.000199614	13.9951	0.000914109	-0.00452896	-3.6573	3.6573	-0.25071	0.000509051
rs134409	22	35580096	A	Log(CAC+1)	recessive	-0.293398	0.239999	0.221967	-0.824086	0.220463	0.000202007	15.4669	0.00043792	-1.21204	-3.65648	3.65648	0.375697	0.000509022
rs2187961	22	35581399	A	Log(CAC+1)	recessive	-0.0806498	0.784428	0.918143	-0.823919	0.22024	0.000199614	14.0057	0.000909303	-0.122594	-3.6573	3.6573	0.0556256	0.000509696
rs9610247	22	35583894	A	Log(CAC+1)	recessive	0.358365	0.426119	0.400661	-0.823919	0.22024	0.000199614	14.7024	0.000641831	0.917406	-3.6573	3.6573	0.0504101	0.0005097
rs12484798	22	35583907	A	Log(CAC+1)	recessive	1.26599	1.05697	0.231454	-0.823919	0.22024	0.000199614	15.4297	0.000446153	1.10391	-3.6573	3.6573	0.0909197	0.000509658
rs134416	22	35584112	A	Log(CAC+1)	recessive	-0.281152	0.240876	0.243559	-0.823919	0.22024	0.000199614	15.3575	0.000462561	-1.15352	-3.6573	3.6573	0.372195	0.000507485
rs134422	22	35585990	C	Log(CAC+1)	recessive	-0.292889	0.239728	0.222246	-0.823919	0.22024	0.000199614	15.4878	0.000433382	-1.21072	-3.6573	3.6573	0.375545	0.000507417
rs134423	22	35586969	C	Log(CAC+1)	recessive	-0.292889	0.239728	0.222246	-0.823919	0.22024	0.000199614	15.4878	0.000433382	-1.21072	-3.6573	3.6573	0.375545	0.000507417
rs9610248	22	35588372	T	Log(CAC+1)	recessive	0.42764	0.72344	0.554647	-0.823919	0.22024	0.000199614	14.3445	0.000767587	0.651927	-3.6573	3.6573	0.0734434	0.000509679
rs134432	22	35588844	G	Log(CAC+1)	recessive	0.265023	0.428196	0.536182	-0.823919	0.22024	0.000199614	14.3782	0.00075478	0.581467	-3.6573	3.6573	-0.280128	0.000508801
rs3752596	22	35590706	A	Log(CAC+1)	recessive	0.339804	0.472476	0.472279	-0.828089	0.220334	0.000186585	14.6423	0.000661392	0.640303	-3.67398	3.67398	-0.27155	0.000476786
rs134434	22	35591035	A	Log(CAC+1)	recessive	-0.181684	0.624001	0.771022	-0.823919	0.22024	0.000199614	14.0799	0.000876184	-0.231647	-3.6573	3.6573	-0.234906	0.00050916
rs4821375	22	35592615	C	Log(CAC+1)	recessive	0.00882021	0.480387	0.985357	-0.823992	0.220471	0.000202445	13.9686	0.000926301	0.0170695	-3.6558	3.6558	-0.215207	0.000512254
rs713819	22	35595720	G	Log(CAC+1)	recessive	-0.223062	0.980025	0.820023	-0.823919	0.22024	0.000199614	14.0469	0.000890747	-0.280809	-3.6573	3.6573	0.0656695	0.000509687
rs4618151	22	35596311	C	Log(CAC+1)	recessive	0.168905	0.440403	0.701458	-0.823919	0.22024	0.000199614	14.1422	0.000849305	0.370424	-3.6573	3.6573	-0.190216	0.000509397
rs5999760	22	35597026	C	Log(CAC+1)	recessive	-0.0993012	0.60662	0.870022	-0.823919	0.22024	0.000199614	14.0219	0.000901955	-0.133471	-3.6573	3.6573	-0.236415	0.00050915
rs73418510	22	35597738	G	Log(CAC+1)	recessive	0.437139	0.616639	0.478639	-0.823919	0.22024	0.000199614	14.4976	0.000711012	0.732097	-3.6573	3.6573	0.0993828	0.000509646
rs713969	22	35598993	C	Log(CAC+1)	recessive	-0.0310458	0.472445	0.947627	-0.823919	0.22024	0.000199614	13.9994	0.00091215	-0.0618331	-3.6573	3.6573	-0.217123	0.000509266
rs713793	22	35599217	T	Log(CAC+1)	recessive	-0.759156	0.826117	0.358468	-0.823919	0.22024	0.000199614	14.8396	0.000599282	-1.45407	-3.6573	3.6573	0.0519669	0.000509698
rs737742	22	35600241	G	Log(CAC+1)	recessive	-0.759156	0.826117	0.358468	-0.823919	0.22024	0.000199614	14.8396	0.000599282	-1.45407	-3.6573	3.6573	0.0519669	0.000509698
rs7284380	22	35602582	A	Log(CAC+1)	recessive	-0.181684	0.624001	0.771022	-0.823919	0.22024	0.000199614	14.0799	0.000876184	-0.231647	-3.6573	3.6573	-0.234906	0.00050916
rs10483189	22	35602898	C	Log(CAC+1)	recessive	-0.344937	0.274228	0.208904	-0.853852	0.220819	0.000121528	16.5339	0.000256861	-1.27798	-3.78112	3.78112	0.291144	0.000311748
rs738440	22	35603022	C	Log(CAC+1)	recessive	0.168905	0.440403	0.701458	-0.823919	0.22024	0.000199614	14.1422	0.000849305	0.370424	-3.6573	3.6573	-0.190216	0.000509397
rs9607252	22	35607605	T	Log(CAC+1)	recessive	-0.759156	0.826117	0.358468	-0.823919	0.22024	0.000199614	14.8396	0.000599282	-1.45407	-3.6573	3.6573	0.0519669	0.000509698
rs1997731	22	35608212	A	Log(CAC+1)	recessive	0.278902	0.365789	0.44606	-0.823919	0.22024	0.000199614	14.5764	0.00068354	0.705415	-3.6573	3.6573	-0.289555	0.000508706
rs9610257	22	35610820	A	Log(CAC+1)	recessive	-0.437231	0.395444	0.269281	-0.823919	0.22024	0.000199614	15.2176	0.000496065	-1.06871	-3.6573	3.6573	0.109071	0.00050963
rs2056982	22	35611695	T	Log(CAC+1)	recessive	-0.235253	0.362567	0.516663	-0.823919	0.22024	0.000199614	14.4161	0.000740597	-0.685122	-3.6573	3.6573	0.21008	0.000509304
rs2056983	22	35612568	T	Log(CAC+1)	recessive	-0.140757	0.394113	0.721097	-0.823919	0.22024	0.000199614	14.1227	0.000857641	-0.393516	-3.6573	3.6573	0.152549	0.00050953
rs5999773	22	35614478	T	Log(CAC+1)	recessive	0.194427	0.362427	0.591826	-0.823919	0.22024	0.000199614	14.2829	0.00079161	0.502085	-3.6573	3.6573	-0.303891	0.000508548
rs9622162	22	35615960	C	Log(CAC+1)	recessive	0.140249	0.363453	0.699714	-0.823919	0.22024	0.000199614	14.144	0.000848536	0.343614	-3.6573	3.6573	-0.304169	0.000508545
rs5999775	22	35616188	C	Log(CAC+1)	recessive	0.127168	0.245132	0.604095	-0.823919	0.22024	0.000199614	14.2642	0.000799031	0.510752	-3.6573	3.6573	-0.341066	0.00050804
rs738438	22	35620030	C	Log(CAC+1)	recessive	-0.951803	0.821657	0.247132	-0.823919	0.22024	0.000199614	15.337	0.000467325	-0.92322	-3.6573	3.6573	0.126084	0.000509596
rs5755655	22	35622616	T	Log(CAC+1)	recessive	0.0858073	0.299126	0.774312	-0.821539	0.220465	0.000211313	13.9682	0.000926482	0.290064	-3.64489	3.64489	0.143444	0.000534762
rs5755658	22	35624917	C	Log(CAC+1)	recessive	0.113153	0.247284	0.647405	-0.823919	0.22024	0.000199614	14.2045	0.000823259	0.458251	-3.6573	3.6573	-0.194835	0.000509377
rs5750082	22	35625845	A	Log(CAC+1)	recessive	0.0920382	0.300545	0.759523	-0.842795	0.22077	0.000147827	14.6674	0.000653167	0.308174	-3.73392	3.73392	0.141987	0.000376918
rs5750083	22	35626222	C	Log(CAC+1)	recessive	0.207707	0.28303	0.463295	-0.823919	0.22024	0.000199614	14.5337	0.000698323	0.718314	-3.6573	3.6573	-0.261393	0.000508967
rs5999780	22	35627919	T	Log(CAC+1)	recessive	0.13169	0.28625	0.645634	-0.840062	0.221401	0.000162064	14.6083	0.000672725	0.467827	-3.71519	3.71519	0.164819	0.000405909
rs5755661	22	35629782	T	Log(CAC+1)	recessive	-0.131636	0.428952	0.759035	-0.823919	0.22024	0.000199614	14.0893	0.000872076	-0.297284	-3.6573	3.6573	-0.220775	0.000509246
rs2092331	22	35631544	T	Log(CAC+1)	recessive	-0.344842	0.69769	0.621289	-0.823919	0.22024	0.000199614	14.2394	0.000809014	-0.817536	-3.6573	3.6573	0.0595573	0.000509693
rs2103642	22	35631590	A	Log(CAC+1)	recessive	0.104341	0.288289	0.717522	-0.823919	0.22024	0.000199614	14.1261	0.000856168	0.367139	-3.6573	3.6573	0.161658	0.000509502
rs4821380	22	35634355	C	Log(CAC+1)	recessive	0.19066	0.285017	0.503772	-0.823919	0.22024	0.000199614	14.4426	0.00073086	0.67627	-3.6573	3.6573	0.168888	0.000509478
rs4820184	22	35638301	T	Log(CAC+1)	recessive	0.693911	0.408468	0.0898363	-0.845179	0.221086	0.000144703	17.5002	0.000158449	1.67927	-3.72587	3.72587	-0.244889	0.000388834
rs2092030	22	35641692	C	Log(CAC+1)	recessive	0.449826	0.327531	0.170111	-0.818481	0.221194	0.000233745	15.5783	0.000414214	1.29167	-3.60781	3.60781	-0.241284	0.000616679
rs9610274	22	35646478	T	Log(CAC+1)	recessive	0.220942	0.263641	0.402318	-0.818481	0.221194	0.000233745	14.3944	0.000748683	0.814381	-3.60781	3.60781	-0.250416	0.000616592
rs2092029	22	35652241	T	Log(CAC+1)	recessive	0.379807	0.638679	0.552268	-0.818481	0.221194	0.000233745	14.0457	0.000891274	0.512544	-3.60781	3.60781	-0.207871	0.000616943
rs1108268	22	35658022	A	Log(CAC+1)	recessive	0.198122	0.788774	0.801757	-0.818481	0.221194	0.000233745	13.7552	0.00103063	0.197746	-3.60781	3.60781	-0.181808	0.0006171
rs4820189	22	35658225	G	Log(CAC+1)	recessive	0.731477	0.574583	0.203456	-0.818481	0.221194	0.000233745	15.3128	0.000473019	1.05861	-3.60781	3.60781	-0.234031	0.000616743
rs1053593	22	35660875	T	Log(CAC+1)	recessive	0.198122	0.788774	0.801757	-0.818481	0.221194	0.000233745	13.7552	0.00103063	0.197746	-3.60781	3.60781	-0.181808	0.0006171
rs2235148	22	35664941	C	Log(CAC+1)	recessive	0.462623	0.589482	0.432862	-0.818481	0.221194	0.000233745	14.308	0.000781739	0.70081	-3.60781	3.60781	-0.189559	0.000617057
rs932290	22	35672183	A	Log(CAC+1)	recessive	0.198122	0.788774	0.801757	-0.818481	0.221194	0.000233745	13.7552	0.00103063	0.197746	-3.60781	3.60781	-0.181808	0.0006171
rs2235150	22	35672843	G	Log(CAC+1)	recessive	0.731477	0.574583	0.203456	-0.818481	0.221194	0.000233745	15.3128	0.000473019	1.05861	-3.60781	3.60781	-0.234031	0.000616743
rs2272789	22	35679951	C	Log(CAC+1)	recessive	0.498773	0.324898	0.125234	-0.818481	0.221194	0.000233745	16.0488	0.000327375	1.42891	-3.60781	3.60781	-0.218958	0.000616864
rs2272790	22	35680095	A	Log(CAC+1)	recessive	0.28513	0.254122	0.262271	-0.818481	0.221194	0.000233745	14.951	0.0005668	1.09251	-3.60781	3.60781	-0.177683	0.000617121
rs2072705	22	35682444	C	Log(CAC+1)	recessive	1.25818	0.525449	0.0169282	-0.818481	0.221194	0.000233745	19.4256	6.0503e-05	1.88712	-3.60781	3.60781	-0.228708	0.000616788
rs5755689	22	35686183	G	Log(CAC+1)	recessive	1.25268	0.525529	0.0174303	-0.810118	0.221505	0.000275674	19.0579	7.27141e-05	1.87968	-3.56667	3.56667	-0.228553	0.00072207
rs1474557	22	35690179	C	Log(CAC+1)	recessive	0.788846	0.655567	0.2293	-0.818481	0.221194	0.000233745	15.14	0.000515688	0.970144	-3.60781	3.60781	-0.224675	0.00061682
rs1474558	22	35690183	G	Log(CAC+1)	recessive	1.25818	0.525449	0.0169282	-0.818481	0.221194	0.000233745	19.4256	6.0503e-05	1.88712	-3.60781	3.60781	-0.228708	0.000616788
rs4821392	22	35690532	G	Log(CAC+1)	recessive	1.25818	0.525449	0.0169282	-0.818481	0.221194	0.000233745	19.4256	6.0503e-05	1.88712	-3.60781	3.60781	-0.228708	0.000616788
rs138726	22	35694295	G	Log(CAC+1)	recessive	1.2581	0.525862	0.0170221	-0.818649	0.221419	0.000236494	19.3937	6.14772e-05	1.88702	-3.60697	3.60697	-0.228594	0.000618793
rs138727	22	35694893	A	Log(CAC+1)	recessive	0.198303	0.789987	0.801878	-0.819167	0.221896	0.000241685	13.6915	0.00106397	0.197927	-3.59895	3.59895	-0.181871	0.000638481
rs138760	22	35702068	C	Log(CAC+1)	recessive	0.225756	0.243979	0.355151	-0.818481	0.221194	0.000233745	14.5483	0.000693238	0.916154	-3.60781	3.60781	-0.162307	0.000617194
rs138764	22	35703128	C	Log(CAC+1)	recessive	0.788846	0.655567	0.2293	-0.818481	0.221194	0.000233745	15.14	0.000515688	0.970144	-3.60781	3.60781	-0.224675	0.00061682
rs138784	22	35717246	C	Log(CAC+1)	recessive	0.418738	0.302455	0.166699	-0.843391	0.221457	0.00015335	16.4204	0.00027186	1.32624	-3.69593	3.69593	-0.259491	0.000437539
rs10483190	22	35722011	A	Log(CAC+1)	recessive	0.927486	0.371786	0.0128561	-0.819334	0.220744	0.000223657	20.0001	4.53965e-05	2.62078	-3.62683	3.62683	0.0428912	0.000573744
rs9622174	22	35725538	G	Log(CAC+1)	recessive	0.408647	0.313925	0.193471	-0.805949	0.220498	0.000277967	15.0545	0.000538204	1.33885	-3.57634	3.57634	0.116139	0.000696594
rs138786	22	35728466	C	Log(CAC+1)	recessive	-0.0232251	0.221741	0.916615	-0.810187	0.220593	0.000259874	13.5001	0.0011708	-0.102212	-3.59331	3.59331	-0.0436103	0.000652878
rs138789	22	35730085	A	Log(CAC+1)	recessive	-0.271909	0.326408	0.405134	-0.807068	0.221312	0.000287147	13.9927	0.000915218	-0.868539	-3.56531	3.56531	-0.0363795	0.000726694
rs5999796	22	35731094	A	Log(CAC+1)	recessive	0.0579078	0.221449	0.793794	-0.808115	0.221115	0.000278464	13.4255	0.00121535	0.264507	-3.58013	3.58013	0.277244	0.000685307
rs4467	22	35731245	C	Log(CAC+1)	recessive	0.153176	0.214585	0.475597	-0.815536	0.22236	0.000265156	13.9611	0.000929792	0.723409	-3.58786	3.58786	-0.0169799	0.00066668
rs2267335	22	35737461	A	Log(CAC+1)	recessive	0.244806	0.520357	0.638187	-0.820415	0.220803	0.00022033	14.0271	0.000899631	0.399803	-3.63369	3.63369	-0.220266	0.000558163
rs2283961	22	35738488	C	Log(CAC+1)	recessive	-0.769618	0.607116	0.205377	-0.805149	0.220697	0.000285443	14.9164	0.000576688	-1.39363	-3.57214	3.57214	-0.0383653	0.000708018
rs2267336	22	35740128	G	Log(CAC+1)	recessive	0.440989	0.281324	0.117476	-0.805949	0.220498	0.000277967	15.8172	0.000367561	1.66791	-3.57634	3.57634	-0.195443	0.000696194
rs4386	22	35741171	T	Log(CAC+1)	recessive	-0.0368519	0.639356	0.954054	-0.805949	0.220498	0.000277967	13.3633	0.00125368	-0.0509298	-3.57634	3.57634	-0.137597	0.000696516
rs129433	22	35742524	C	Log(CAC+1)	recessive	0.717788	0.415922	0.0848674	-0.820415	0.220803	0.00022033	16.784	0.000226671	1.70223	-3.63369	3.63369	-0.171205	0.000558419
rs4820191	22	35748208	A	Log(CAC+1)	recessive	-0.311734	0.273591	0.254952	-0.806109	0.220721	0.00028118	14.6365	0.000663312	-1.13332	-3.5755	3.5755	0.135496	0.000698763
rs5995094	22	35752571	G	Log(CAC+1)	recessive	-0.0609682	0.594424	0.918339	-0.805949	0.220498	0.000277967	13.3705	0.00124917	-0.107504	-3.57634	3.57634	0.208207	0.000696095
rs16995624	22	35753497	T	Log(CAC+1)	recessive	-0.2612	0.235403	0.267592	-0.805107	0.220701	0.000285825	14.5388	0.000696542	-1.10928	-3.57045	3.57045	0.212068	0.00071189
rs5750102	22	35754112	A	Log(CAC+1)	recessive	-1.0145	0.497467	0.0418232	-0.805949	0.220498	0.000277967	17.5189	0.000156968	-1.89681	-3.57634	3.57634	-0.0727303	0.000696701
rs1076139	22	35756009	G	Log(CAC+1)	recessive	0.0117347	0.728981	0.987162	-0.803579	0.220763	0.000294548	13.2498	0.00132688	0.0129198	-3.56624	3.56624	-0.159534	0.000723772
rs4989411	22	35757546	C	Log(CAC+1)	recessive	0.434228	0.575135	0.450525	-0.808884	0.220899	0.000271089	13.9787	0.000921632	0.974706	-3.5724	3.5724	-0.0979013	0.000707207
rs4359744	22	35761650	T	Log(CAC+1)	recessive	0.233601	0.396148	0.555611	-0.819334	0.220744	0.000223657	14.1244	0.000856873	0.606192	-3.62683	3.62683	-0.09769	0.000573676
rs5755708	22	35763616	C	Log(CAC+1)	recessive	0.256973	0.316496	0.417145	-0.848392	0.228301	0.00022072	14.4687	0.000721365	0.809784	-3.62527	3.62527	-0.0581017	0.000577203
rs2413345	22	35764919	A	Log(CAC+1)	recessive	0.327199	0.456684	0.473963	-0.819334	0.220744	0.000223657	14.29	0.000788782	0.997972	-3.62683	3.62683	-0.100288	0.000573671
rs5755709	22	35766930	A	Log(CAC+1)	recessive	0.458478	0.501964	0.36139	-0.819185	0.220932	0.000227036	14.5824	0.0006815	1.28863	-3.62579	3.62579	-0.0692646	0.00057603
rs735267	22	35768057	A	Log(CAC+1)	recessive	0.45876	0.501569	0.360717	-0.819334	0.220744	0.000223657	14.6133	0.000671061	1.28945	-3.62683	3.62683	-0.0692004	0.000573719
rs8135345	22	35771689	A	Log(CAC+1)	recessive	0.5405	0.606449	0.373126	-0.828915	0.221293	0.000195955	14.8252	0.000603591	1.23789	-3.65482	3.65482	-0.042776	0.000514654
rs57397209	22	35772059	A	Log(CAC+1)	recessive	-0.0944964	0.419874	0.822005	-0.830396	0.221292	0.000190888	14.1319	0.000853685	-0.236859	-3.66154	3.66154	0.185195	0.000501063
rs2071748	22	35777618	G	Log(CAC+1)	recessive	0.379249	0.286607	0.186226	-0.819334	0.220744	0.000223657	15.5277	0.000424825	1.32992	-3.62683	3.62683	-0.159789	0.000573506
rs17885522	22	35777856	A	Log(CAC+1)	recessive	-0.145827	0.26123	0.576881	-0.830563	0.221262	0.00018995	14.4023	0.000745714	-0.535192	-3.66348	3.66348	0.313196	0.000496326
rs8139532	22	35779568	A	Log(CAC+1)	recessive	-0.144487	0.268171	0.590219	-0.819334	0.220744	0.000223657	14.067	0.000881835	-0.518933	-3.62683	3.62683	0.297255	0.000572448
rs8140370	22	35779635	G	Log(CAC+1)	recessive	0.264174	0.655566	0.687103	-0.819334	0.220744	0.000223657	13.9391	0.000940074	0.417079	-3.62683	3.62683	0.118151	0.000573633
rs9607267	22	35781207	C	Log(CAC+1)	recessive	0.540636	0.563848	0.338002	-0.819334	0.220744	0.000223657	14.6961	0.000643854	1.21096	-3.62683	3.62683	-0.103674	0.000573664
rs7285877	22	35781214	T	Log(CAC+1)	recessive	-0.169671	0.267294	0.525802	-0.819334	0.220744	0.000223657	14.1797	0.000833542	-0.611755	-3.62683	3.62683	0.298517	0.000572432
rs6518952	22	35782513	T	Log(CAC+1)	recessive	-0.0105017	0.336353	0.975102	-0.819334	0.220744	0.000223657	13.7777	0.00101909	-0.0302769	-3.62683	3.62683	0.302741	0.000572375
rs2071749	22	35783413	G	Log(CAC+1)	recessive	-0.0299329	0.259896	0.908344	-0.816897	0.22229	0.000257836	13.5182	0.00116026	-0.116296	-3.58363	3.58363	0.457596	0.000670739
rs11912889	22	35783617	A	Log(CAC+1)	recessive	-0.0581681	0.263879	0.825602	-0.819334	0.220744	0.000223657	13.8253	0.000995113	-0.212029	-3.62683	3.62683	0.308072	0.0005723
rs16995662	22	35784998	G	Log(CAC+1)	recessive	-0.0971587	0.277103	0.725986	-0.819334	0.220744	0.000223657	13.8997	0.000958801	-0.345958	-3.62683	3.62683	0.368375	0.000571193
rs2269533	22	35786182	A	Log(CAC+1)	recessive	0.316126	0.32174	0.326199	-0.826953	0.222119	0.000214254	14.8263	0.000603262	0.997652	-3.63836	3.63836	-0.122427	0.000548566
rs5999815	22	35786706	G	Log(CAC+1)	recessive	0.34187	0.530736	0.519712	-0.819633	0.220966	0.00022575	14.174	0.000835897	0.830714	-3.6267	3.6267	-0.0914786	0.000573968
rs5755718	22	35786722	T	Log(CAC+1)	recessive	0.352522	0.282746	0.212934	-0.832276	0.2218	0.00019101	15.6347	0.000402683	1.22848	-3.65817	3.65817	-0.198608	0.000507621
rs5755720	22	35786873	G	Log(CAC+1)	recessive	0.341914	0.530313	0.519326	-0.819334	0.220744	0.000223657	14.1924	0.000828244	0.830911	-3.62683	3.62683	-0.0912743	0.000573687
rs5995099	22	35787235	T	Log(CAC+1)	recessive	0.336786	0.531086	0.526212	-0.811803	0.222163	0.000279223	13.7545	0.001031	0.818549	-3.56692	3.56692	-0.0911974	0.000722154
rs76382557	22	35792477	A	Log(CAC+1)	recessive	1.64317	0.863084	0.0573772	-0.804696	0.220787	0.00028935	16.9083	0.000213018	2.15325	-3.57589	3.57589	0.0908291	0.000697859
rs5999832	22	35891195	T	Log(CAC+1)	recessive	1.68197	0.675086	0.012971	-0.826964	0.219284	0.000177388	20.4296	3.6625e-05	1.93421	-3.69143	3.69143	-0.211899	0.000445601
rs5995106	22	35892277	T	Log(CAC+1)	recessive	-0.857941	0.549286	0.118797	-0.826964	0.219284	0.000177388	16.6616	0.000240975	-1.81808	-3.69143	3.69143	0.0728946	0.000445912
rs5995107	22	35892800	T	Log(CAC+1)	recessive	-0.114531	0.239685	0.632927	-0.826964	0.219284	0.000177388	14.4504	0.000728021	-0.476543	-3.69143	3.69143	-0.349078	0.000444461
rs9610304	22	35893156	A	Log(CAC+1)	recessive	0.0537647	0.547402	0.92179	-0.826964	0.219284	0.000177388	14.2317	0.000812139	0.114168	-3.69143	3.69143	0.0277458	0.000445938
rs7292841	22	35894370	C	Log(CAC+1)	recessive	-0.244307	0.547386	0.655519	-0.826964	0.219284	0.000177388	14.4212	0.000738703	-0.412203	-3.69143	3.69143	0.178672	0.000445722
rs7292170	22	35894576	T	Log(CAC+1)	recessive	-0.244307	0.547386	0.655519	-0.826964	0.219284	0.000177388	14.4212	0.000738703	-0.412203	-3.69143	3.69143	0.178672	0.000445722
rs5999843	22	35895337	A	Log(CAC+1)	recessive	1.65641	0.697479	0.0178489	-0.825346	0.21989	0.000190227	19.7283	5.20049e-05	1.79819	-3.67331	3.67331	-0.210859	0.000478423
rs5999844	22	35897233	G	Log(CAC+1)	recessive	0.0646378	0.265073	0.807425	-0.816729	0.219527	0.000216299	13.9009	0.000958216	0.250416	-3.64469	3.64469	-0.236418	0.000534753
rs4303814	22	35898318	C	Log(CAC+1)	recessive	0.772938	0.250275	0.00209917	-0.826964	0.219284	0.000177388	23.7599	6.92783e-06	3.12593	-3.69143	3.69143	-0.0116933	0.000445941
rs41279991	22	35898347	C	Log(CAC+1)	recessive	0.104572	0.265864	0.694208	-0.826964	0.219284	0.000177388	14.3767	0.00075532	0.404325	-3.69143	3.69143	-0.230582	0.000445515
rs8136332	22	35898803	G	Log(CAC+1)	recessive	0.342683	0.287782	0.234179	-0.826964	0.219284	0.000177388	15.64	0.000401626	1.22586	-3.69143	3.69143	0.182792	0.000445709
rs5999845	22	35898820	A	Log(CAC+1)	recessive	-1.00465	0.585636	0.0867361	-0.826964	0.219284	0.000177388	17.1649	0.000187363	-1.9417	-3.69143	3.69143	0.0663206	0.000445918
rs909704	22	35899384	C	Log(CAC+1)	recessive	1.64191	0.698882	0.0191072	-0.826964	0.219284	0.000177388	19.7414	5.16654e-05	1.7864	-3.69143	3.69143	-0.207702	0.000445619
rs10483191	22	35899476	T	Log(CAC+1)	recessive	0.342683	0.287782	0.234179	-0.826964	0.219284	0.000177388	15.64	0.000401626	1.22586	-3.69143	3.69143	0.182792	0.000445709
rs9607269	22	35902517	G	Log(CAC+1)	recessive	-0.0562156	0.244621	0.818315	-0.798593	0.220043	0.000306859	13.2243	0.00134394	-0.217172	-3.55977	3.55977	0.192461	0.000741606
rs5999849	22	35902777	G	Log(CAC+1)	recessive	-0.73892	0.753364	0.327046	-0.833684	0.219512	0.000159716	15.386	0.000456001	-1.32641	-3.71326	3.71326	0.054754	0.000409153
rs4544542	22	35905263	T	Log(CAC+1)	recessive	0.191922	0.284852	0.500705	-0.839645	0.21961	0.000144435	15.072	0.000533529	0.636103	-3.74178	3.74178	-0.187654	0.000365234
rs880211	22	35907252	C	Log(CAC+1)	recessive	0.34291	0.588346	0.560208	-0.842477	0.220857	0.000149651	14.8907	0.000584142	0.512448	-3.73275	3.73275	-0.159214	0.000378639
rs5999854	22	35913606	G	Log(CAC+1)	recessive	-0.304781	0.258992	0.239711	-0.839462	0.219386	0.000142669	16.0263	0.000331076	-1.1411	-3.74265	3.74265	0.583143	0.000356473
rs5999855	22	35913976	C	Log(CAC+1)	recessive	-0.329661	0.236136	0.163175	-0.839462	0.219386	0.000142669	16.5905	0.000249704	-1.49347	-3.74265	3.74265	0.309118	0.00036341
rs73419143	22	35914728	G	Log(CAC+1)	recessive	-0.584595	0.47496	0.218839	-0.850644	0.220654	0.000127361	16.3768	0.000277863	-1.1693	-3.77725	3.77725	0.184551	0.000316976
rs9610308	22	35915388	C	Log(CAC+1)	recessive	0.917289	0.585145	0.117459	-0.839462	0.219386	0.000142669	17.0989	0.000193649	1.68692	-3.74265	3.74265	-0.179183	0.000363988
rs1001787	22	35915774	A	Log(CAC+1)	recessive	0.386349	0.31578	0.221596	-0.839462	0.219386	0.000142669	16.1384	0.000313038	1.2118	-3.74265	3.74265	-0.157201	0.000364032
rs139056	22	35916645	C	Log(CAC+1)	recessive	-0.6388	0.327264	0.0513787	-0.838991	0.219425	0.000144323	18.4299	9.9541e-05	-1.83411	-3.7374	3.7374	0.237307	0.000371481
rs78376072	22	35916933	A	Log(CAC+1)	additive	-0.550565	0.29272	0.0604414	-1.27604	0.341403	0.00020224	17.5076	0.000157859	-1.93799	-3.57907	3.57907	0.167564	0.000689123
rs713968	22	35917546	A	Log(CAC+1)	recessive	0.558451	0.530022	0.292443	-0.842561	0.219207	0.000133204	15.884	0.000355492	1.07272	-3.75379	3.75379	-0.108917	0.000348292
rs35806646	22	35918270	C	Log(CAC+1)	recessive	0.041917	0.422624	0.921024	-0.819229	0.218835	0.000197614	14.0243	0.000900878	0.11448	-3.65881	3.65881	0.111534	0.000506628
rs139059	22	35919446	A	Log(CAC+1)	recessive	0.971941	0.447439	0.0302016	-0.831127	0.219032	0.000161834	19.1172	7.05903e-05	2.17513	-3.70423	3.70423	0.0039441	0.000424024
rs5995113	22	35919589	T	Log(CAC+1)	recessive	0.31675	0.477464	0.507312	-0.850695	0.219576	0.000117902	15.4501	0.000441632	0.708908	-3.78294	3.78294	-0.0720372	0.000309932
rs470109	22	35919837	T	Log(CAC+1)	recessive	0.0951286	0.468244	0.839075	-0.801231	0.221244	0.000316184	13.1564	0.00139034	0.200565	-3.53976	3.53976	0.18202	0.00080023
rs5999858	22	35921936	T	Log(CAC+1)	recessive	0.0336125	0.352062	0.923969	-0.831127	0.219032	0.000161834	14.4078	0.000743697	0.10135	-3.70423	3.70423	0.106871	0.000423963
rs5999860	22	35922604	G	Log(CAC+1)	recessive	0.202331	0.352133	0.565771	-0.831127	0.219032	0.000161834	14.7288	0.000633408	0.609286	-3.70423	3.70423	-0.0613755	0.000424005
rs5999861	22	35923192	A	Log(CAC+1)	recessive	0.216202	0.575418	0.707241	-0.815063	0.218993	0.000215017	13.9935	0.000914847	0.480453	-3.63623	3.63623	-0.116438	0.000553112
rs7286860	22	35923469	G	Log(CAC+1)	additive	0.766749	0.259078	0.00319426	-1.24219	0.340832	0.000289409	22.0419	1.63557e-05	2.78507	-3.48843	3.48843	-0.555526	0.00094882
rs12158108	22	35924115	T	Log(CAC+1)	additive	0.0130842	0.147404	0.929297	-1.23968	0.340731	0.000296394	13.2451	0.00133006	0.0890842	-3.48178	3.48178	0.00436002	0.000995937
rs11089748	22	35924150	A	Log(CAC+1)	additive	-0.262623	0.220336	0.233732	-1.26231	0.34151	0.000237521	15.083	0.000530604	-1.19135	-3.52649	3.52649	0.230483	0.000840865
rs11089749	22	35924256	C	Log(CAC+1)	additive	0.324566	0.182289	0.0754635	-1.26672	0.341767	0.00022829	16.9076	0.00021309	1.74811	-3.53999	3.53999	-0.100457	0.000799974
rs4821409	22	35925430	G	Log(CAC+1)	additive	0.430865	0.272668	0.114556	-1.26672	0.341767	0.00022829	16.2343	0.000298371	1.58387	-3.53999	3.53999	-0.344485	0.000796737
rs4821412	22	35926387	A	Log(CAC+1)	additive	0.567046	0.3004	0.059523	-1.26672	0.341767	0.00022829	17.3006	0.000175078	1.86519	-3.53999	3.53999	-0.425418	0.000793418
rs2413353	22	35926968	G	Log(CAC+1)	additive	0.37066	0.154892	0.017002	-1.36857	0.3451	8.15685e-05	21.4535	2.19494e-05	2.38413	-3.73138	3.73138	-0.28395	0.000380226
rs714026	22	35927461	C	Log(CAC+1)	additive	0.343585	0.15453	0.0265327	-1.30234	0.338566	0.000131647	19.7402	5.16985e-05	2.21651	-3.65845	3.65845	-0.308988	0.00050621
rs9619553	22	35933803	T	Log(CAC+1)	additive	-0.247083	0.14988	0.099729	-1.30234	0.338566	0.000131647	17.5142	0.000157339	-1.66196	-3.65845	3.65845	0.0899931	0.000507374
rs9607273	22	35933862	T	Log(CAC+1)	additive	0.66857	0.231443	0.00399805	-1.30234	0.338566	0.000131647	23.1412	9.43968e-06	2.93542	-3.65845	3.65845	-0.208191	0.000507031
rs715622	22	35934445	T	Log(CAC+1)	additive	0.229394	0.306222	0.454063	-1.30234	0.338566	0.000131647	15.3577	0.000462505	0.728285	-3.65845	3.65845	-0.246094	0.000506803
rs9619555	22	35934590	T	Log(CAC+1)	additive	0.640389	0.30159	0.0341028	-1.27958	0.338157	0.00016874	18.8272	8.16067e-05	2.07288	-3.59967	3.59967	-0.141623	0.000636901
rs80184709	22	35934903	A	Log(CAC+1)	additive	-0.145274	0.292646	0.619771	-1.30234	0.338566	0.000131647	15.043	0.000541329	-0.518932	-3.65845	3.65845	0.176527	0.000507168
rs2092195	22	35935475	A	Log(CAC+1)	additive	-0.0175904	0.142284	0.901648	-1.30234	0.338566	0.000131647	14.8118	0.00060765	-0.125163	-3.65845	3.65845	-0.0681805	0.000507399
rs5750112	22	35938381	T	Log(CAC+1)	additive	-0.143139	0.141477	0.312041	-1.30704	0.339416	0.000129482	15.8527	0.000361097	-0.968149	-3.66382	3.66382	0.436165	0.000493178
rs4820197	22	35939369	C	Log(CAC+1)	additive	0.174057	0.160835	0.279565	-1.30257	0.338901	0.000133316	15.9437	0.000345042	1.05806	-3.65769	3.65769	-0.332553	0.00050738
rs5755743	22	35941531	A	Log(CAC+1)	additive	0.217927	0.239518	0.363238	-1.30234	0.338566	0.000131647	15.6244	0.000404771	0.925318	-3.65845	3.65845	0.00822079	0.000507431
rs5755744	22	35941605	T	Log(CAC+1)	additive	0.390059	0.185137	0.0355151	-1.30234	0.338566	0.000131647	19.2354	6.65403e-05	2.21932	-3.65845	3.65845	-0.177321	0.000507165
rs8139398	22	35941944	T	Log(CAC+1)	additive	-0.0709343	0.185347	0.70206	-1.30234	0.338566	0.000131647	14.943	0.000569072	-0.3791	-3.65845	3.65845	0.0346982	0.000507423
rs6518956	22	35942020	G	Log(CAC+1)	additive	0.0141407	0.144965	0.922324	-1.30234	0.338566	0.000131647	14.8061	0.000609406	0.0982812	-3.65845	3.65845	0.113828	0.000507336
rs2281122	22	35943984	T	Log(CAC+1)	additive	-0.451759	0.159483	0.00476071	-1.30234	0.338566	0.000131647	22.8204	1.1082e-05	-2.88936	-3.65845	3.65845	0.226602	0.00050693
rs8137058	22	35944774	A	Log(CAC+1)	additive	-0.0709343	0.185347	0.70206	-1.30234	0.338566	0.000131647	14.943	0.000569072	-0.3791	-3.65845	3.65845	0.0346982	0.000507423
rs6518957	22	35945703	G	Log(CAC+1)	additive	0.129217	0.148373	0.384137	-1.30234	0.338566	0.000131647	15.555	0.00041906	0.866429	-3.65845	3.65845	0.0879907	0.000507377
rs742202	22	35946750	A	Log(CAC+1)	additive	0.234516	0.164502	0.154465	-1.30234	0.338566	0.000131647	16.8289	0.000221641	1.41963	-3.65845	3.65845	-0.302608	0.000506286
rs41279993	22	35947585	A	Log(CAC+1)	additive	0.722654	0.336511	0.0321269	-1.29924	0.338865	0.0001384	19.312	6.40388e-05	2.18087	-3.64914	3.64914	-0.205557	0.000525758
rs736211	22	35948293	T	Log(CAC+1)	additive	0.0527915	0.14355	0.713175	-1.30645	0.337169	0.000117629	15.1491	0.000513344	0.361395	-3.69499	3.69499	-0.234755	0.000439309
rs41283199	22	35948997	A	Log(CAC+1)	additive	0.707669	0.331756	0.0332932	-1.30645	0.337169	0.000117629	19.564	5.64586e-05	2.18548	-3.69499	3.69499	-0.205097	0.000439443
rs6518958	22	35949334	A	Log(CAC+1)	additive	0.165814	0.141108	0.240393	-1.30645	0.337169	0.000117629	16.3947	0.00027538	1.1282	-3.69499	3.69499	-0.309751	0.000438759
rs11402428	22	35949963	A	Log(CAC+1)	additive	-0.0375226	0.293814	0.898419	-1.3047	0.338124	0.000125531	14.9055	0.000579843	-0.133699	-3.68533	3.68533	0.17644	0.000456546
rs5999864	22	35950148	A	Log(CAC+1)	additive	0.264929	0.144653	0.0674955	-1.27149	0.338271	0.000186374	17.4828	0.000159828	1.7724	-3.58398	3.58398	-0.302918	0.000674901
rs13054394	22	35950648	G	Log(CAC+1)	additive	-0.363678	0.141723	0.0105089	-1.30645	0.337169	0.000117629	21.5989	2.04109e-05	-2.52359	-3.69499	3.69499	0.255963	0.000439188
rs9637317	22	35950852	T	Log(CAC+1)	additive	-0.0171718	0.194052	0.929514	-1.30645	0.337169	0.000117629	15.0217	0.000547112	-0.0912615	-3.69499	3.69499	0.107671	0.000439682
rs73883463	22	35951113	G	Log(CAC+1)	additive	-0.615573	0.23124	0.00796007	-1.30645	0.337169	0.000117629	22.1004	1.58838e-05	-2.56461	-3.69499	3.69499	0.263126	0.000439142
rs62231848	22	35951876	G	Log(CAC+1)	additive	-0.00630822	0.255767	0.980331	-1.30645	0.337169	0.000117629	15.0145	0.000549091	-0.0246817	-3.69499	3.69499	-0.154214	0.000439598
rs6518959	22	35952322	A	Log(CAC+1)	additive	-0.271219	0.38808	0.484884	-1.30645	0.337169	0.000117629	15.5023	0.000430246	-0.771647	-3.69499	3.69499	0.232323	0.000439321
rs8141397	22	35952990	T	Log(CAC+1)	additive	0.370201	0.302485	0.22145	-1.30645	0.337169	0.000117629	16.5117	0.000259731	1.23372	-3.69499	3.69499	-0.214294	0.000439405
rs9607275	22	35954246	C	Log(CAC+1)	additive	0.678547	0.260527	0.00941243	-1.30645	0.337169	0.000117629	21.7974	1.84825e-05	2.50921	-3.69499	3.69499	-0.340307	0.000438414
rs2179248	22	35956104	A	Log(CAC+1)	additive	0.229674	0.155555	0.140303	-1.24869	0.336507	0.000224485	15.9496	0.000344022	1.40375	-3.50599	3.50599	-0.456418	0.000899396
rs2239771	22	36098431	A	Log(CAC+1)	additive	0.407863	0.209146	0.0515934	-1.24686	0.344117	0.00031371	16.9318	0.000210522	1.99239	-3.41864	3.41864	-0.326885	0.00125258
rs12169267	22	36451815	A	Log(CAC+1)	additive	-0.210967	0.14948	0.158628	-1.26437	0.342154	0.000238287	15.6473	0.000400163	-1.41666	-3.49232	3.49232	0.361963	0.000952296
rs132606	22	36457613	C	Log(CAC+1)	additive	0.400787	0.264858	0.130715	-1.24994	0.343549	0.000296371	15.5272	0.000424934	1.54751	-3.43863	3.43863	-0.450955	0.00115506
rs6000096	22	36465696	G	Log(CAC+1)	additive	-0.252162	0.204374	0.217717	-1.28689	0.343004	0.000191396	15.5985	0.00041005	-1.24414	-3.53285	3.53285	0.155672	0.000821613
rs6000098	22	36466982	C	Log(CAC+1)	additive	-0.204759	0.190536	0.282936	-1.26567	0.342787	0.000241039	14.788	0.000614931	-1.06907	-3.4778	3.4778	0.217634	0.00100947
rs6000106	22	36470999	A	Log(CAC+1)	additive	0.0995265	0.146533	0.497249	-1.26567	0.342787	0.000241039	14.0945	0.000869811	0.689557	-3.4778	3.4778	-0.394208	0.00100352
rs715550	22	36473353	A	Log(CAC+1)	additive	0.151361	0.147416	0.304921	-1.26529	0.344299	0.000257799	14.5597	0.000689285	1.05998	-3.46674	3.46674	-0.191519	0.0010523
rs2239785	22	36661330	A	CAC>=10 vs. CAC<10	recessive	0.295491	0.266792	0.268046	-0.718342	0.197297	0.000271658	14.4831	0.000716211	1.10444	-3.68215	3.68215	-0.297679	0.00046156
rs136177	22	36661842	A	CAC>=10 vs. CAC<10	recessive	-0.195555	0.246899	0.428334	-0.718342	0.197297	0.000271658	13.8837	0.000966484	-0.82507	-3.68215	3.68215	0.181884	0.000462261
rs73885319	22	36661906	G	CAC>=10 vs. CAC<10	recessive	-0.219417	0.427757	0.607988	-0.720093	0.197441	0.000265177	13.5647	0.00113359	-0.521331	-3.68843	3.68843	0.149162	0.000451084
rs58384577	22	36663213	C	CAC>=10 vs. CAC<10	recessive	-0.47056	0.411572	0.252904	-0.718342	0.197297	0.000271658	14.5635	0.000687966	-1.18694	-3.68215	3.68215	0.143623	0.000462367
rs136187	22	36672276	C	CAC>=10 vs. CAC<10	recessive	0.112263	0.204618	0.583249	-0.711242	0.19688	0.000303194	13.3516	0.00126108	0.54619	-3.63938	3.63938	-0.194892	0.000546141
rs11703176	22	36678476	A	CAC>=10 vs. CAC<10	recessive	-0.421159	0.280444	0.133159	-0.731018	0.197841	0.000219901	15.9082	0.000351222	-1.55985	-3.72378	3.72378	0.120375	0.000392416
rs735854	22	36679058	C	CAC>=10 vs. CAC<10	recessive	0.28556	0.417258	0.49374	-0.719952	0.198622	0.000289259	13.6071	0.00110985	0.629825	-3.64363	3.64363	-0.251475	0.000536838
rs6000226	22	36684567	T	CAC>=10 vs. CAC<10	recessive	-0.266977	0.372598	0.473665	-0.727197	0.198153	0.000242662	13.9814	0.000920379	-0.690072	-3.689	3.689	0.193671	0.000449956
rs11912763	22	36684722	A	CAC>=10 vs. CAC<10	recessive	-0.36616	0.422457	0.386085	-0.725648	0.198098	0.000249216	14.1693	0.000837877	-0.914854	-3.68422	3.68422	0.144834	0.000458622
rs6000233	22	36687962	C	CAC>=10 vs. CAC<10	recessive	-0.402584	0.279331	0.149516	-0.726712	0.198294	0.000247513	15.5081	0.000429004	-1.39107	-3.68377	3.68377	0.24957	0.000459007
rs73405727	22	36690487	T	CAC>=10 vs. CAC<10	recessive	-0.471231	0.421305	0.263352	-0.727197	0.198153	0.000242662	14.7191	0.000636489	-1.17418	-3.689	3.689	0.147428	0.00045009
rs710181	22	36691607	C	CAC>=10 vs. CAC<10	recessive	-0.0265369	0.386937	0.945322	-0.730883	0.198023	0.000223469	13.6274	0.00109863	-0.0650761	-3.7114	3.7114	0.0592791	0.000412171
rs875726	22	36691969	A	CAC>=10 vs. CAC<10	recessive	0.58435	0.441289	0.18544	-0.727197	0.198153	0.000242662	15.2215	0.000495098	1.32512	-3.689	3.689	-0.172511	0.000450025
rs16996648	22	36692752	C	CAC>=10 vs. CAC<10	recessive	0.007029	0.334447	0.983232	-0.724021	0.198219	0.000259571	13.3421	0.00126705	0.0218695	-3.67133	3.67133	0.176224	0.00048229
rs9610486	22	36693442	A	CAC>=10 vs. CAC<10	recessive	0.584852	0.441162	0.184936	-0.729025	0.198091	0.000233008	15.3017	0.000475634	1.32766	-3.70019	3.70019	-0.1724	0.000430643
rs2187776	22	36695173	C	CAC>=10 vs. CAC<10	recessive	-0.123117	0.344594	0.720882	-0.727197	0.198153	0.000242662	13.5957	0.00111618	-0.361905	-3.689	3.689	0.187442	0.000449978
rs2032487	22	36695428	T	CAC>=10 vs. CAC<10	recessive	0.303669	0.271999	0.264237	-0.727197	0.198153	0.000242662	14.7145	0.000637964	1.12931	-3.689	3.689	-0.321421	0.000449079
rs4821481	22	36695942	T	CAC>=10 vs. CAC<10	recessive	0.435246	0.281885	0.122574	-0.757349	0.2002	0.000154972	16.6949	0.000236996	1.57745	-3.81036	3.81036	-0.314716	0.000276996
rs55633261	22	36696715	A	CAC>=10 vs. CAC<10	recessive	-0.364004	0.422623	0.389074	-0.727197	0.198153	0.000242662	14.2099	0.000821044	-0.909324	-3.689	3.689	0.144709	0.000450096
rs2009930	22	36699306	A	CAC>=10 vs. CAC<10	recessive	0.939258	0.485225	0.0529024	-0.727723	0.200339	0.000280729	16.9418	0.000209478	2.03477	-3.65754	3.65754	-0.172111	0.00050898
rs5750248	22	36702892	C	CAC>=10 vs. CAC<10	recessive	0.196666	0.214067	0.358246	-0.724021	0.198219	0.000259571	14.1857	0.000831018	0.918802	-3.67133	3.67133	-0.327747	0.000481172
rs2239783	22	36705128	T	CAC>=10 vs. CAC<10	recessive	0.68574	0.70637	0.33165	-0.727197	0.198153	0.000242662	14.4105	0.000742685	1.12485	-3.689	3.689	-0.0828127	0.000450191
rs2157252	22	36706879	A	CAC>=10 vs. CAC<10	recessive	0.631563	0.353468	0.0739762	-0.728299	0.198841	0.000249543	16.6081	0.000247513	1.78783	-3.68475	3.68475	-0.229698	0.00045736
rs2157256	22	36707661	G	CAC>=10 vs. CAC<10	recessive	0.463158	0.272195	0.088837	-0.712452	0.197802	0.000315974	15.8686	0.000358249	1.72066	-3.62089	3.62089	-0.195613	0.000586656
rs4820230	22	36709539	A	CAC>=10 vs. CAC<10	recessive	0.463158	0.272195	0.088837	-0.712452	0.197802	0.000315974	15.8686	0.000358249	1.72066	-3.62089	3.62089	-0.195613	0.000586656
rs3752462	22	36710183	C	CAC>=10 vs. CAC<10	recessive	0.632048	0.353521	0.073798	-0.712452	0.197802	0.000315974	16.1697	0.000308173	1.7875	-3.62089	3.62089	-0.227413	0.00058645
rs8141971	22	36711362	G	CAC>=10 vs. CAC<10	recessive	0.509985	0.346592	0.141175	-0.712452	0.197802	0.000315974	15.1383	0.000516119	1.45979	-3.62089	3.62089	-0.232306	0.000586412
rs5756152	22	36712472	A	CAC>=10 vs. CAC<10	recessive	-0.294127	0.311258	0.344678	-0.712452	0.197802	0.000315974	13.8662	0.000974974	-0.935128	-3.62089	3.62089	0.159491	0.000586826
rs1557538	22	36712963	G	CAC>=10 vs. CAC<10	recessive	0.0834653	0.258372	0.746662	-0.73839	0.199082	0.000208095	13.8609	0.000977563	0.324566	-3.73342	3.73342	-0.163122	0.00037763
rs9610489	22	36713531	C	CAC>=10 vs. CAC<10	recessive	-0.0789469	0.414532	0.848958	-0.746375	0.199043	0.000176964	14.0974	0.000868541	-0.195369	-3.78085	3.78085	0.038672	0.000312561
rs2239784	22	36714635	T	CAC>=10 vs. CAC<10	recessive	-0.382614	0.190742	0.0448648	-0.762375	0.202855	0.00017112	18.148	0.000114607	-1.97908	-3.80421	3.80421	0.438816	0.000282763
rs1005570	22	36715274	A	CAC>=10 vs. CAC<10	recessive	-0.264985	0.217638	0.223394	-0.721548	0.199009	0.000288167	14.6282	0.000666074	-1.21748	-3.65144	3.65144	0.248484	0.000520804
rs6000239	22	36716029	T	CAC>=10 vs. CAC<10	recessive	-0.369125	0.238825	0.122203	-0.747725	0.19981	0.00018243	16.3928	0.000275648	-1.47409	-3.77552	3.77552	-0.00528432	0.000319326
rs2071731	22	36718858	A	CAC>=10 vs. CAC<10	recessive	0.44637	0.3549	0.208488	-0.761326	0.200497	0.000146341	16.0006	0.000335362	1.34839	-3.82704	3.82704	-0.100329	0.000259342
rs5756153	22	36719012	A	CAC>=10 vs. CAC<10	recessive	1.12955	0.430894	0.00875654	-0.747725	0.19981	0.00018243	20.8757	2.93016e-05	2.89893	-3.77552	3.77552	-0.191478	0.000319175
rs5756154	22	36720424	T	CAC>=10 vs. CAC<10	recessive	0.469677	0.283728	0.0978473	-0.73202	0.198872	0.000232455	16.289	0.000290333	1.73458	-3.70885	3.70885	-0.148466	0.000416244
rs8136069	22	36722490	A	CAC>=10 vs. CAC<10	recessive	0.448199	0.355051	0.206822	-0.73202	0.198872	0.000232455	15.1422	0.000515123	1.35306	-3.70885	3.70885	-0.105787	0.000416311
rs8136336	22	36722534	A	CAC>=10 vs. CAC<10	recessive	0.330744	0.361602	0.360368	-0.748221	0.199561	0.000177309	14.8941	0.000583169	0.878287	-3.78129	3.78129	-0.0227151	0.000312009
rs5756157	22	36723697	G	CAC>=10 vs. CAC<10	recessive	0.396297	0.256153	0.121837	-0.73202	0.198872	0.000232455	15.9422	0.000345295	1.60636	-3.70885	3.70885	-0.194416	0.000416126
rs16996672	22	36725970	T	CAC>=10 vs. CAC<10	recessive	-0.0466574	0.317878	0.883308	-0.753705	0.199826	0.000162068	14.2481	0.000805502	-0.150717	-3.80754	3.80754	0.170755	0.000280604
rs16996674	22	36726652	T	CAC>=10 vs. CAC<10	recessive	0.0630587	0.375355	0.866585	-0.73202	0.198872	0.000232455	13.5769	0.00112671	0.170321	-3.70885	3.70885	0.152973	0.000416235
rs5750252	22	36728256	A	CAC>=10 vs. CAC<10	recessive	0.00929245	0.277845	0.97332	-0.73202	0.198872	0.000232455	13.5498	0.00114209	0.0336682	-3.70885	3.70885	-0.0838784	0.000416334
rs4820234	22	36729074	A	CAC>=10 vs. CAC<10	recessive	-0.0603216	0.283274	0.83137	-0.73202	0.198872	0.000232455	13.594	0.00111711	-0.212136	-3.70885	3.70885	-0.0974578	0.000416321
rs2413398	22	36730947	G	CAC>=10 vs. CAC<10	recessive	0.926744	0.362511	0.0105744	-0.73202	0.198872	0.000232455	20.0842	4.35294e-05	2.7638	-3.70885	3.70885	-0.230286	0.000415988
rs1557540	22	36732537	C	CAC>=10 vs. CAC<10	recessive	0.00948643	0.28067	0.973037	-0.73202	0.198872	0.000232455	13.5498	0.00114207	0.0337322	-3.70885	3.70885	-0.10662	0.00041631
rs713839	22	36733938	G	CAC>=10 vs. CAC<10	recessive	0.926342	0.362635	0.0106348	-0.73202	0.198872	0.000232455	20.074	4.37502e-05	2.7594	-3.70885	3.70885	-0.231085	0.000415984
rs739097	22	36746079	G	CAC>=10 vs. CAC<10	recessive	-0.0547742	0.2489	0.825821	-0.73202	0.198872	0.000232455	13.5971	0.00111539	-0.220694	-3.70885	3.70885	-0.076132	0.000416341
rs61505715	22	36748728	G	CAC>=10 vs. CAC<10	recessive	-1.27318	0.670492	0.0575819	-0.736842	0.198875	0.000211349	17.3331	0.000172253	-1.90414	-3.73278	3.73278	0.0747137	0.000378693
rs5756164	22	36748993	G	CAC>=10 vs. CAC<10	recessive	-0.305981	0.276076	0.267723	-0.724756	0.19894	0.000269396	14.5004	0.000710031	-1.13534	-3.67159	3.67159	0.0163103	0.000482025
rs11089788	22	36751101	A	CAC>=10 vs. CAC<10	recessive	0.133929	0.236083	0.570514	-0.73202	0.198872	0.000232455	13.8705	0.000972879	0.579213	-3.70885	3.70885	-0.142259	0.000416256
rs136204	22	36754161	G	CAC>=10 vs. CAC<10	recessive	0.335491	0.236385	0.155824	-0.743163	0.198958	0.000187512	15.9666	0.000341119	1.41936	-3.76473	3.76473	-0.265271	0.000333035
rs136208	22	36756485	A	CAC>=10 vs. CAC<10	recessive	-0.00459303	0.21693	0.983108	-0.726173	0.199192	0.000266772	13.2908	0.00129997	-0.0217811	-3.67144	3.67144	0.179245	0.000482074
rs136209	22	36757202	T	CAC>=10 vs. CAC<10	recessive	0.397918	0.372086	0.284878	-0.719571	0.199415	0.000308072	14.1643	0.00083995	1.06141	-3.63228	3.63228	0.131741	0.000561631
rs9306310	22	36758258	A	CAC>=10 vs. CAC<10	recessive	0.149979	0.494898	0.761852	-0.726173	0.199192	0.000266772	13.3822	0.00124191	0.288353	-3.67144	3.67144	-0.235099	0.000481815
rs136211	22	36758547	A	CAC>=10 vs. CAC<10	recessive	-0.34831	0.213647	0.103037	-0.726173	0.199192	0.000266772	15.9483	0.000344252	-1.57068	-3.67144	3.67144	0.0767431	0.000482288
rs6000258	22	36763483	C	CAC>=10 vs. CAC<10	recessive	-0.151189	0.234523	0.519142	-0.726173	0.199192	0.000266772	13.706	0.0010563	-0.639821	-3.67144	3.67144	0.239628	0.000481788
rs6000260	22	36764258	T	CAC>=10 vs. CAC<10	recessive	-0.490544	0.56932	0.388891	-0.726173	0.199192	0.000266772	14.0328	0.000897058	-0.84302	-3.67144	3.67144	0.102915	0.000482256
rs933224	22	36766003	T	CAC>=10 vs. CAC<10	recessive	-0.285928	0.21769	0.189026	-0.730509	0.199268	0.000246412	15.1645	0.000509425	-1.26817	-3.6923	3.6923	0.0593124	0.000444406
rs6000262	22	36770038	G	CAC>=10 vs. CAC<10	recessive	0.0687844	0.202751	0.734417	-0.730509	0.199268	0.000246412	13.5544	0.00113948	0.344902	-3.6923	3.6923	-0.177547	0.00044421
rs2294356	22	36770918	A	CAC>=10 vs. CAC<10	recessive	-0.396048	0.336858	0.23971	-0.727903	0.199128	0.000256724	14.7447	0.000628399	-1.15341	-3.68208	3.68208	0.115062	0.000462537
rs2294357	22	36771232	C	CAC>=10 vs. CAC<10	recessive	-0.33283	0.290814	0.252426	-0.726173	0.199192	0.000266772	14.6002	0.000675471	-1.17035	-3.67144	3.67144	0.0906207	0.000482273
rs56280139	22	36771502	G	CAC>=10 vs. CAC<10	recessive	-0.524668	0.442429	0.235669	-0.726173	0.199192	0.000266772	14.6967	0.000643658	-1.23289	-3.67144	3.67144	0.102827	0.000482256
rs10483194	22	36772753	T	CAC>=10 vs. CAC<10	recessive	-0.28254	0.593056	0.633779	-0.726173	0.199192	0.000266772	13.5173	0.00116077	-0.486153	-3.67144	3.67144	0.0828368	0.000482282
rs5995289	22	36776501	A	CAC>=10 vs. CAC<10	recessive	-0.45443	0.326735	0.16428	-0.726173	0.199192	0.000266772	15.2248	0.000494295	-1.36066	-3.67144	3.67144	0.101668	0.000482258
rs9610498	22	36777739	A	CAC>=10 vs. CAC<10	recessive	0.413545	0.563686	0.463166	-0.726173	0.199192	0.000266772	13.8286	0.000993474	0.715301	-3.67144	3.67144	-0.186563	0.000482047
rs9610501	22	36780788	G	CAC>=10 vs. CAC<10	recessive	0.518345	0.555756	0.350983	-0.726173	0.199192	0.000266772	14.1603	0.000841658	0.919411	-3.67144	3.67144	-0.192945	0.000482023
rs28577981	22	36831881	G	CAC>=10 vs. CAC<10	recessive	-0.110406	0.202074	0.584815	-0.731157	0.200996	0.000275113	13.5312	0.00115277	-0.555853	-3.661	3.661	-0.109159	0.000502322
rs2092166	22	36835082	T	CAC>=10 vs. CAC<10	recessive	-0.57138	0.429201	0.183102	-0.724116	0.200416	0.000302608	14.8264	0.000603224	-1.33357	-3.63	3.63	0.132353	0.000566607
rs4821491	22	36837771	C	CAC>=10 vs. CAC<10	recessive	-0.610424	0.229874	0.00791984	-0.724116	0.200416	0.000302608	20.1057	4.30631e-05	-2.57843	-3.63	3.63	0.208386	0.000566287
rs2413404	22	36843156	T	CAC>=10 vs. CAC<10	recessive	-0.538643	0.424452	0.20443	-0.724116	0.200416	0.000302608	14.6646	0.000654061	-1.28052	-3.63	3.63	0.130594	0.000566612
rs909675	22	36844619	A	CAC>=10 vs. CAC<10	recessive	-0.0337966	0.224063	0.880106	-0.745691	0.201341	0.000212549	13.7395	0.00103873	-0.156726	-3.71679	3.71679	-0.0961664	0.000403454
rs139933	22	36845207	T	CAC>=10 vs. CAC<10	recessive	-0.693086	0.413873	0.0940057	-0.724116	0.200416	0.000302608	15.8586	0.000360041	-1.68684	-3.63	3.63	0.144236	0.000566572
rs139936	22	36845788	T	CAC>=10 vs. CAC<10	recessive	-0.689431	0.413978	0.0958368	-0.731018	0.200591	0.000268103	16.0545	0.000326439	-1.67871	-3.66193	3.66193	0.144567	0.000500427
rs139954	22	36849915	C	CAC>=10 vs. CAC<10	recessive	-0.862903	0.281061	0.00213941	-0.741001	0.200289	0.000215881	23.1135	9.57143e-06	-2.99307	-3.71975	3.71975	0.223022	0.000398481
rs139965	22	36852690	C	CAC>=10 vs. CAC<10	recessive	0.511993	0.43475	0.238927	-0.729562	0.199508	0.000255386	14.7591	0.000623888	1.13493	-3.68824	3.68824	-0.0108398	0.000451566
rs139984	22	36857198	C	CAC>=10 vs. CAC<10	recessive	-0.848333	0.308812	0.00601273	-0.729562	0.199508	0.000255386	20.9186	2.86796e-05	-2.67287	-3.68824	3.68824	0.21528	0.000451205
rs139985	22	36857291	A	CAC>=10 vs. CAC<10	recessive	-0.852627	0.308352	0.00569035	-0.719868	0.199569	0.000309621	20.6571	3.26862e-05	-2.68943	-3.63989	3.63989	0.21577	0.000544932
rs7288408	22	36864480	G	CAC>=10 vs. CAC<10	recessive	0.0474781	0.468697	0.919314	-0.740087	0.203077	0.000268045	13.2917	0.0012994	0.10662	-3.68348	3.68348	0.106059	0.000460021
rs742147	22	36920882	G	CAC>=10 vs. CAC<10	recessive	0.147116	0.757698	0.846049	-0.735334	0.200921	0.000252401	13.4319	0.00121142	0.207507	-3.68435	3.68435	0.0437132	0.000458511
rs12167928	22	36922971	T	CAC>=10 vs. CAC<10	recessive	0.707386	0.839727	0.399564	-0.722367	0.200409	0.000312795	13.7018	0.00105849	0.927402	-3.63047	3.63047	0.0828868	0.000565673
rs74574632	22	36937448	G	CAC>=10 vs. CAC<10	recessive	-0.560833	0.474528	0.237255	-0.725903	0.201481	0.000314753	14.3773	0.000755099	-1.15242	-3.63299	3.63299	0.165465	0.000559957
rs140033	22	36953815	A	CAC>=10 vs. CAC<10	recessive	-0.232552	0.672094	0.729334	-0.723048	0.200217	0.000304638	13.1614	0.00138689	-0.298906	-3.64678	3.64678	-0.0630128	0.000530995
